# Supplementary material for: DNA barcoding of Corydalis, the most taxonomically complicated genus of Papaveraceae
Source: Ecol Evol. 2019 Jan 21;9(4):1934–45. doi: 10.1002/ece3.4886 (PMC6392370; doi:10.1002/ece3.4886)
Supplement: Supplementary file 2 [file ECE3-9-1934-s002.xlsx]

## Sheet: TABLE S1
TABLE S1. Characteristics of samples
Latin Name	Voucher No.	Sampling part	Locality information	GenBank Accession No.(ITS)	GenBank Accession No.(matK)
Corydalis ambigua (1)	ZJ001MT01	dried leaves	Yanbian,Jilin	MH349098	MH349216
Corydalis ambigua (2)	ZJ001MT02	dried leaves	GenBank	DQ912888	KU362910
Corydalis balansae (1)	ZJ002MT01	dried leaves	Nanning,Guangxi	MH349099	MH349217
Corydalis balansae (2)	ZJ002MT02	dried leaves	Nanning,Guangxi	MH349100	MH349218
Corydalis balansae (3)	ZJ002MT03	dried leaves	Nanning,Guangxi	MH349101	MH349219
Corydalis balansae (4)	ZJ002MT04	dried leaves	Yuning,Guangxi	MH349102	MH349220
Corydalis balansae (5)	ZJ002MT05	dried leaves	Yuning,Guangxi	MH349103	MH349221
Corydalis balansae (6)	ZJ002MT06	dried leaves	Yuning,Guangxi	MH349104	MH349222
Corydalis balansae (7)	ZJ002MT07	dried leaves	Yuning,Guangxi	MH349105	MH349223
Corydalis bungeana (1)	ZJ003MT01	dried leaves(crude drugs )	Anguo,Hebei	MH349106	MH349224
Corydalis bungeana (2)	ZJ003MT02	dried leaves(crude drugs )	Anguo,Hebei	MH349107	MH349225
Corydalis bungeana (3)	ZJ003MT03	dried leaves(crude drugs )	Anguo,Hebei	MH349108	MH349226
Corydalis capnoide (1)	ZJ004MT01	dried leaves	Wulumuqi,Xinjiang	MH349109	MH349227
Corydalis capnoide (2)	ZJ004MT02	dried leaves	Wulumuqi,Xinjiang	MH349110	MH349228
Corydalis cheilanthifolia (1)	ZJ005MT01	dried leaves	Nanchaun,Chongqing	MH349111	MH349229
Corydalis cheilanthifolia (2)	ZJ005MT02	dried leaves	Nanchaun,Chongqing	MH349112	MH349230
Corydalis cheilanthifolia (3)	ZJ005MT03	dried leaves	Nanchaun,Chongqing	MH349113	MH349231
Corydalis cheilanthifolia (4)	ZJ005MT04	dried leaves	Yubei,Chongqing	MH349114	MH349232
Corydalis cheilanthifolia (5)	ZJ005MT05	dried leaves	Yubei,Chongqing	MH349115	MH349233
Corydalis cheilanthifolia (6)	ZJ005MT06	dried leaves	Yubei,Chongqing	MH349116	MH349234
Corydalis decumbens (1)	ZJ006MT01	dried tuber(crude drugs)	Bozhou,Anhui	MH349117	MH349235
Corydalis decumbens (2)	ZJ006MT02	dried tuber(crude drugs)	Bozhou,Anhui	MH349118	MH349236
Corydalis decumbens (3)	ZJ006MT03	dried tuber(crude drugs)	Bozhou,Anhui	MH349119	MH349237
Corydalis edulis (1)	ZJ007MT01	dried leaves	Nanchaun,Chongqing	MH349120	MH349238
Corydalis edulis (2)	ZJ007MT02	dried leaves	Nanchaun,Chongqing	MH349121	MH349239
Corydalis edulis (3)	ZJ007MT03	dried leaves	Nanchaun,Chongqing	MH349122	MH349240
Corydalis edulis (4)	ZJ007MT04	dried leaves	Nanchaun,Chongqing	MH349123	MH349241
Corydalis edulis (5)	ZJ007MT05	dried leaves	Nanchaun,Chongqing	MH349124	MH349242
Corydalis edulis (6)	ZJ007MT06	dried leaves	Yubei,Chongqing	MH349125	MH349243
Corydalis edulis (7)	ZJ007MT07	dried leaves	Yubei,Chongqing	MH349126	MH349244
Corydalis fangshanensis (1)	ZJ008MT01	dried leaves	Fangshang,Beijing	MH349127	MH349245
Corydalis fangshanensis (2)	ZJ008MT02	dried leaves	Fangshang,Beijing	MH349128	MH349246
Corydalis fangshanensis (3)	ZJ008MT03	dried leaves	Fangshang,Beijing	MH349129	MH349247
Corydalis fangshanensis (4)	ZJ008MT04	dried leaves	Fangshang,Beijing	MH349130	MH349248
Corydalis fangshanensis (5)	ZJ008MT05	dried leaves	Fangshang,Beijing	MH349131	MH349249
Corydalis fangshanensis (6)	ZJ008MT06	dried leaves	Fangshang,Beijing	MH349132	MH349250
Corydalis fangshanensis (7)	ZJ008MT07	dried leaves	Fangshang,Beijing	MH349133	MH349251
Corydalis fangshanensis (8)	ZJ008MT08	dried leaves	Fangshang,Beijing	MH349134	MH349252
Corydalis fangshanensis (9)	ZJ008MT09	dried leaves	Fangshang,Beijing	MH349135	MH349253
Corydalis linjiangensis (1)	ZJ009MT01	dried leaves	Yanbian,Jilin	MH349136	MH349254
Corydalis linjiangensis (2)	ZJ009MT02	dried leaves	Yanbian,Jilin	MH349137	MH349255
Corydalis linjiangensis (3)	ZJ009MT03	dried leaves	Yanbian,Jilin	MH349138	MH349256
Corydalis nobilis (1)	ZJ023MT01	/	GenBank	LN610770	KM364795
Corydalis nobilis (2)	ZJ023MT02	/	GenBank	X85466	LN610923
Corydalis ochotensis (1)	ZJ024MT01	/	GenBank	AF528561	KP715391
Corydalis paczoskii (1)	ZJ025MT01	/	GenBank	HE603321	LN610924
Corydalis pallida (1)	ZJ010MT01	dried leaves	PengShui,Chongqing	MH349139	MH349257
Corydalis pallida (2)	ZJ010MT02	dried leaves	PengShui,Chongqing	MH349140	MH349258
Corydalis pallida (3)	ZJ010MT03	dried leaves	Nanchaun,Chongqing	MH349141	MH349259
Corydalis pallida (4)	ZJ010MT04	dried leaves	Nanchaun,Chongqing	MH349142	MH349260
Corydalis parviflora (1)	ZJ011MT01	dried leaves	PengShui,Chongqing	MH349143	MH349261
Corydalis parviflora (2)	ZJ011MT02	dried leaves	PengShui,Chongqing	MH349144	MH349262
Corydalis parviflora (3)	ZJ011MT03	dried leaves	PengShui,Chongqing	MH349145	MH349263
Corydalis parviflora (4)	ZJ011MT04	dried leaves	PengShui,Chongqing	MH349146	MH349264
Corydalis parviflora (5)	ZJ011MT05	dried leaves	PengShui,Chongqing	MH349147	MH349265
Corydalis racemosa (1)	ZJ012MT01	dried leaves	PengShui,Chongqing	MH349148	MH349266
Corydalis racemosa (2)	ZJ012MT02	dried leaves	PengShui,Chongqing	MH349149	MH349267
Corydalis racemosa (3)	ZJ012MT03	dried leaves	PengShui,Chongqing	MH349150	MH349268
Corydalis racemosa (4)	ZJ012MT04	dried leaves	Nanchaun,Chongqing	MH349151	MH349269
Corydalis racemosa (5)	ZJ012MT05	dried leaves	Nanchaun,Chongqing	MH349152	MH349270
Corydalis repens.var repens (1)	ZJ013MT01	dried leaves	Yanbian,Jilin	MH349153	MH349271
Corydalis repens.var repens (2)	ZJ013MT02	dried leaves	Yanbian,Jilin	MH349154	MH349272
Corydalis repens.var repens (3)	ZJ013MT03	dried leaves	Yanbian,Jilin	MH349155	MH349273
Corydalis repens var .watanabei (1)	ZJ014MT01	dried leaves	Yanbian,Jilin	MH349156	MH349274
Corydalis repens var .watanabei (2)	ZJ014MT02	dried leaves	Yanbian,Jilin	MH349157	MH349275
Corydalis rupestris (1)	ZJ026MT01	/	GenBank	X85488	LN610926
Corydalis saxicola (1)	ZJ015MT01	dried leaves	Youyang,Chongqing	MH349158	MH349276
Corydalis saxicola (2)	ZJ015MT02	dried leaves	Youyang,Chongqing	MH349159	MH349277
Corydalis saxicola (3)	ZJ015MT03	dried leaves	Youyang,Chongqing	MH349160	MH349278
Corydalis saxicola (4)	ZJ015MT04	dried leaves	Youyang,Chongqing	MH349161	MH349279
Corydalis saxicola (5)	ZJ015MT05	dried leaves(crude drugs )	Yuning,Guangxi	MH349162	MH349280
Corydalis saxicola (6)	ZJ015MT06	dried leaves(crude drugs )	Yuning,Guangxi	MH349163	MH349281
Corydalis saxicola (7)	ZJ015MT07	dried leaves(crude drugs )	Yuning,Guangxi	MH349164	MH349282
Corydalis saxicola (8)	ZJ015MT08	dried leaves(crude drugs )	Nanning,Guangxi	MH349165	MH349283
Corydalis saxicola (9)	ZJ015MT09	dried leaves(crude drugs )	Nanning,Guangxi	MH349166	MH349284
Corydalis saxicola (10)	ZJ015MT10	dried leaves(crude drugs )	Nanning,Guangxi	MH349167	MH349285
Corydalis saxicola (11)	ZJ015MT11	dried leaves(crude drugs )	Wenshan,Yunnan	MH349168	MH349286
Corydalis saxicola (12)	ZJ015MT12	dried leaves(crude drugs )	Wenshan,Yunnan	MH349169	MH349287
Corydalis saxicola (13)	ZJ015MT13	dried leaves(crude drugs )	Wenshan,Yunnan	MH349170	MH349288
Corydalis sheareri (1)	ZJ016MT01	dried leaves	Nanchaun,Chongqing	MH349171	MH349289
Corydalis sheareri (2)	ZJ016MT02	dried leaves	Nanchaun,Chongqing	MH349172	MH349290
Corydalis sheareri (3)	ZJ016MT03	dried leaves	Nanchaun,Chongqing	MH349173	MH349291
Corydalis sheareri (4)	ZJ016MT04	dried leaves	Nanchaun,Chongqing	MH349174	MH349292
Corydalis sheareri (5)	ZJ016MT05	dried leaves	Nanchaun,Chongqing	MH349175	MH349293
Corydalis sheareri (6)	ZJ016MT06	dried leaves	Yubei,Chongqing	MH349176	MH349294
Corydalis sheareri (7)	ZJ016MT07	dried leaves	Yubei,Chongqing	MH349177	MH349295
Corydalis sheareri (8)	ZJ016MT08	dried leaves	Yubei,Chongqing	MH349178	MH349296
Corydalis solida (1)	/	/	GenBank	X85470	KP715392
Corydalis sp.Hong (1)	/	/	GenBank	AY328255	FJ626520
Corydalis speciosa (1)	ZJ017MT01	dried leaves	Yanbian,Jilin	MH349179	MH349297
Corydalis speciosa (2)	ZJ017MT02	dried leaves	Yanbian,Jilin	MH349180	MH349298
Corydalis speciosa (3)	ZJ017MT03	dried leaves	Yanbian,Jilin	MH349181	MH349299
Corydalis temulifolia (1)	ZJ018MT01	dried leaves	Nanchaun,Chongqing	MH349182	MH349300
Corydalis temulifolia (2)	ZJ018MT02	dried leaves	Nanchaun,Chongqing	MH349183	MH349301
Corydalis temulifolia (3)	ZJ018MT03	dried leaves	Nanchaun,Chongqing	MH349184	MH349302
Corydalis temulifolia (4)	ZJ018MT04	dried leaves	Nanchaun,Chongqing	MH349185	MH349303
Corydalis temulifolia (5)	ZJ018MT05	dried leaves	Nanchaun,Chongqing	MH349186	MH349304
Corydalis tomentella (1)	ZJ019MT01	dried leaves	Nanchaun,Chongqing	MH349187	MH349305
Corydalis tomentella (2)	ZJ019MT02	dried leaves	Nanchaun,Chongqing	MH349188	MH349306
Corydalis tomentella (3)	ZJ019MT03	dried leaves	Nanchaun,Chongqing	MH349189	MH349307
Corydalis tomentella (4)	ZJ019MT04	dried leaves	Nanchaun,Chongqing	MH349190	MH349308
Corydalis tomentella (5)	ZJ019MT05	dried leaves	Daguan,Chongqing	MH349191	MH349309
Corydalis tomentella (6)	ZJ019MT06	dried leaves	Daguan,Chongqing	MH349192	MH349310
Corydalis tomentella (7)	ZJ019MT07	dried leaves	Daguan,Chongqing	MH349193	MH349311
Corydalis tomentella (8)	ZJ019MT08	dried leaves	Daguan,Chongqing	MH349194	MH349312
Corydalis tomentella (9)	ZJ019MT09	dried leaves	Daguan,Chongqing	MH349195	MH349313
Corydalis tomentella (10)	ZJ019MT10	dried leaves	Daguan,Chongqing	MH349196	MH349314
Corydalis tomentella (11)	ZJ019MT11	dried leaves	Daguan,Chongqing	MH349197	MH349315
Corydalis tomentella (12)	ZJ019MT12	dried leaves	Wansheng,Chongqing	MH349198	MH349316
Corydalis tomentella (13)	ZJ019MT13	dried leaves	Wansheng,Chongqing	MH349199	MH349317
Corydalis tomentella (14)	ZJ019MT14	dried leaves	Wansheng,Chongqing	MH349200	MH349318
Corydalis tomentella (15)	ZJ019MT15	dried leaves	Wansheng,Chongqing	MH349201	MH349319
Corydalis turtschaninovii (1)	ZJ020MT01	dried leaves	Yanbian,Jilin	MH349202	MH349320
Corydalis turtschaninovii (2)	ZJ020MT02	dried leaves	Yanbian,Jilin	MH349203	MH349321
Corydalis turtschaninovii (3)	ZJ020MT03	dried leaves	Yanbian,Jilin	MH349204	MH349322
Corydalis turtschaninovii (4)	ZJ020MT04	dried leaves	Yanbian,Jilin	MH349205	MH349323
Corydalis wilsonii (1)	ZJ021MT01	dried leaves	Nanchaun,Chongqing	MH349206	MH349324
Corydalis wilsonii (2)	ZJ021MT02	dried leaves	Nanchaun,Chongqing	MH349207	MH349325
Corydalis wilsonii (3)	ZJ021MT03	dried leaves	Nanchaun,Chongqing	MH349208	MH349326
Corydalis wilsonii (4)	ZJ021MT04	dried leaves	Nanchaun,Chongqing	MH349209	MH349327
Corydalis yanhusuo (1)	ZJ022MT01	dried tuber(crude drugs)	Anguo,Hebei	MH349210	MH349328
Corydalis yanhusuo (2)	ZJ022MT02	dried tuber(crude drugs)	Anguo,Hebei	MH349211	MH349329
Corydalis yanhusuo (3)	ZJ022MT03	dried tuber(crude drugs)	Anguo,Hebei	MH349212	MH349330
Corydalis yanhusuo (4)	ZJ022MT04	dried leaves	Lingan,Zhejiang	MH349213	MH349331
Corydalis yanhusuo (5)	ZJ022MT05	dried leaves	Lingan,Zhejiang	MH349214	MH349332
Corydalis yanhusuo (6)	ZJ022MT06	dried leaves	Lingan,Zhejiang	MH349215	MH349333
Lamprocapnos spectabilis (1)	/	/	GenBank	KX670803	KM364816
Lamprocapnos spectabilis (2)	/	/	GenBank	AY328310	LN610951
Papaver somniferum (1)	/	/	GenBank	DQ364699	JN896016
Papaver somniferum (2)	/	/	GenBank	DQ250306	JN895410
Papaver somniferum (3)	/	/	GenBank	DQ250305	JN895409

## Sheet: TABLE S2
TABLE S2 Query coverage and similarity of ITS in BLAST
Species A	Species B	Similarity	Aligned sequences	variable sites		Origin of A	End of A	Origin of B	End of B	E	Score
C.ambigua(1)	C.ambigua(1)	100	558	0	0	1	558	1	558	0	1106
C.ambigua(1)	C.repens.var.repens(1)	98.92	558	4	1	1	558	1	556	0	1053
C.ambigua(1)	C.repens.var.repens(3)	98.57	558	6	1	1	558	1	556	0	1037
C.ambigua(1)	C.repens.var.repens(2)	98.39	558	7	1	1	558	1	556	0	1029
C.ambigua(1)	C.repens.var.watanabei(1)	98.72	547	5	1	1	547	1	545	0	1027
C.ambigua(1)	C.repens.var.watanabei(2)	98.35	547	7	1	1	547	1	545	0	1011
C.ambigua(1)	C.ambigua(2)	97.49	558	14	0	1	558	1	558	0	1007
C.ambigua(1)	C.linjiangensis(2)	94.32	563	14	6	1	558	1	550	0	839
C.ambigua(1)	C.linjiangensis(3)	93.96	563	16	6	1	558	1	550	0	823
C.ambigua(1)	C.linjiangensis(1)	94.14	563	14	7	1	558	1	549	0	823
C.ambigua(1)	C.turtschaninovii(3)	93.78	563	27	4	1	558	1	560	0	815
C.ambigua(1)	C.turtschaninovii(1)	93.78	563	27	4	1	558	1	560	0	815
C.ambigua(1)	C.turtschaninovii(2)	93.61	563	28	4	1	558	1	560	0	807
C.ambigua(1)	C.turtschaninovii(4)	92.2	577	23	8	1	558	1	574	0	751
C.ambigua(1)	C.yanhusuo(5)	91.37	568	35	6	1	558	1	564	0	706
C.ambigua(1)	C.yanhusuo(4)	91.37	568	35	6	1	558	1	564	0	706
C.ambigua(1)	C.yanhusuo(2)	90.85	568	39	5	1	558	1	565	0	698
C.ambigua(1)	C.yanhusuo(1)	91.2	568	36	6	1	558	1	564	0	698
C.ambigua(1)	C.yanhusuo(6)	91.02	568	37	6	1	558	1	564	0	690
C.ambigua(1)	C.yanhusuo(3)	90.67	568	40	5	1	558	1	565	0	686
C.ambigua(1)	C.racemosa(3)	90.35	570	37	9	1	558	1	564	0	640
C.ambigua(1)	C.racemosa(2)	90.35	570	37	9	1	558	1	564	0	640
C.ambigua(1)	C.racemosa(1)	90.35	570	37	9	1	558	1	564	0	640
C.ambigua(1)	C.cheilanthifolia(5)	90.19	571	36	9	1	558	1	564	0	638
C.ambigua(1)	C.cheilanthifolia(4)	90.19	571	36	9	1	558	1	564	0	638
C.ambigua(1)	C.cheilanthifolia(3)	90.19	571	36	9	1	558	1	564	0	638
C.ambigua(1)	C.cheilanthifolia(2)	90.19	571	36	9	1	558	1	564	0	638
C.ambigua(1)	C.cheilanthifolia(1)	90.19	571	36	9	1	558	1	564	0	638
C.ambigua(1)	C.wilsonii(4)	90.02	571	37	9	1	558	1	564	0	630
C.ambigua(1)	C.wilsonii(3)	90.02	571	37	9	1	558	1	564	0	630
C.ambigua(1)	C.wilsonii(2)	90.02	571	37	9	1	558	1	564	0	630
C.ambigua(1)	C.wilsonii(1)	90.02	571	37	9	1	558	1	564	0	630
C.ambigua(1)	C.racemosa(4)	90	570	39	9	1	558	1	564	0	624
C.ambigua(1)	C.speciosa(3)	89.79	568	40	8	1	558	1	560	1e-180	622
C.ambigua(1)	C.speciosa(2)	89.79	568	40	8	1	558	1	560	1e-180	622
C.ambigua(1)	C.cheilanthifolia(6)	89.82	570	38	9	1	557	1	563	4e-180	620
C.ambigua(1)	C.speciosa(1)	89.61	568	41	8	1	558	1	560	3e-178	615
C.ambigua(1)	C.nobilis(2)	94.81	385	16	2	176	557	138	521	1e-171	593
C.ambigua(1)	C.nobilis(2)	88.11	143	12	2	1	143	1	138	4e-35	139
C.ambigua(1)	C.fangshanensis(9)	88.73	577	44	8	1	558	1	575	4e-171	591
C.ambigua(1)	C.fangshanensis(8)	88.73	577	44	8	1	558	1	575	4e-171	591
C.ambigua(1)	C.fangshanensis(7)	88.73	577	44	8	1	558	1	575	4e-171	591
C.ambigua(1)	C.fangshanensis(6)	88.73	577	44	8	1	558	1	575	4e-171	591
C.ambigua(1)	C.fangshanensis(5)	88.73	577	44	8	1	558	1	575	4e-171	591
C.ambigua(1)	C.fangshanensis(4)	88.73	577	44	8	1	558	1	575	4e-171	591
C.ambigua(1)	C.fangshanensis(3)	88.73	577	44	8	1	558	1	575	4e-171	591
C.ambigua(1)	C.fangshanensis(2)	88.73	577	44	8	1	558	1	575	4e-171	591
C.ambigua(1)	C.edulis(7)	88.75	578	41	9	1	558	1	574	2e-170	589
C.ambigua(1)	C.edulis(6)	88.75	578	41	9	1	558	1	574	2e-170	589
C.ambigua(1)	C.edulis(3)	88.75	578	41	9	1	558	1	574	2e-170	589
C.ambigua(1)	C.edulis(2)	88.75	578	41	9	1	558	1	574	2e-170	589
C.ambigua(1)	C.saxicola(4)	88.7	575	45	8	1	558	1	572	2e-169	585
C.ambigua(1)	C.bungeana(3)	89.36	545	36	8	11	547	12	542	2e-169	585
C.ambigua(1)	C.edulis(5)	88.58	578	42	9	1	558	1	574	4e-168	581
C.ambigua(1)	C.edulis(4)	88.58	578	42	9	1	558	1	574	4e-168	581
C.ambigua(1)	C.edulis(1)	88.58	578	42	9	1	558	1	574	4e-168	581
C.ambigua(1)	C.bungeana(1)	89.17	545	37	8	11	547	12	542	6e-167	577
C.ambigua(1)	C.fangshanensis(1)	88.39	577	46	8	1	558	1	575	2e-166	575
C.ambigua(1)	C.bungeana(2)	89.21	547	35	9	11	547	12	544	2e-166	575
C.ambigua(1)	C.parviflora(3)	88.39	577	43	9	2	558	2	574	4e-165	571
C.ambigua(1)	C.pallida(3)	87.78	581	46	8	1	558	1	579	1e-161	559
C.ambigua(1)	C.pallida(2)	87.78	581	46	8	1	558	1	579	1e-161	559
C.ambigua(1)	C.nobilis(1)	93.49	384	20	3	176	557	138	518	8e-157	543
C.ambigua(1)	C.nobilis(1)	89.51	143	10	2	1	143	1	138	7e-40	155
C.ambigua(1)	C.capnoides(2)	90.25	482	38	7	78	558	108	581	3e-153	531
C.ambigua(1)	C.capnoides(2)	100	40	0	0	1	40	1	40	4e-17	79.8
C.ambigua(1)	C.capnoides(1)	90.25	482	38	7	78	558	108	581	3e-153	531
C.ambigua(1)	C.capnoides(1)	100	40	0	0	1	40	1	40	4e-17	79.8
C.ambigua(1)	C.decumbens(1)	87.83	567	40	11	1	557	1	548	2e-151	525
C.ambigua(1)	C.decumbens(2)	91.27	401	19	5	76	466	69	463	1e-143	500
C.ambigua(1)	C.decumbens(2)	86.76	68	8	1	490	557	482	548	5e-10	56
C.ambigua(1)	C.decumbens(2)	87.93	58	6	1	1	58	1	57	8e-09	52
C.ambigua(1)	C.decumbens(3)	88.21	492	36	7	76	557	69	548	1e-140	490
C.ambigua(1)	C.decumbens(3)	93.75	32	2	0	1	32	1	32	1e-07	48.1
C.ambigua(1)	C.sheareri(6)	89.1	468	30	8	87	547	96	549	2e-139	486
C.ambigua(1)	C.sheareri(6)	97.92	48	0	1	1	48	1	47	4e-17	79.8
C.ambigua(1)	C.sheareri(4)	89.1	468	30	8	87	547	96	549	2e-139	486
C.ambigua(1)	C.sheareri(4)	97.92	48	0	1	1	48	1	47	4e-17	79.8
C.ambigua(1)	C.sheareri(3)	89.1	468	30	8	87	547	96	549	2e-139	486
C.ambigua(1)	C.sheareri(3)	97.92	48	0	1	1	48	1	47	4e-17	79.8
C.ambigua(1)	C.sheareri(1)	89.1	468	30	8	87	547	96	549	2e-139	486
C.ambigua(1)	C.sheareri(1)	97.92	48	0	1	1	48	1	47	4e-17	79.8
C.ambigua(1)	C.racemosa(5)	87.38	539	51	9	1	527	1	534	2e-139	486
C.ambigua(1)	C.sheareri(2)	88.94	470	31	8	85	547	90	545	3e-138	482
C.ambigua(1)	C.sheareri(2)	97.92	48	0	1	1	48	1	47	4e-17	79.8
C.ambigua(1)	C.sheareri(8)	90.82	392	22	4	87	472	96	479	1e-137	480
C.ambigua(1)	C.sheareri(8)	95.83	48	1	1	1	48	1	47	9e-15	71.9
C.ambigua(1)	C.sheareri(8)	85.07	67	8	2	482	547	484	549	0.0001	38.2
C.ambigua(1)	C.sheareri(7)	90.82	392	22	4	87	472	96	479	1e-137	480
C.ambigua(1)	C.sheareri(7)	95.83	48	1	1	1	48	1	47	9e-15	71.9
C.ambigua(1)	C.sheareri(7)	85.07	67	8	2	482	547	484	549	0.0001	38.2
C.ambigua(1)	C.pallida(4)	92.44	357	21	3	1	354	1	354	2e-136	476
C.ambigua(1)	C.pallida(4)	92.02	188	13	2	373	558	387	574	6e-65	238
C.ambigua(1)	C.tomentella(8)	92.44	357	22	3	1	354	1	355	6e-136	474
C.ambigua(1)	C.tomentella(8)	88.89	189	18	2	373	558	390	578	9e-52	194
C.ambigua(1)	C.tomentella(7)	93	357	18	5	1	354	1	353	6e-136	474
C.ambigua(1)	C.tomentella(7)	88.36	189	19	2	373	558	388	576	2e-49	186
C.ambigua(1)	C.tomentella(6)	93	357	18	5	1	354	1	353	6e-136	474
C.ambigua(1)	C.tomentella(6)	88.36	189	19	2	373	558	388	576	2e-49	186
C.ambigua(1)	C.tomentella(1)	92.44	357	22	3	1	354	1	355	6e-136	474
C.ambigua(1)	C.tomentella(1)	88.89	189	18	2	373	558	390	578	9e-52	194
C.ambigua(1)	C.sheareri(5)	91.18	397	23	6	157	547	158	548	6e-136	474
C.ambigua(1)	C.sheareri(5)	100	45	0	0	1	45	1	45	4e-20	89.7
C.ambigua(1)	C.sheareri(5)	86.67	60	7	1	87	145	95	154	1e-07	48.1
C.ambigua(1)	C.tomentella(3)	92.46	358	20	4	1	354	1	355	1e-134	470
C.ambigua(1)	C.tomentella(3)	88.89	189	18	2	373	558	390	578	9e-52	194
C.ambigua(1)	C.tomentella(2)	92.46	358	20	4	1	354	1	355	1e-134	470
C.ambigua(1)	C.tomentella(2)	88.89	189	18	2	373	558	390	578	9e-52	194
C.ambigua(1)	C.parviflora(4)	92.96	355	19	5	2	354	2	352	4e-134	468
C.ambigua(1)	C.parviflora(4)	89.95	189	16	2	373	558	386	574	1e-56	210
C.ambigua(1)	C.parviflora(1)	92.96	355	19	5	2	354	2	352	4e-134	468
C.ambigua(1)	C.parviflora(1)	91.01	189	14	2	373	558	386	574	2e-61	226
C.ambigua(1)	C.tomentella(9)	92.44	357	21	4	1	354	1	354	2e-133	466
C.ambigua(1)	C.tomentella(9)	88.36	189	19	2	373	558	389	577	2e-49	186
C.ambigua(1)	C.tomentella(12)	92.44	357	21	4	1	354	1	354	2e-133	466
C.ambigua(1)	C.tomentella(12)	87.86	173	18	2	373	542	389	561	3e-42	163
C.ambigua(1)	C.temulifolia(5)	89.7	398	21	4	85	472	96	483	6e-133	464
C.ambigua(1)	C.temulifolia(5)	100	32	0	0	1	32	1	32	2e-12	63.9
C.ambigua(1)	C.temulifolia(3)	89.7	398	21	4	85	472	96	483	6e-133	464
C.ambigua(1)	C.temulifolia(3)	100	32	0	0	1	32	1	32	2e-12	63.9
C.ambigua(1)	C.tomentella(4)	92.18	358	21	4	1	354	1	355	2e-132	462
C.ambigua(1)	C.tomentella(4)	88.89	189	18	2	373	558	390	578	9e-52	194
C.ambigua(1)	C.parviflora(2)	92.7	356	20	5	1	354	1	352	2e-132	462
C.ambigua(1)	C.parviflora(2)	89.95	189	16	2	373	558	386	574	1e-56	210
C.ambigua(1)	C.pallida(1)	92.18	358	21	4	1	354	1	355	2e-132	462
C.ambigua(1)	C.pallida(1)	91.05	190	13	3	373	558	391	580	2e-59	220
C.ambigua(1)	C.balansae(7)	92.18	358	21	4	1	354	1	355	2e-132	462
C.ambigua(1)	C.balansae(7)	90.53	190	14	3	373	558	391	580	4e-57	212
C.ambigua(1)	C.balansae(6)	92.18	358	21	4	1	354	1	355	2e-132	462
C.ambigua(1)	C.balansae(6)	91.05	190	13	3	373	558	391	580	2e-59	220
C.ambigua(1)	C.balansae(5)	92.18	358	21	4	1	354	1	355	2e-132	462
C.ambigua(1)	C.balansae(5)	90.53	190	14	3	373	558	391	580	4e-57	212
C.ambigua(1)	C.balansae(4)	92.18	358	21	4	1	354	1	355	2e-132	462
C.ambigua(1)	C.balansae(4)	91.05	190	13	3	373	558	391	580	2e-59	220
C.ambigua(1)	C.balansae(3)	92.18	358	21	4	1	354	1	355	2e-132	462
C.ambigua(1)	C.balansae(3)	91.05	190	13	3	373	558	391	580	2e-59	220
C.ambigua(1)	C.balansae(2)	92.18	358	21	4	1	354	1	355	2e-132	462
C.ambigua(1)	C.balansae(2)	91.05	190	13	3	373	558	391	580	2e-59	220
C.ambigua(1)	C.balansae(1)	92.18	358	21	4	1	354	1	355	2e-132	462
C.ambigua(1)	C.balansae(1)	91.05	190	13	3	373	558	391	580	2e-59	220
C.ambigua(1)	C.tomentella(5)	92.18	358	20	5	1	354	1	354	6e-130	454
C.ambigua(1)	C.tomentella(5)	88.89	189	18	2	373	558	389	577	9e-52	194
C.ambigua(1)	C.temulifolia(6)	89.47	399	19	5	85	470	99	487	6e-130	454
C.ambigua(1)	C.temulifolia(6)	100	32	0	0	1	32	1	32	2e-12	63.9
C.ambigua(1)	C.parviflora(5)	92.42	356	21	5	1	354	1	352	6e-130	454
C.ambigua(1)	C.parviflora(5)	89.95	189	16	2	373	558	386	574	1e-56	210
C.ambigua(1)	C.saxicola(9)	91.88	357	22	5	1	354	1	353	2e-126	442
C.ambigua(1)	C.saxicola(9)	89.95	189	16	2	373	558	389	577	1e-56	210
C.ambigua(1)	C.saxicola(7)	91.88	357	22	5	1	354	1	353	2e-126	442
C.ambigua(1)	C.saxicola(7)	89.95	189	16	2	373	558	389	577	1e-56	210
C.ambigua(1)	C.saxicola(6)	91.88	357	22	5	1	354	1	353	2e-126	442
C.ambigua(1)	C.saxicola(6)	89.95	189	16	2	373	558	389	577	1e-56	210
C.ambigua(1)	C.saxicola(5)	91.88	357	22	5	1	354	1	353	2e-126	442
C.ambigua(1)	C.saxicola(5)	89.95	189	16	2	373	558	389	577	1e-56	210
C.ambigua(1)	C.saxicola(13)	91.88	357	22	5	1	354	1	353	2e-126	442
C.ambigua(1)	C.saxicola(13)	89.95	189	16	2	373	558	389	577	1e-56	210
C.ambigua(1)	C.saxicola(12)	91.88	357	22	5	1	354	1	353	2e-126	442
C.ambigua(1)	C.saxicola(12)	89.95	189	16	2	373	558	389	577	1e-56	210
C.ambigua(1)	C.saxicola(10)	91.88	357	22	5	1	354	1	353	2e-126	442
C.ambigua(1)	C.saxicola(10)	89.42	189	17	2	373	558	389	577	4e-54	202
C.ambigua(1)	C.saxicola(8)	91.32	357	24	4	1	354	1	353	1e-124	436
C.ambigua(1)	C.saxicola(8)	89.95	189	16	2	373	558	389	577	1e-56	210
C.ambigua(1)	C.saxicola(3)	91.81	354	22	5	1	351	1	350	1e-124	436
C.ambigua(1)	C.saxicola(3)	90	190	16	2	372	558	388	577	4e-57	212
C.ambigua(1)	C.saxicola(2)	91.81	354	22	5	1	351	1	350	1e-124	436
C.ambigua(1)	C.saxicola(2)	90.53	190	15	2	372	558	388	577	2e-59	220
C.ambigua(1)	C.saxicola(1)	91.81	354	22	5	1	351	1	350	1e-124	436
C.ambigua(1)	C.saxicola(1)	90.53	190	15	2	372	558	388	577	2e-59	220
C.ambigua(1)	C.temulifolia(1)	92.18	307	16	1	174	472	177	483	2e-123	432
C.ambigua(1)	C.temulifolia(1)	100	32	0	0	1	32	1	32	2e-12	63.9
C.ambigua(1)	C.temulifolia(1)	88.71	62	6	1	85	145	96	157	3e-11	60
C.ambigua(1)	C.saxicola(11)	91.04	357	25	4	1	354	1	353	2e-123	432
C.ambigua(1)	C.saxicola(11)	90.48	189	15	2	373	558	389	577	6e-59	218
C.ambigua(1)	C.tomentella(15)	91.39	360	21	6	1	354	1	356	3e-122	428
C.ambigua(1)	C.tomentella(15)	88.89	189	18	2	373	558	391	579	9e-52	194
C.ambigua(1)	C.tomentella(14)	91.39	360	21	6	1	354	1	356	3e-122	428
C.ambigua(1)	C.tomentella(14)	88.89	189	18	2	373	558	391	579	9e-52	194
C.ambigua(1)	C.tomentella(13)	91.39	360	21	6	1	354	1	356	3e-122	428
C.ambigua(1)	C.tomentella(13)	88.89	189	18	2	373	558	391	579	9e-52	194
C.ambigua(1)	C.tomentella(11)	91.39	360	21	6	1	354	1	356	3e-122	428
C.ambigua(1)	C.tomentella(11)	88.89	189	18	2	373	558	391	579	9e-52	194
C.ambigua(1)	C.tomentella(10)	91.39	360	21	6	1	354	1	356	3e-122	428
C.ambigua(1)	C.tomentella(10)	88.89	189	18	2	373	558	391	579	9e-52	194
C.ambigua(1)	C.temulifolia(2)	89.23	325	26	2	157	472	159	483	3e-104	369
C.ambigua(1)	C.temulifolia(2)	100	32	0	0	1	32	1	32	2e-12	63.9
C.ambigua(2)	C.ambigua(2)	100	558	0	0	1	558	1	558	0	1098
C.ambigua(2)	C.repens.var.repens(1)	97.85	558	10	1	1	558	1	556	0	1021
C.ambigua(2)	C.ambigua(1)	97.49	558	14	0	1	558	1	558	0	1011
C.ambigua(2)	C.repens.var.repens(3)	97.49	558	12	1	1	558	1	556	0	1005
C.ambigua(2)	C.repens.var.repens(2)	97.31	558	13	1	1	558	1	556	0	997
C.ambigua(2)	C.repens.var.watanabei(1)	97.13	558	14	1	1	558	1	556	0	993
C.ambigua(2)	C.repens.var.watanabei(2)	96.77	558	16	1	1	558	1	556	0	977
C.ambigua(2)	C.linjiangensis(2)	93.25	563	20	6	1	558	1	550	0	806
C.ambigua(2)	C.linjiangensis(3)	92.9	563	22	6	1	558	1	550	0	790
C.ambigua(2)	C.linjiangensis(1)	93.07	563	20	7	1	558	1	549	0	790
C.ambigua(2)	C.turtschaninovii(3)	92.54	563	34	4	1	558	1	560	0	774
C.ambigua(2)	C.turtschaninovii(1)	92.54	563	34	4	1	558	1	560	0	774
C.ambigua(2)	C.turtschaninovii(2)	92.36	563	35	4	1	558	1	560	0	766
C.ambigua(2)	C.turtschaninovii(4)	90.99	577	30	8	1	558	1	574	0	710
C.ambigua(2)	C.yanhusuo(5)	90.32	568	41	6	1	558	1	564	0	672
C.ambigua(2)	C.yanhusuo(4)	90.32	568	41	6	1	558	1	564	0	672
C.ambigua(2)	C.yanhusuo(2)	89.79	568	45	5	1	558	1	565	0	664
C.ambigua(2)	C.yanhusuo(1)	90.14	568	42	6	1	558	1	564	0	664
C.ambigua(2)	C.yanhusuo(6)	89.96	568	43	6	1	558	1	564	0	657
C.ambigua(2)	C.yanhusuo(3)	89.61	568	46	5	1	558	1	565	0	653
C.ambigua(2)	C.racemosa(3)	88.77	570	46	9	1	558	1	564	9e-169	583
C.ambigua(2)	C.racemosa(2)	88.77	570	46	9	1	558	1	564	9e-169	583
C.ambigua(2)	C.racemosa(1)	88.77	570	46	9	1	558	1	564	9e-169	583
C.ambigua(2)	C.cheilanthifolia(5)	88.62	571	45	9	1	558	1	564	3e-168	581
C.ambigua(2)	C.cheilanthifolia(4)	88.62	571	45	9	1	558	1	564	3e-168	581
C.ambigua(2)	C.cheilanthifolia(3)	88.62	571	45	9	1	558	1	564	3e-168	581
C.ambigua(2)	C.cheilanthifolia(2)	88.62	571	45	9	1	558	1	564	3e-168	581
C.ambigua(2)	C.cheilanthifolia(1)	88.62	571	45	9	1	558	1	564	3e-168	581
C.ambigua(2)	C.wilsonii(4)	88.44	571	46	9	1	558	1	564	9e-166	573
C.ambigua(2)	C.wilsonii(3)	88.44	571	46	9	1	558	1	564	9e-166	573
C.ambigua(2)	C.wilsonii(2)	88.44	571	46	9	1	558	1	564	9e-166	573
C.ambigua(2)	C.wilsonii(1)	88.44	571	46	9	1	558	1	564	9e-166	573
C.ambigua(2)	C.racemosa(4)	88.42	570	48	9	1	558	1	564	5e-164	567
C.ambigua(2)	C.speciosa(3)	88.2	568	49	8	1	558	1	560	2e-163	565
C.ambigua(2)	C.speciosa(2)	88.2	568	49	8	1	558	1	560	2e-163	565
C.ambigua(2)	C.cheilanthifolia(6)	88.25	570	47	9	1	557	1	563	9e-163	563
C.ambigua(2)	C.speciosa(1)	88.03	568	50	8	1	558	1	560	5e-161	557
C.ambigua(2)	C.fangshanensis(9)	87.35	577	52	8	1	558	1	575	3e-156	541
C.ambigua(2)	C.fangshanensis(8)	87.35	577	52	8	1	558	1	575	3e-156	541
C.ambigua(2)	C.fangshanensis(7)	87.35	577	52	8	1	558	1	575	3e-156	541
C.ambigua(2)	C.fangshanensis(6)	87.35	577	52	8	1	558	1	575	3e-156	541
C.ambigua(2)	C.fangshanensis(5)	87.35	577	52	8	1	558	1	575	3e-156	541
C.ambigua(2)	C.fangshanensis(4)	87.35	577	52	8	1	558	1	575	3e-156	541
C.ambigua(2)	C.fangshanensis(3)	87.35	577	52	8	1	558	1	575	3e-156	541
C.ambigua(2)	C.fangshanensis(2)	87.35	577	52	8	1	558	1	575	3e-156	541
C.ambigua(2)	C.bungeana(3)	88	550	44	9	11	552	12	547	2e-154	535
C.ambigua(2)	C.edulis(7)	87.2	578	50	9	1	558	1	574	3e-153	531
C.ambigua(2)	C.edulis(6)	87.2	578	50	9	1	558	1	574	3e-153	531
C.ambigua(2)	C.edulis(3)	87.2	578	50	9	1	558	1	574	3e-153	531
C.ambigua(2)	C.edulis(2)	87.2	578	50	9	1	558	1	574	3e-153	531
C.ambigua(2)	C.bungeana(1)	87.82	550	45	9	11	552	12	547	5e-152	527
C.ambigua(2)	C.fangshanensis(1)	87	577	54	8	1	558	1	575	2e-151	525
C.ambigua(2)	C.nobilis(2)	92.21	385	26	2	176	557	138	521	8e-151	523
C.ambigua(2)	C.nobilis(2)	87.94	141	12	2	1	141	1	136	5e-34	135
C.ambigua(2)	C.edulis(5)	87.02	578	51	9	1	558	1	574	8e-151	523
C.ambigua(2)	C.edulis(4)	87.02	578	51	9	1	558	1	574	8e-151	523
C.ambigua(2)	C.edulis(1)	87.02	578	51	9	1	558	1	574	8e-151	523
C.ambigua(2)	C.bungeana(2)	87.68	552	44	10	11	552	12	549	5e-149	517
C.ambigua(2)	C.parviflora(3)	86.83	577	52	9	2	558	2	574	8e-148	513
C.ambigua(2)	C.capnoides(2)	89.42	482	42	7	78	558	108	581	8e-148	513
C.ambigua(2)	C.capnoides(2)	100	40	0	0	1	40	1	40	3e-17	80.1
C.ambigua(2)	C.capnoides(1)	89.42	482	42	7	78	558	108	581	8e-148	513
C.ambigua(2)	C.capnoides(1)	100	40	0	0	1	40	1	40	3e-17	80.1
C.ambigua(2)	C.saxicola(4)	86.78	575	56	8	1	558	1	572	3e-147	511
C.ambigua(2)	C.pallida(3)	86.23	581	55	8	1	558	1	579	3e-144	501
C.ambigua(2)	C.pallida(2)	86.23	581	55	8	1	558	1	579	3e-144	501
C.ambigua(2)	C.decumbens(1)	86.77	567	46	11	1	557	1	548	3e-141	491
C.ambigua(2)	C.nobilis(1)	91.41	384	28	3	176	557	138	518	1e-140	489
C.ambigua(2)	C.nobilis(1)	89.36	141	10	2	1	141	1	136	8e-39	151
C.ambigua(2)	C.decumbens(2)	87.2	492	41	7	76	557	69	548	8e-133	464
C.ambigua(2)	C.decumbens(2)	87.93	58	6	1	1	58	1	57	7e-09	52.2
C.ambigua(2)	C.decumbens(3)	86.99	492	42	7	76	557	69	548	2e-130	456
C.ambigua(2)	C.decumbens(3)	93.75	32	2	0	1	32	1	32	1e-07	48.2
C.ambigua(2)	C.racemosa(5)	85.9	539	59	9	1	527	1	534	2e-124	436
C.ambigua(2)	C.pallida(4)	90.48	357	28	3	1	354	1	354	7e-124	434
C.ambigua(2)	C.pallida(4)	90.96	188	15	2	373	558	387	574	2e-60	223
C.ambigua(2)	C.tomentella(8)	90.48	357	29	3	1	354	1	355	3e-123	432
C.ambigua(2)	C.tomentella(8)	87.83	189	20	2	373	558	390	578	3e-47	179
C.ambigua(2)	C.tomentella(7)	91.04	357	25	5	1	354	1	353	3e-123	432
C.ambigua(2)	C.tomentella(7)	87.3	189	21	2	373	558	388	576	8e-45	171
C.ambigua(2)	C.tomentella(6)	91.04	357	25	5	1	354	1	353	3e-123	432
C.ambigua(2)	C.tomentella(6)	87.3	189	21	2	373	558	388	576	8e-45	171
C.ambigua(2)	C.tomentella(1)	90.48	357	29	3	1	354	1	355	3e-123	432
C.ambigua(2)	C.tomentella(1)	87.83	189	20	2	373	558	390	578	3e-47	179
C.ambigua(2)	C.sheareri(6)	87.1	473	40	8	87	552	96	554	1e-122	430
C.ambigua(2)	C.sheareri(6)	97.92	48	0	1	1	48	1	47	3e-17	80.1
C.ambigua(2)	C.sheareri(4)	87.1	473	40	8	87	552	96	554	1e-122	430
C.ambigua(2)	C.sheareri(4)	97.92	48	0	1	1	48	1	47	3e-17	80.1
C.ambigua(2)	C.sheareri(3)	87.1	473	40	8	87	552	96	554	1e-122	430
C.ambigua(2)	C.sheareri(3)	97.92	48	0	1	1	48	1	47	3e-17	80.1
C.ambigua(2)	C.sheareri(1)	87.1	473	40	8	87	552	96	554	1e-122	430
C.ambigua(2)	C.sheareri(1)	97.92	48	0	1	1	48	1	47	3e-17	80.1
C.ambigua(2)	C.tomentella(3)	90.5	358	27	4	1	354	1	355	5e-122	428
C.ambigua(2)	C.tomentella(3)	87.83	189	20	2	373	558	390	578	3e-47	179
C.ambigua(2)	C.tomentella(2)	90.5	358	27	4	1	354	1	355	5e-122	428
C.ambigua(2)	C.tomentella(2)	87.83	189	20	2	373	558	390	578	3e-47	179
C.ambigua(2)	C.sheareri(5)	89.42	397	30	6	162	552	163	553	5e-122	428
C.ambigua(2)	C.sheareri(5)	100	45	0	0	1	45	1	45	3e-20	90
C.ambigua(2)	C.sheareri(5)	89.47	38	4	0	87	124	95	132	2e-06	44.3
C.ambigua(2)	C.sheareri(2)	89.42	397	30	6	162	552	160	550	5e-122	428
C.ambigua(2)	C.sheareri(2)	100	40	0	0	1	40	1	40	3e-17	80.1
C.ambigua(2)	C.sheareri(2)	92.5	40	3	0	85	124	90	129	4e-10	56.2
C.ambigua(2)	C.parviflora(4)	90.99	355	26	5	2	354	2	352	2e-121	426
C.ambigua(2)	C.parviflora(4)	88.89	189	18	2	373	558	386	574	5e-52	195
C.ambigua(2)	C.parviflora(1)	90.99	355	26	5	2	354	2	352	2e-121	426
C.ambigua(2)	C.parviflora(1)	88.89	189	18	2	373	558	386	574	5e-52	195
C.ambigua(2)	C.tomentella(9)	90.48	357	28	4	1	354	1	354	7e-121	424
C.ambigua(2)	C.tomentella(9)	87.3	189	21	2	373	558	389	577	8e-45	171
C.ambigua(2)	C.tomentella(12)	90.48	357	28	4	1	354	1	354	7e-121	424
C.ambigua(2)	C.tomentella(12)	86.71	173	20	2	373	542	389	561	1e-37	147
C.ambigua(2)	C.sheareri(8)	86.89	473	41	8	87	552	96	554	3e-120	422
C.ambigua(2)	C.sheareri(8)	86.09	489	41	10	1	472	1	479	4e-113	398
C.ambigua(2)	C.sheareri(7)	86.89	473	41	8	87	552	96	554	3e-120	422
C.ambigua(2)	C.sheareri(7)	86.09	489	41	10	1	472	1	479	4e-113	398
C.ambigua(2)	C.tomentella(4)	90.22	358	28	4	1	354	1	355	1e-119	420
C.ambigua(2)	C.tomentella(4)	87.83	189	20	2	373	558	390	578	3e-47	179
C.ambigua(2)	C.parviflora(2)	90.73	356	27	5	1	354	1	352	1e-119	420
C.ambigua(2)	C.parviflora(2)	88.89	189	18	2	373	558	386	574	5e-52	195
C.ambigua(2)	C.pallida(1)	90.22	358	28	4	1	354	1	355	1e-119	420
C.ambigua(2)	C.pallida(1)	90	190	15	3	373	558	391	580	5e-55	205
C.ambigua(2)	C.balansae(7)	90.22	358	28	4	1	354	1	355	1e-119	420
C.ambigua(2)	C.balansae(7)	89.47	190	16	3	373	558	391	580	1e-52	197
C.ambigua(2)	C.balansae(6)	90.22	358	28	4	1	354	1	355	1e-119	420
C.ambigua(2)	C.balansae(6)	90	190	15	3	373	558	391	580	5e-55	205
C.ambigua(2)	C.balansae(5)	90.22	358	28	4	1	354	1	355	1e-119	420
C.ambigua(2)	C.balansae(5)	89.47	190	16	3	373	558	391	580	1e-52	197
C.ambigua(2)	C.balansae(4)	90.22	358	28	4	1	354	1	355	1e-119	420
C.ambigua(2)	C.balansae(4)	90	190	15	3	373	558	391	580	5e-55	205
C.ambigua(2)	C.balansae(3)	90.22	358	28	4	1	354	1	355	1e-119	420
C.ambigua(2)	C.balansae(3)	90	190	15	3	373	558	391	580	5e-55	205
C.ambigua(2)	C.balansae(2)	90.22	358	28	4	1	354	1	355	1e-119	420
C.ambigua(2)	C.balansae(2)	90	190	15	3	373	558	391	580	5e-55	205
C.ambigua(2)	C.balansae(1)	90.22	358	28	4	1	354	1	355	1e-119	420
C.ambigua(2)	C.balansae(1)	90	190	15	3	373	558	391	580	5e-55	205
C.ambigua(2)	C.tomentella(5)	90.22	358	27	5	1	354	1	354	3e-117	412
C.ambigua(2)	C.tomentella(5)	87.83	189	20	2	373	558	389	577	3e-47	179
C.ambigua(2)	C.temulifolia(5)	87.94	398	28	5	85	472	96	483	3e-117	412
C.ambigua(2)	C.temulifolia(5)	100	32	0	0	1	32	1	32	2e-12	64.2
C.ambigua(2)	C.temulifolia(3)	87.94	398	28	5	85	472	96	483	3e-117	412
C.ambigua(2)	C.temulifolia(3)	100	32	0	0	1	32	1	32	2e-12	64.2
C.ambigua(2)	C.parviflora(5)	90.45	356	28	5	1	354	1	352	3e-117	412
C.ambigua(2)	C.parviflora(5)	88.89	189	18	2	373	558	386	574	5e-52	195
C.ambigua(2)	C.saxicola(11)	89.64	357	30	4	1	354	1	353	2e-115	406
C.ambigua(2)	C.saxicola(11)	89.42	189	17	2	373	558	389	577	2e-54	203
C.ambigua(2)	C.temulifolia(6)	87.72	399	26	6	85	470	99	487	3e-114	402
C.ambigua(2)	C.temulifolia(6)	100	32	0	0	1	32	1	32	2e-12	64.2
C.ambigua(2)	C.temulifolia(6)	89.58	48	3	2	512	557	523	570	3e-05	40.3
C.ambigua(2)	C.saxicola(9)	89.92	357	29	5	1	354	1	353	1e-113	400
C.ambigua(2)	C.saxicola(9)	88.89	189	18	2	373	558	389	577	5e-52	195
C.ambigua(2)	C.saxicola(7)	89.92	357	29	5	1	354	1	353	1e-113	400
C.ambigua(2)	C.saxicola(7)	88.89	189	18	2	373	558	389	577	5e-52	195
C.ambigua(2)	C.saxicola(6)	89.92	357	29	5	1	354	1	353	1e-113	400
C.ambigua(2)	C.saxicola(6)	88.89	189	18	2	373	558	389	577	5e-52	195
C.ambigua(2)	C.saxicola(5)	89.92	357	29	5	1	354	1	353	1e-113	400
C.ambigua(2)	C.saxicola(5)	88.89	189	18	2	373	558	389	577	5e-52	195
C.ambigua(2)	C.saxicola(13)	89.92	357	29	5	1	354	1	353	1e-113	400
C.ambigua(2)	C.saxicola(13)	88.89	189	18	2	373	558	389	577	5e-52	195
C.ambigua(2)	C.saxicola(12)	89.92	357	29	5	1	354	1	353	1e-113	400
C.ambigua(2)	C.saxicola(12)	88.89	189	18	2	373	558	389	577	5e-52	195
C.ambigua(2)	C.saxicola(10)	89.92	357	29	5	1	354	1	353	1e-113	400
C.ambigua(2)	C.saxicola(10)	88.36	189	19	2	373	558	389	577	1e-49	187
C.ambigua(2)	C.saxicola(8)	89.36	357	31	4	1	354	1	353	7e-112	394
C.ambigua(2)	C.saxicola(8)	88.89	189	18	2	373	558	389	577	5e-52	195
C.ambigua(2)	C.saxicola(3)	89.83	354	29	5	1	351	1	350	7e-112	394
C.ambigua(2)	C.saxicola(3)	88.95	190	18	2	372	558	388	577	1e-52	197
C.ambigua(2)	C.saxicola(2)	89.83	354	29	5	1	351	1	350	7e-112	394
C.ambigua(2)	C.saxicola(2)	89.47	190	17	2	372	558	388	577	5e-55	205
C.ambigua(2)	C.saxicola(1)	89.83	354	29	5	1	351	1	350	7e-112	394
C.ambigua(2)	C.saxicola(1)	89.47	190	17	2	372	558	388	577	5e-55	205
C.ambigua(2)	C.tomentella(15)	89.44	360	28	6	1	354	1	356	2e-109	386
C.ambigua(2)	C.tomentella(15)	87.83	189	20	2	373	558	391	579	3e-47	179
C.ambigua(2)	C.tomentella(14)	89.44	360	28	6	1	354	1	356	2e-109	386
C.ambigua(2)	C.tomentella(14)	87.83	189	20	2	373	558	391	579	3e-47	179
C.ambigua(2)	C.tomentella(13)	89.44	360	28	6	1	354	1	356	2e-109	386
C.ambigua(2)	C.tomentella(13)	87.83	189	20	2	373	558	391	579	3e-47	179
C.ambigua(2)	C.tomentella(11)	89.44	360	28	6	1	354	1	356	2e-109	386
C.ambigua(2)	C.tomentella(11)	87.83	189	20	2	373	558	391	579	3e-47	179
C.ambigua(2)	C.tomentella(10)	89.44	360	28	6	1	354	1	356	2e-109	386
C.ambigua(2)	C.tomentella(10)	87.83	189	20	2	373	558	391	579	3e-47	179
C.ambigua(2)	C.temulifolia(1)	89.9	307	23	1	174	472	177	483	2e-109	386
C.ambigua(2)	C.temulifolia(1)	100	32	0	0	1	32	1	32	2e-12	64.2
C.ambigua(2)	C.temulifolia(1)	87.1	62	7	1	85	145	96	157	4e-10	56.2
C.ambigua(2)	C.temulifolia(2)	87.19	320	32	2	162	472	164	483	1e-89	320
C.ambigua(2)	C.temulifolia(2)	100	32	0	0	1	32	1	32	2e-12	64.2
C.balansae(1)	C.pallida(1)	100	403	0	0	1	403	1	403	0	716
C.balansae(1)	C.pallida(1)	100	123	0	0	458	580	458	580	1e-66	244
C.balansae(1)	C.balansae(7)	100	403	0	0	1	403	1	403	0	716
C.balansae(1)	C.balansae(7)	100	123	0	0	458	580	458	580	1e-66	244
C.balansae(1)	C.balansae(6)	100	403	0	0	1	403	1	403	0	716
C.balansae(1)	C.balansae(6)	100	123	0	0	458	580	458	580	1e-66	244
C.balansae(1)	C.balansae(5)	100	403	0	0	1	403	1	403	0	716
C.balansae(1)	C.balansae(5)	99.19	123	1	0	458	580	458	580	3e-64	236
C.balansae(1)	C.balansae(4)	100	403	0	0	1	403	1	403	0	716
C.balansae(1)	C.balansae(4)	100	123	0	0	458	580	458	580	1e-66	244
C.balansae(1)	C.balansae(3)	100	403	0	0	1	403	1	403	0	716
C.balansae(1)	C.balansae(3)	100	123	0	0	458	580	458	580	1e-66	244
C.balansae(1)	C.balansae(2)	100	403	0	0	1	403	1	403	0	716
C.balansae(1)	C.balansae(2)	100	123	0	0	458	580	458	580	1e-66	244
C.balansae(1)	C.balansae(1)	100	403	0	0	1	403	1	403	0	716
C.balansae(1)	C.balansae(1)	100	123	0	0	458	580	458	580	1e-66	244
C.balansae(1)	C.pallida(4)	99.01	403	0	2	1	403	1	399	0	672
C.balansae(1)	C.pallida(4)	98.37	123	0	2	458	580	454	574	4e-57	212
C.balansae(1)	C.pallida(3)	97.77	403	8	1	1	403	1	402	0	666
C.balansae(1)	C.pallida(3)	99.19	123	1	0	458	580	457	579	3e-64	236
C.balansae(1)	C.pallida(2)	97.77	403	8	1	1	403	1	402	0	666
C.balansae(1)	C.pallida(2)	99.19	123	1	0	458	580	457	579	3e-64	236
C.balansae(1)	C.fangshanensis(9)	98.26	345	5	1	1	345	1	344	0	628
C.balansae(1)	C.fangshanensis(9)	96.77	124	2	2	458	580	453	575	6e-53	198
C.balansae(1)	C.fangshanensis(9)	89.47	38	4	0	366	403	361	398	2e-06	44.1
C.balansae(1)	C.fangshanensis(8)	98.26	345	5	1	1	345	1	344	0	628
C.balansae(1)	C.fangshanensis(8)	96.77	124	2	2	458	580	453	575	6e-53	198
C.balansae(1)	C.fangshanensis(8)	89.47	38	4	0	366	403	361	398	2e-06	44.1
C.balansae(1)	C.fangshanensis(7)	98.26	345	5	1	1	345	1	344	0	628
C.balansae(1)	C.fangshanensis(7)	96.77	124	2	2	458	580	453	575	6e-53	198
C.balansae(1)	C.fangshanensis(7)	89.47	38	4	0	366	403	361	398	2e-06	44.1
C.balansae(1)	C.fangshanensis(6)	98.26	345	5	1	1	345	1	344	0	628
C.balansae(1)	C.fangshanensis(6)	96.77	124	2	2	458	580	453	575	6e-53	198
C.balansae(1)	C.fangshanensis(6)	89.47	38	4	0	366	403	361	398	2e-06	44.1
C.balansae(1)	C.fangshanensis(5)	98.26	345	5	1	1	345	1	344	0	628
C.balansae(1)	C.fangshanensis(5)	96.77	124	2	2	458	580	453	575	6e-53	198
C.balansae(1)	C.fangshanensis(5)	89.47	38	4	0	366	403	361	398	2e-06	44.1
C.balansae(1)	C.fangshanensis(4)	98.26	345	5	1	1	345	1	344	0	628
C.balansae(1)	C.fangshanensis(4)	96.77	124	2	2	458	580	453	575	6e-53	198
C.balansae(1)	C.fangshanensis(4)	89.47	38	4	0	366	403	361	398	2e-06	44.1
C.balansae(1)	C.fangshanensis(3)	98.26	345	5	1	1	345	1	344	0	628
C.balansae(1)	C.fangshanensis(3)	96.77	124	2	2	458	580	453	575	6e-53	198
C.balansae(1)	C.fangshanensis(3)	89.47	38	4	0	366	403	361	398	2e-06	44.1
C.balansae(1)	C.fangshanensis(2)	98.26	345	5	1	1	345	1	344	0	628
C.balansae(1)	C.fangshanensis(2)	96.77	124	2	2	458	580	453	575	6e-53	198
C.balansae(1)	C.fangshanensis(2)	89.47	38	4	0	366	403	361	398	2e-06	44.1
C.balansae(1)	C.fangshanensis(1)	97.97	345	6	1	1	345	1	344	4e-180	620
C.balansae(1)	C.fangshanensis(1)	95.97	124	3	2	458	580	453	575	1e-50	190
C.balansae(1)	C.fangshanensis(1)	89.47	38	4	0	366	403	361	398	2e-06	44.1
C.balansae(1)	C.tomentella(8)	97.98	346	5	2	1	345	1	345	3e-178	615
C.balansae(1)	C.tomentella(8)	95.9	122	4	1	459	580	458	578	9e-52	194
C.balansae(1)	C.tomentella(1)	97.98	346	5	2	1	345	1	345	3e-178	615
C.balansae(1)	C.tomentella(1)	95.9	122	4	1	459	580	458	578	9e-52	194
C.balansae(1)	C.tomentella(3)	97.69	346	6	2	1	345	1	345	7e-176	607
C.balansae(1)	C.tomentella(3)	95.9	122	4	1	459	580	458	578	9e-52	194
C.balansae(1)	C.tomentella(2)	97.69	346	6	2	1	345	1	345	7e-176	607
C.balansae(1)	C.tomentella(2)	95.9	122	4	1	459	580	458	578	9e-52	194
C.balansae(1)	C.parviflora(4)	97.67	344	5	2	2	345	2	342	3e-175	605
C.balansae(1)	C.parviflora(4)	97.56	123	2	1	458	580	453	574	4e-57	212
C.balansae(1)	C.parviflora(1)	97.67	344	5	2	2	345	2	342	3e-175	605
C.balansae(1)	C.parviflora(1)	97.56	123	2	1	458	580	453	574	4e-57	212
C.balansae(1)	C.saxicola(3)	97.69	346	4	3	1	345	1	343	4e-174	601
C.balansae(1)	C.saxicola(3)	94.31	123	6	1	458	580	456	577	1e-47	180
C.balansae(1)	C.saxicola(3)	92.86	28	2	0	376	403	374	401	3e-05	40.1
C.balansae(1)	C.saxicola(2)	97.69	346	4	3	1	345	1	343	4e-174	601
C.balansae(1)	C.saxicola(2)	95.12	123	5	1	458	580	456	577	6e-50	188
C.balansae(1)	C.saxicola(2)	92.86	28	2	0	376	403	374	401	3e-05	40.1
C.balansae(1)	C.saxicola(1)	97.69	346	4	3	1	345	1	343	4e-174	601
C.balansae(1)	C.saxicola(1)	95.12	123	5	1	458	580	456	577	6e-50	188
C.balansae(1)	C.saxicola(1)	92.86	28	2	0	376	403	374	401	3e-05	40.1
C.balansae(1)	C.tomentella(9)	97.69	346	5	3	1	345	1	344	2e-173	599
C.balansae(1)	C.tomentella(9)	95.9	122	4	1	459	580	457	577	9e-52	194
C.balansae(1)	C.tomentella(4)	97.4	346	7	2	1	345	1	345	2e-173	599
C.balansae(1)	C.tomentella(4)	95.9	122	4	1	459	580	458	578	9e-52	194
C.balansae(1)	C.tomentella(12)	97.69	346	5	3	1	345	1	344	2e-173	599
C.balansae(1)	C.tomentella(12)	96.15	104	4	0	459	562	457	560	8e-46	174
C.balansae(1)	C.parviflora(2)	97.39	345	6	2	1	345	1	342	2e-173	599
C.balansae(1)	C.parviflora(2)	97.56	123	2	1	458	580	453	574	4e-57	212
C.balansae(1)	C.parviflora(3)	97.38	344	6	2	2	345	2	342	6e-173	597
C.balansae(1)	C.parviflora(3)	97.56	123	2	1	458	580	453	574	4e-57	212
C.balansae(1)	C.tomentella(5)	97.4	346	6	3	1	345	1	344	4e-171	591
C.balansae(1)	C.tomentella(5)	95.9	122	4	1	459	580	457	577	9e-52	194
C.balansae(1)	C.parviflora(5)	97.1	345	7	2	1	345	1	342	4e-171	591
C.balansae(1)	C.parviflora(5)	97.56	123	2	1	458	580	453	574	4e-57	212
C.balansae(1)	C.edulis(7)	97.1	345	8	2	1	345	1	343	2e-170	589
C.balansae(1)	C.edulis(7)	97.56	123	2	1	458	580	453	574	4e-57	212
C.balansae(1)	C.edulis(7)	92.86	28	2	0	376	403	371	398	3e-05	40.1
C.balansae(1)	C.edulis(6)	97.1	345	8	2	1	345	1	343	2e-170	589
C.balansae(1)	C.edulis(6)	97.56	123	2	1	458	580	453	574	4e-57	212
C.balansae(1)	C.edulis(6)	92.86	28	2	0	376	403	371	398	3e-05	40.1
C.balansae(1)	C.edulis(3)	97.1	345	8	2	1	345	1	343	2e-170	589
C.balansae(1)	C.edulis(3)	97.56	123	2	1	458	580	453	574	4e-57	212
C.balansae(1)	C.edulis(3)	92.86	28	2	0	376	403	371	398	3e-05	40.1
C.balansae(1)	C.edulis(2)	97.1	345	8	2	1	345	1	343	2e-170	589
C.balansae(1)	C.edulis(2)	97.56	123	2	1	458	580	453	574	4e-57	212
C.balansae(1)	C.edulis(2)	92.86	28	2	0	376	403	371	398	3e-05	40.1
C.balansae(1)	C.tomentella(7)	97.11	346	6	3	1	345	1	343	2e-169	585
C.balansae(1)	C.tomentella(7)	95.9	122	4	1	459	580	456	576	9e-52	194
C.balansae(1)	C.tomentella(6)	97.11	346	6	3	1	345	1	343	2e-169	585
C.balansae(1)	C.tomentella(6)	95.9	122	4	1	459	580	456	576	9e-52	194
C.balansae(1)	C.racemosa(4)	97.11	346	3	4	1	345	1	340	4e-168	581
C.balansae(1)	C.racemosa(4)	97.56	123	2	1	458	580	443	564	4e-57	212
C.balansae(1)	C.racemosa(4)	100	18	0	0	382	399	368	385	0.0005	36.2
C.balansae(1)	C.racemosa(3)	97.11	346	3	4	1	345	1	340	4e-168	581
C.balansae(1)	C.racemosa(3)	99.19	123	0	1	458	580	443	564	6e-62	228
C.balansae(1)	C.racemosa(3)	100	18	0	0	382	399	368	385	0.0005	36.2
C.balansae(1)	C.racemosa(2)	97.11	346	3	4	1	345	1	340	4e-168	581
C.balansae(1)	C.racemosa(2)	99.19	123	0	1	458	580	443	564	6e-62	228
C.balansae(1)	C.racemosa(2)	100	18	0	0	382	399	368	385	0.0005	36.2
C.balansae(1)	C.racemosa(1)	97.11	346	3	4	1	345	1	340	4e-168	581
C.balansae(1)	C.racemosa(1)	99.19	123	0	1	458	580	443	564	6e-62	228
C.balansae(1)	C.racemosa(1)	100	18	0	0	382	399	368	385	0.0005	36.2
C.balansae(1)	C.edulis(5)	96.81	345	9	2	1	345	1	343	4e-168	581
C.balansae(1)	C.edulis(5)	97.56	123	2	1	458	580	453	574	4e-57	212
C.balansae(1)	C.edulis(5)	92.86	28	2	0	376	403	371	398	3e-05	40.1
C.balansae(1)	C.edulis(4)	96.81	345	9	2	1	345	1	343	4e-168	581
C.balansae(1)	C.edulis(4)	97.56	123	2	1	458	580	453	574	4e-57	212
C.balansae(1)	C.edulis(4)	92.86	28	2	0	376	403	371	398	3e-05	40.1
C.balansae(1)	C.edulis(1)	96.81	345	9	2	1	345	1	343	4e-168	581
C.balansae(1)	C.edulis(1)	97.56	123	2	1	458	580	453	574	4e-57	212
C.balansae(1)	C.edulis(1)	92.86	28	2	0	376	403	371	398	3e-05	40.1
C.balansae(1)	C.speciosa(3)	96.81	345	2	4	1	345	1	336	2e-166	575
C.balansae(1)	C.speciosa(3)	97.56	123	1	2	458	580	440	560	9e-55	204
C.balansae(1)	C.speciosa(2)	96.81	345	2	4	1	345	1	336	2e-166	575
C.balansae(1)	C.speciosa(2)	97.56	123	1	2	458	580	440	560	9e-55	204
C.balansae(1)	C.speciosa(1)	96.81	345	2	4	1	345	1	336	2e-166	575
C.balansae(1)	C.speciosa(1)	96.75	123	2	2	458	580	440	560	2e-52	196
C.balansae(1)	C.saxicola(4)	96.52	345	10	2	1	345	1	343	9e-166	573
C.balansae(1)	C.saxicola(4)	95.93	123	4	1	458	580	451	572	2e-52	196
C.balansae(1)	C.saxicola(4)	96.43	28	1	0	372	399	365	392	1e-07	48.1
C.balansae(1)	C.tomentella(15)	96.55	348	7	4	1	345	1	346	2e-163	565
C.balansae(1)	C.tomentella(15)	95.9	122	4	1	459	580	459	579	9e-52	194
C.balansae(1)	C.tomentella(13)	96.55	348	7	4	1	345	1	346	2e-163	565
C.balansae(1)	C.tomentella(13)	95.9	122	4	1	459	580	459	579	9e-52	194
C.balansae(1)	C.tomentella(10)	96.55	348	7	4	1	345	1	346	2e-163	565
C.balansae(1)	C.tomentella(10)	95.9	122	4	1	459	580	459	579	9e-52	194
C.balansae(1)	C.saxicola(9)	96.23	345	9	3	1	344	1	342	1e-161	559
C.balansae(1)	C.saxicola(9)	94.31	123	6	1	458	580	456	577	1e-47	180
C.balansae(1)	C.saxicola(9)	96.88	32	1	0	372	403	370	401	5e-10	56
C.balansae(1)	C.saxicola(8)	96.23	345	9	3	1	344	1	342	1e-161	559
C.balansae(1)	C.saxicola(8)	93.5	123	7	1	458	580	456	577	3e-45	172
C.balansae(1)	C.saxicola(8)	96.88	32	1	0	372	403	370	401	5e-10	56
C.balansae(1)	C.saxicola(7)	96.23	345	9	3	1	344	1	342	1e-161	559
C.balansae(1)	C.saxicola(7)	94.31	123	6	1	458	580	456	577	1e-47	180
C.balansae(1)	C.saxicola(7)	96.88	32	1	0	372	403	370	401	5e-10	56
C.balansae(1)	C.saxicola(6)	96.23	345	9	3	1	344	1	342	1e-161	559
C.balansae(1)	C.saxicola(6)	93.5	123	7	1	458	580	456	577	3e-45	172
C.balansae(1)	C.saxicola(6)	93.75	32	2	0	372	403	370	401	1e-07	48.1
C.balansae(1)	C.saxicola(5)	96.23	345	9	3	1	344	1	342	1e-161	559
C.balansae(1)	C.saxicola(5)	94.31	123	6	1	458	580	456	577	1e-47	180
C.balansae(1)	C.saxicola(5)	96.88	32	1	0	372	403	370	401	5e-10	56
C.balansae(1)	C.saxicola(13)	96.23	345	9	3	1	344	1	342	1e-161	559
C.balansae(1)	C.saxicola(13)	94.31	123	6	1	458	580	456	577	1e-47	180
C.balansae(1)	C.saxicola(13)	96.88	32	1	0	372	403	370	401	5e-10	56
C.balansae(1)	C.saxicola(12)	96.23	345	9	3	1	344	1	342	1e-161	559
C.balansae(1)	C.saxicola(12)	94.31	123	6	1	458	580	456	577	1e-47	180
C.balansae(1)	C.saxicola(12)	96.88	32	1	0	372	403	370	401	5e-10	56
C.balansae(1)	C.saxicola(10)	96.23	345	9	3	1	344	1	342	1e-161	559
C.balansae(1)	C.saxicola(10)	92.68	123	8	1	458	580	456	577	8e-43	165
C.balansae(1)	C.saxicola(10)	90.62	32	3	0	372	403	370	401	3e-05	40.1
C.balansae(1)	C.tomentella(14)	96.26	348	8	4	1	345	1	346	6e-161	557
C.balansae(1)	C.tomentella(14)	95.9	122	4	1	459	580	459	579	9e-52	194
C.balansae(1)	C.tomentella(11)	96.26	348	8	4	1	345	1	346	6e-161	557
C.balansae(1)	C.tomentella(11)	95.9	122	4	1	459	580	459	579	9e-52	194
C.balansae(1)	C.saxicola(11)	95.94	345	10	3	1	344	1	342	2e-160	555
C.balansae(1)	C.saxicola(11)	94.31	123	6	1	458	580	456	577	1e-47	180
C.balansae(1)	C.saxicola(11)	96.88	32	1	0	372	403	370	401	5e-10	56
C.balansae(1)	C.cheilanthifolia(6)	95.95	346	6	4	1	345	1	339	3e-159	551
C.balansae(1)	C.cheilanthifolia(6)	99.18	122	1	0	458	579	442	563	1e-63	234
C.balansae(1)	C.cheilanthifolia(6)	100	18	0	0	382	399	367	384	0.0005	36.2
C.balansae(1)	C.cheilanthifolia(5)	95.95	346	6	4	1	345	1	339	3e-159	551
C.balansae(1)	C.cheilanthifolia(5)	100	123	0	0	458	580	442	564	1e-66	244
C.balansae(1)	C.cheilanthifolia(5)	100	18	0	0	382	399	367	384	0.0005	36.2
C.balansae(1)	C.cheilanthifolia(4)	95.95	346	6	4	1	345	1	339	3e-159	551
C.balansae(1)	C.cheilanthifolia(4)	100	123	0	0	458	580	442	564	1e-66	244
C.balansae(1)	C.cheilanthifolia(4)	100	18	0	0	382	399	367	384	0.0005	36.2
C.balansae(1)	C.cheilanthifolia(3)	95.95	346	6	4	1	345	1	339	3e-159	551
C.balansae(1)	C.cheilanthifolia(3)	100	123	0	0	458	580	442	564	1e-66	244
C.balansae(1)	C.cheilanthifolia(3)	100	18	0	0	382	399	367	384	0.0005	36.2
C.balansae(1)	C.cheilanthifolia(2)	95.95	346	6	4	1	345	1	339	3e-159	551
C.balansae(1)	C.cheilanthifolia(2)	100	123	0	0	458	580	442	564	1e-66	244
C.balansae(1)	C.cheilanthifolia(2)	100	18	0	0	382	399	367	384	0.0005	36.2
C.balansae(1)	C.cheilanthifolia(1)	95.95	346	6	4	1	345	1	339	3e-159	551
C.balansae(1)	C.cheilanthifolia(1)	100	123	0	0	458	580	442	564	1e-66	244
C.balansae(1)	C.cheilanthifolia(1)	100	18	0	0	382	399	367	384	0.0005	36.2
C.balansae(1)	C.wilsonii(4)	95.66	346	7	4	1	345	1	339	8e-157	543
C.balansae(1)	C.wilsonii(4)	100	123	0	0	458	580	442	564	1e-66	244
C.balansae(1)	C.wilsonii(4)	100	18	0	0	382	399	367	384	0.0005	36.2
C.balansae(1)	C.wilsonii(3)	95.66	346	7	4	1	345	1	339	8e-157	543
C.balansae(1)	C.wilsonii(3)	100	123	0	0	458	580	442	564	1e-66	244
C.balansae(1)	C.wilsonii(3)	100	18	0	0	382	399	367	384	0.0005	36.2
C.balansae(1)	C.wilsonii(2)	95.66	346	7	4	1	345	1	339	8e-157	543
C.balansae(1)	C.wilsonii(2)	100	123	0	0	458	580	442	564	1e-66	244
C.balansae(1)	C.wilsonii(2)	100	18	0	0	382	399	367	384	0.0005	36.2
C.balansae(1)	C.wilsonii(1)	95.66	346	7	4	1	345	1	339	8e-157	543
C.balansae(1)	C.wilsonii(1)	100	123	0	0	458	580	442	564	1e-66	244
C.balansae(1)	C.wilsonii(1)	100	18	0	0	382	399	367	384	0.0005	36.2
C.balansae(1)	C.racemosa(5)	95.09	346	11	4	1	345	1	341	3e-153	531
C.balansae(1)	C.racemosa(5)	94.51	91	5	0	458	548	444	534	7e-37	145
C.balansae(1)	C.racemosa(5)	100	21	0	0	560	580	531	551	8e-06	42.1
C.balansae(1)	C.racemosa(5)	100	18	0	0	382	399	369	386	0.0005	36.2
C.balansae(1)	C.turtschaninovii(3)	93.39	348	19	3	1	345	1	347	2e-139	486
C.balansae(1)	C.turtschaninovii(3)	92.68	123	5	2	458	580	442	560	1e-41	161
C.balansae(1)	C.turtschaninovii(2)	93.39	348	19	3	1	345	1	347	2e-139	486
C.balansae(1)	C.turtschaninovii(2)	93.5	123	4	2	458	580	442	560	5e-44	168
C.balansae(1)	C.turtschaninovii(1)	93.39	348	19	3	1	345	1	347	2e-139	486
C.balansae(1)	C.turtschaninovii(1)	92.68	123	5	2	458	580	442	560	1e-41	161
C.balansae(1)	C.yanhusuo(5)	93.68	348	18	4	1	345	1	347	7e-139	484
C.balansae(1)	C.yanhusuo(5)	93.2	103	7	0	458	560	443	545	5e-38	149
C.balansae(1)	C.yanhusuo(4)	93.68	348	18	4	1	345	1	347	7e-139	484
C.balansae(1)	C.yanhusuo(4)	93.2	103	7	0	458	560	443	545	5e-38	149
C.balansae(1)	C.yanhusuo(3)	93.68	348	18	4	1	345	1	347	7e-139	484
C.balansae(1)	C.yanhusuo(3)	93.2	103	7	0	458	560	444	546	5e-38	149
C.balansae(1)	C.yanhusuo(2)	93.68	348	18	4	1	345	1	347	7e-139	484
C.balansae(1)	C.yanhusuo(2)	93.2	103	7	0	458	560	444	546	5e-38	149
C.balansae(1)	C.yanhusuo(1)	93.68	348	18	4	1	345	1	347	7e-139	484
C.balansae(1)	C.yanhusuo(1)	93.2	103	7	0	458	560	443	545	5e-38	149
C.balansae(1)	C.repens.var.watanabei(1)	93.06	346	19	3	1	345	1	342	2e-136	476
C.balansae(1)	C.repens.var.watanabei(1)	90.24	123	9	2	458	580	437	556	5e-35	139
C.balansae(1)	C.yanhusuo(6)	93.39	348	18	5	1	345	1	346	4e-134	468
C.balansae(1)	C.yanhusuo(6)	93.2	103	7	0	458	560	443	545	5e-38	149
C.balansae(1)	C.repens.var.watanabei(2)	92.77	346	20	3	1	345	1	342	4e-134	468
C.balansae(1)	C.repens.var.watanabei(2)	90.24	123	9	2	458	580	437	556	5e-35	139
C.balansae(1)	C.repens.var.repens(3)	92.77	346	20	3	1	345	1	342	4e-134	468
C.balansae(1)	C.repens.var.repens(3)	91.87	123	7	2	458	580	437	556	1e-38	151
C.balansae(1)	C.repens.var.repens(2)	92.77	346	20	3	1	345	1	342	4e-134	468
C.balansae(1)	C.repens.var.repens(2)	89.43	123	10	2	458	580	437	556	2e-31	127
C.balansae(1)	C.repens.var.repens(1)	92.77	346	20	3	1	345	1	342	4e-134	468
C.balansae(1)	C.repens.var.repens(1)	91.87	123	7	2	458	580	437	556	1e-38	151
C.balansae(1)	C.sheareri(4)	92.94	354	9	7	1	345	1	347	2e-133	466
C.balansae(1)	C.sheareri(4)	84.91	106	7	3	458	562	446	543	9e-15	71.9
C.balansae(1)	C.sheareri(3)	92.94	354	9	7	1	345	1	347	2e-133	466
C.balansae(1)	C.sheareri(3)	84.91	106	7	3	458	562	446	543	9e-15	71.9
C.balansae(1)	C.sheareri(1)	92.94	354	9	7	1	345	1	347	2e-133	466
C.balansae(1)	C.sheareri(1)	84.91	106	7	3	458	562	446	543	9e-15	71.9
C.balansae(1)	C.sheareri(8)	92.66	354	10	7	1	345	1	347	4e-131	458
C.balansae(1)	C.sheareri(8)	86.67	75	5	1	458	532	446	515	4e-14	69.9
C.balansae(1)	C.sheareri(7)	92.66	354	10	7	1	345	1	347	4e-131	458
C.balansae(1)	C.sheareri(7)	86.67	75	5	1	458	532	446	515	4e-14	69.9
C.balansae(1)	C.decumbens(1)	92.57	350	6	7	1	345	1	335	4e-131	458
C.balansae(1)	C.decumbens(1)	84.43	122	10	3	458	579	436	548	4e-17	79.8
C.balansae(1)	C.capnoides(2)	96.99	266	5	2	80	345	108	370	9e-129	450
C.balansae(1)	C.capnoides(2)	93.5	123	3	3	458	580	464	581	1e-41	161
C.balansae(1)	C.capnoides(2)	100	40	0	0	1	40	1	40	4e-17	79.8
C.balansae(1)	C.capnoides(1)	96.99	266	5	2	80	345	108	370	9e-129	450
C.balansae(1)	C.capnoides(1)	93.5	123	3	3	458	580	464	581	1e-41	161
C.balansae(1)	C.capnoides(1)	100	40	0	0	1	40	1	40	4e-17	79.8
C.balansae(1)	C.sheareri(2)	91.71	350	17	5	1	345	1	343	2e-126	442
C.balansae(1)	C.sheareri(2)	84.91	106	7	3	458	562	442	539	9e-15	71.9
C.balansae(1)	C.decumbens(2)	92	350	8	7	1	345	1	335	2e-126	442
C.balansae(1)	C.decumbens(2)	88.73	71	4	2	509	579	482	548	5e-13	65.9
C.balansae(1)	C.decumbens(2)	100	28	0	0	458	485	436	463	5e-10	56
C.balansae(1)	C.ambigua(1)	91.95	348	21	4	1	345	1	344	2e-126	442
C.balansae(1)	C.ambigua(1)	91.87	123	7	2	458	580	439	558	1e-38	151
C.balansae(1)	C.decumbens(3)	91.71	350	9	7	1	345	1	335	6e-124	434
C.balansae(1)	C.decumbens(3)	84.43	122	10	3	458	579	436	548	4e-17	79.8
C.balansae(1)	C.turtschaninovii(4)	91.09	359	17	6	1	345	1	358	3e-122	428
C.balansae(1)	C.turtschaninovii(4)	92.68	123	5	2	458	580	456	574	1e-41	161
C.balansae(1)	C.sheareri(5)	91.19	352	18	5	1	345	1	346	3e-122	428
C.balansae(1)	C.sheareri(5)	84.91	106	7	3	458	562	445	542	9e-15	71.9
C.balansae(1)	C.sheareri(6)	96.08	255	3	2	92	345	99	347	8e-120	420
C.balansae(1)	C.sheareri(6)	97.92	48	0	1	1	48	1	47	4e-17	79.8
C.balansae(1)	C.sheareri(6)	84.91	106	7	3	458	562	446	543	9e-15	71.9
C.balansae(1)	C.bungeana(2)	91.45	339	16	5	11	345	12	341	3e-119	418
C.balansae(1)	C.bungeana(2)	87.74	106	2	3	458	562	443	538	4e-23	99.6
C.balansae(1)	C.linjiangensis(2)	90.78	347	21	4	1	345	1	338	1e-118	416
C.balansae(1)	C.linjiangensis(2)	91.87	123	7	2	458	580	431	550	1e-38	151
C.balansae(1)	C.bungeana(3)	91.15	339	17	5	11	345	12	341	8e-117	410
C.balansae(1)	C.bungeana(3)	88.57	105	2	2	458	562	442	536	3e-27	113
C.balansae(1)	C.linjiangensis(3)	90.49	347	22	4	1	345	1	338	3e-116	408
C.balansae(1)	C.linjiangensis(3)	91.06	123	8	2	458	580	431	550	3e-36	143
C.balansae(1)	C.temulifolia(6)	94.62	260	5	2	87	345	99	350	2e-114	402
C.balansae(1)	C.temulifolia(6)	83.74	123	11	3	458	579	456	570	2e-15	73.8
C.balansae(1)	C.temulifolia(6)	100	32	0	0	1	32	1	32	2e-12	63.9
C.balansae(1)	C.temulifolia(6)	100	18	0	0	60	77	68	85	0.0005	36.2
C.balansae(1)	C.temulifolia(5)	94.62	260	5	2	87	345	96	347	2e-114	402
C.balansae(1)	C.temulifolia(5)	100	34	0	0	458	491	450	483	1e-13	67.9
C.balansae(1)	C.temulifolia(5)	100	32	0	0	1	32	1	32	2e-12	63.9
C.balansae(1)	C.temulifolia(5)	90.62	32	3	0	501	532	488	519	3e-05	40.1
C.balansae(1)	C.temulifolia(5)	100	18	0	0	60	77	66	83	0.0005	36.2
C.balansae(1)	C.temulifolia(3)	94.62	260	5	2	87	345	96	347	2e-114	402
C.balansae(1)	C.temulifolia(3)	86.67	75	5	1	458	532	450	519	4e-14	69.9
C.balansae(1)	C.temulifolia(3)	100	32	0	0	1	32	1	32	2e-12	63.9
C.balansae(1)	C.temulifolia(3)	100	18	0	0	60	77	66	83	0.0005	36.2
C.balansae(1)	C.bungeana(1)	90.86	339	18	5	11	345	12	341	2e-114	402
C.balansae(1)	C.bungeana(1)	88.57	105	2	2	458	562	442	536	3e-27	113
C.balansae(1)	C.linjiangensis(1)	90.49	347	21	5	1	345	1	337	8e-114	400
C.balansae(1)	C.linjiangensis(1)	91.87	123	7	2	458	580	430	549	1e-38	151
C.balansae(1)	C.ambigua(2)	89.94	348	28	4	1	345	1	344	3e-113	398
C.balansae(1)	C.ambigua(2)	90.24	123	9	2	458	580	439	558	7e-34	135
C.balansae(1)	C.temulifolia(1)	92.69	260	10	2	87	345	96	347	7e-105	371
C.balansae(1)	C.temulifolia(1)	86.67	75	5	1	458	532	450	519	4e-14	69.9
C.balansae(1)	C.temulifolia(1)	100	32	0	0	1	32	1	32	2e-12	63.9
C.balansae(1)	C.temulifolia(1)	100	18	0	0	60	77	66	83	0.0005	36.2
C.balansae(1)	C.nobilis(2)	100	169	0	0	177	345	138	306	4e-94	335
C.balansae(1)	C.nobilis(2)	95.08	122	2	2	458	579	404	521	3e-48	182
C.balansae(1)	C.nobilis(2)	89.12	147	6	5	1	146	1	138	7e-34	135
C.balansae(1)	C.nobilis(1)	98.83	171	0	1	177	345	138	308	9e-89	317
C.balansae(1)	C.nobilis(1)	94.26	122	3	2	458	579	401	518	8e-46	174
C.balansae(1)	C.nobilis(1)	90.48	147	4	5	1	146	1	138	1e-38	151
C.balansae(1)	C.temulifolia(2)	88	250	21	2	97	345	106	347	2e-71	260
C.balansae(1)	C.temulifolia(2)	86.67	75	5	1	458	532	450	519	4e-14	69.9
C.balansae(1)	C.temulifolia(2)	100	32	0	0	1	32	1	32	2e-12	63.9
C.balansae(1)	C.temulifolia(2)	100	18	0	0	60	77	66	83	0.0005	36.2
C.balansae(2)	C.pallida(1)	100	403	0	0	1	403	1	403	0	716
C.balansae(2)	C.pallida(1)	100	123	0	0	458	580	458	580	1e-66	244
C.balansae(2)	C.balansae(7)	100	403	0	0	1	403	1	403	0	716
C.balansae(2)	C.balansae(7)	100	123	0	0	458	580	458	580	1e-66	244
C.balansae(2)	C.balansae(6)	100	403	0	0	1	403	1	403	0	716
C.balansae(2)	C.balansae(6)	100	123	0	0	458	580	458	580	1e-66	244
C.balansae(2)	C.balansae(5)	100	403	0	0	1	403	1	403	0	716
C.balansae(2)	C.balansae(5)	99.19	123	1	0	458	580	458	580	3e-64	236
C.balansae(2)	C.balansae(4)	100	403	0	0	1	403	1	403	0	716
C.balansae(2)	C.balansae(4)	100	123	0	0	458	580	458	580	1e-66	244
C.balansae(2)	C.balansae(3)	100	403	0	0	1	403	1	403	0	716
C.balansae(2)	C.balansae(3)	100	123	0	0	458	580	458	580	1e-66	244
C.balansae(2)	C.balansae(2)	100	403	0	0	1	403	1	403	0	716
C.balansae(2)	C.balansae(2)	100	123	0	0	458	580	458	580	1e-66	244
C.balansae(2)	C.balansae(1)	100	403	0	0	1	403	1	403	0	716
C.balansae(2)	C.balansae(1)	100	123	0	0	458	580	458	580	1e-66	244
C.balansae(2)	C.pallida(4)	99.01	403	0	2	1	403	1	399	0	672
C.balansae(2)	C.pallida(4)	98.37	123	0	2	458	580	454	574	4e-57	212
C.balansae(2)	C.pallida(3)	97.77	403	8	1	1	403	1	402	0	666
C.balansae(2)	C.pallida(3)	99.19	123	1	0	458	580	457	579	3e-64	236
C.balansae(2)	C.pallida(2)	97.77	403	8	1	1	403	1	402	0	666
C.balansae(2)	C.pallida(2)	99.19	123	1	0	458	580	457	579	3e-64	236
C.balansae(2)	C.fangshanensis(9)	98.26	345	5	1	1	345	1	344	0	628
C.balansae(2)	C.fangshanensis(9)	96.77	124	2	2	458	580	453	575	6e-53	198
C.balansae(2)	C.fangshanensis(9)	89.47	38	4	0	366	403	361	398	2e-06	44.1
C.balansae(2)	C.fangshanensis(8)	98.26	345	5	1	1	345	1	344	0	628
C.balansae(2)	C.fangshanensis(8)	96.77	124	2	2	458	580	453	575	6e-53	198
C.balansae(2)	C.fangshanensis(8)	89.47	38	4	0	366	403	361	398	2e-06	44.1
C.balansae(2)	C.fangshanensis(7)	98.26	345	5	1	1	345	1	344	0	628
C.balansae(2)	C.fangshanensis(7)	96.77	124	2	2	458	580	453	575	6e-53	198
C.balansae(2)	C.fangshanensis(7)	89.47	38	4	0	366	403	361	398	2e-06	44.1
C.balansae(2)	C.fangshanensis(6)	98.26	345	5	1	1	345	1	344	0	628
C.balansae(2)	C.fangshanensis(6)	96.77	124	2	2	458	580	453	575	6e-53	198
C.balansae(2)	C.fangshanensis(6)	89.47	38	4	0	366	403	361	398	2e-06	44.1
C.balansae(2)	C.fangshanensis(5)	98.26	345	5	1	1	345	1	344	0	628
C.balansae(2)	C.fangshanensis(5)	96.77	124	2	2	458	580	453	575	6e-53	198
C.balansae(2)	C.fangshanensis(5)	89.47	38	4	0	366	403	361	398	2e-06	44.1
C.balansae(2)	C.fangshanensis(4)	98.26	345	5	1	1	345	1	344	0	628
C.balansae(2)	C.fangshanensis(4)	96.77	124	2	2	458	580	453	575	6e-53	198
C.balansae(2)	C.fangshanensis(4)	89.47	38	4	0	366	403	361	398	2e-06	44.1
C.balansae(2)	C.fangshanensis(3)	98.26	345	5	1	1	345	1	344	0	628
C.balansae(2)	C.fangshanensis(3)	96.77	124	2	2	458	580	453	575	6e-53	198
C.balansae(2)	C.fangshanensis(3)	89.47	38	4	0	366	403	361	398	2e-06	44.1
C.balansae(2)	C.fangshanensis(2)	98.26	345	5	1	1	345	1	344	0	628
C.balansae(2)	C.fangshanensis(2)	96.77	124	2	2	458	580	453	575	6e-53	198
C.balansae(2)	C.fangshanensis(2)	89.47	38	4	0	366	403	361	398	2e-06	44.1
C.balansae(2)	C.fangshanensis(1)	97.97	345	6	1	1	345	1	344	4e-180	620
C.balansae(2)	C.fangshanensis(1)	95.97	124	3	2	458	580	453	575	1e-50	190
C.balansae(2)	C.fangshanensis(1)	89.47	38	4	0	366	403	361	398	2e-06	44.1
C.balansae(2)	C.tomentella(8)	97.98	346	5	2	1	345	1	345	3e-178	615
C.balansae(2)	C.tomentella(8)	95.9	122	4	1	459	580	458	578	9e-52	194
C.balansae(2)	C.tomentella(1)	97.98	346	5	2	1	345	1	345	3e-178	615
C.balansae(2)	C.tomentella(1)	95.9	122	4	1	459	580	458	578	9e-52	194
C.balansae(2)	C.tomentella(3)	97.69	346	6	2	1	345	1	345	7e-176	607
C.balansae(2)	C.tomentella(3)	95.9	122	4	1	459	580	458	578	9e-52	194
C.balansae(2)	C.tomentella(2)	97.69	346	6	2	1	345	1	345	7e-176	607
C.balansae(2)	C.tomentella(2)	95.9	122	4	1	459	580	458	578	9e-52	194
C.balansae(2)	C.parviflora(4)	97.67	344	5	2	2	345	2	342	3e-175	605
C.balansae(2)	C.parviflora(4)	97.56	123	2	1	458	580	453	574	4e-57	212
C.balansae(2)	C.parviflora(1)	97.67	344	5	2	2	345	2	342	3e-175	605
C.balansae(2)	C.parviflora(1)	97.56	123	2	1	458	580	453	574	4e-57	212
C.balansae(2)	C.saxicola(3)	97.69	346	4	3	1	345	1	343	4e-174	601
C.balansae(2)	C.saxicola(3)	94.31	123	6	1	458	580	456	577	1e-47	180
C.balansae(2)	C.saxicola(3)	92.86	28	2	0	376	403	374	401	3e-05	40.1
C.balansae(2)	C.saxicola(2)	97.69	346	4	3	1	345	1	343	4e-174	601
C.balansae(2)	C.saxicola(2)	95.12	123	5	1	458	580	456	577	6e-50	188
C.balansae(2)	C.saxicola(2)	92.86	28	2	0	376	403	374	401	3e-05	40.1
C.balansae(2)	C.saxicola(1)	97.69	346	4	3	1	345	1	343	4e-174	601
C.balansae(2)	C.saxicola(1)	95.12	123	5	1	458	580	456	577	6e-50	188
C.balansae(2)	C.saxicola(1)	92.86	28	2	0	376	403	374	401	3e-05	40.1
C.balansae(2)	C.tomentella(9)	97.69	346	5	3	1	345	1	344	2e-173	599
C.balansae(2)	C.tomentella(9)	95.9	122	4	1	459	580	457	577	9e-52	194
C.balansae(2)	C.tomentella(4)	97.4	346	7	2	1	345	1	345	2e-173	599
C.balansae(2)	C.tomentella(4)	95.9	122	4	1	459	580	458	578	9e-52	194
C.balansae(2)	C.tomentella(12)	97.69	346	5	3	1	345	1	344	2e-173	599
C.balansae(2)	C.tomentella(12)	96.15	104	4	0	459	562	457	560	8e-46	174
C.balansae(2)	C.parviflora(2)	97.39	345	6	2	1	345	1	342	2e-173	599
C.balansae(2)	C.parviflora(2)	97.56	123	2	1	458	580	453	574	4e-57	212
C.balansae(2)	C.parviflora(3)	97.38	344	6	2	2	345	2	342	6e-173	597
C.balansae(2)	C.parviflora(3)	97.56	123	2	1	458	580	453	574	4e-57	212
C.balansae(2)	C.tomentella(5)	97.4	346	6	3	1	345	1	344	4e-171	591
C.balansae(2)	C.tomentella(5)	95.9	122	4	1	459	580	457	577	9e-52	194
C.balansae(2)	C.parviflora(5)	97.1	345	7	2	1	345	1	342	4e-171	591
C.balansae(2)	C.parviflora(5)	97.56	123	2	1	458	580	453	574	4e-57	212
C.balansae(2)	C.edulis(7)	97.1	345	8	2	1	345	1	343	2e-170	589
C.balansae(2)	C.edulis(7)	97.56	123	2	1	458	580	453	574	4e-57	212
C.balansae(2)	C.edulis(7)	92.86	28	2	0	376	403	371	398	3e-05	40.1
C.balansae(2)	C.edulis(6)	97.1	345	8	2	1	345	1	343	2e-170	589
C.balansae(2)	C.edulis(6)	97.56	123	2	1	458	580	453	574	4e-57	212
C.balansae(2)	C.edulis(6)	92.86	28	2	0	376	403	371	398	3e-05	40.1
C.balansae(2)	C.edulis(3)	97.1	345	8	2	1	345	1	343	2e-170	589
C.balansae(2)	C.edulis(3)	97.56	123	2	1	458	580	453	574	4e-57	212
C.balansae(2)	C.edulis(3)	92.86	28	2	0	376	403	371	398	3e-05	40.1
C.balansae(2)	C.edulis(2)	97.1	345	8	2	1	345	1	343	2e-170	589
C.balansae(2)	C.edulis(2)	97.56	123	2	1	458	580	453	574	4e-57	212
C.balansae(2)	C.edulis(2)	92.86	28	2	0	376	403	371	398	3e-05	40.1
C.balansae(2)	C.tomentella(7)	97.11	346	6	3	1	345	1	343	2e-169	585
C.balansae(2)	C.tomentella(7)	95.9	122	4	1	459	580	456	576	9e-52	194
C.balansae(2)	C.tomentella(6)	97.11	346	6	3	1	345	1	343	2e-169	585
C.balansae(2)	C.tomentella(6)	95.9	122	4	1	459	580	456	576	9e-52	194
C.balansae(2)	C.racemosa(4)	97.11	346	3	4	1	345	1	340	4e-168	581
C.balansae(2)	C.racemosa(4)	97.56	123	2	1	458	580	443	564	4e-57	212
C.balansae(2)	C.racemosa(4)	100	18	0	0	382	399	368	385	0.0005	36.2
C.balansae(2)	C.racemosa(3)	97.11	346	3	4	1	345	1	340	4e-168	581
C.balansae(2)	C.racemosa(3)	99.19	123	0	1	458	580	443	564	6e-62	228
C.balansae(2)	C.racemosa(3)	100	18	0	0	382	399	368	385	0.0005	36.2
C.balansae(2)	C.racemosa(2)	97.11	346	3	4	1	345	1	340	4e-168	581
C.balansae(2)	C.racemosa(2)	99.19	123	0	1	458	580	443	564	6e-62	228
C.balansae(2)	C.racemosa(2)	100	18	0	0	382	399	368	385	0.0005	36.2
C.balansae(2)	C.racemosa(1)	97.11	346	3	4	1	345	1	340	4e-168	581
C.balansae(2)	C.racemosa(1)	99.19	123	0	1	458	580	443	564	6e-62	228
C.balansae(2)	C.racemosa(1)	100	18	0	0	382	399	368	385	0.0005	36.2
C.balansae(2)	C.edulis(5)	96.81	345	9	2	1	345	1	343	4e-168	581
C.balansae(2)	C.edulis(5)	97.56	123	2	1	458	580	453	574	4e-57	212
C.balansae(2)	C.edulis(5)	92.86	28	2	0	376	403	371	398	3e-05	40.1
C.balansae(2)	C.edulis(4)	96.81	345	9	2	1	345	1	343	4e-168	581
C.balansae(2)	C.edulis(4)	97.56	123	2	1	458	580	453	574	4e-57	212
C.balansae(2)	C.edulis(4)	92.86	28	2	0	376	403	371	398	3e-05	40.1
C.balansae(2)	C.edulis(1)	96.81	345	9	2	1	345	1	343	4e-168	581
C.balansae(2)	C.edulis(1)	97.56	123	2	1	458	580	453	574	4e-57	212
C.balansae(2)	C.edulis(1)	92.86	28	2	0	376	403	371	398	3e-05	40.1
C.balansae(2)	C.speciosa(3)	96.81	345	2	4	1	345	1	336	2e-166	575
C.balansae(2)	C.speciosa(3)	97.56	123	1	2	458	580	440	560	9e-55	204
C.balansae(2)	C.speciosa(2)	96.81	345	2	4	1	345	1	336	2e-166	575
C.balansae(2)	C.speciosa(2)	97.56	123	1	2	458	580	440	560	9e-55	204
C.balansae(2)	C.speciosa(1)	96.81	345	2	4	1	345	1	336	2e-166	575
C.balansae(2)	C.speciosa(1)	96.75	123	2	2	458	580	440	560	2e-52	196
C.balansae(2)	C.saxicola(4)	96.52	345	10	2	1	345	1	343	9e-166	573
C.balansae(2)	C.saxicola(4)	95.93	123	4	1	458	580	451	572	2e-52	196
C.balansae(2)	C.saxicola(4)	96.43	28	1	0	372	399	365	392	1e-07	48.1
C.balansae(2)	C.tomentella(15)	96.55	348	7	4	1	345	1	346	2e-163	565
C.balansae(2)	C.tomentella(15)	95.9	122	4	1	459	580	459	579	9e-52	194
C.balansae(2)	C.tomentella(13)	96.55	348	7	4	1	345	1	346	2e-163	565
C.balansae(2)	C.tomentella(13)	95.9	122	4	1	459	580	459	579	9e-52	194
C.balansae(2)	C.tomentella(10)	96.55	348	7	4	1	345	1	346	2e-163	565
C.balansae(2)	C.tomentella(10)	95.9	122	4	1	459	580	459	579	9e-52	194
C.balansae(2)	C.saxicola(9)	96.23	345	9	3	1	344	1	342	1e-161	559
C.balansae(2)	C.saxicola(9)	94.31	123	6	1	458	580	456	577	1e-47	180
C.balansae(2)	C.saxicola(9)	96.88	32	1	0	372	403	370	401	5e-10	56
C.balansae(2)	C.saxicola(8)	96.23	345	9	3	1	344	1	342	1e-161	559
C.balansae(2)	C.saxicola(8)	93.5	123	7	1	458	580	456	577	3e-45	172
C.balansae(2)	C.saxicola(8)	96.88	32	1	0	372	403	370	401	5e-10	56
C.balansae(2)	C.saxicola(7)	96.23	345	9	3	1	344	1	342	1e-161	559
C.balansae(2)	C.saxicola(7)	94.31	123	6	1	458	580	456	577	1e-47	180
C.balansae(2)	C.saxicola(7)	96.88	32	1	0	372	403	370	401	5e-10	56
C.balansae(2)	C.saxicola(6)	96.23	345	9	3	1	344	1	342	1e-161	559
C.balansae(2)	C.saxicola(6)	93.5	123	7	1	458	580	456	577	3e-45	172
C.balansae(2)	C.saxicola(6)	93.75	32	2	0	372	403	370	401	1e-07	48.1
C.balansae(2)	C.saxicola(5)	96.23	345	9	3	1	344	1	342	1e-161	559
C.balansae(2)	C.saxicola(5)	94.31	123	6	1	458	580	456	577	1e-47	180
C.balansae(2)	C.saxicola(5)	96.88	32	1	0	372	403	370	401	5e-10	56
C.balansae(2)	C.saxicola(13)	96.23	345	9	3	1	344	1	342	1e-161	559
C.balansae(2)	C.saxicola(13)	94.31	123	6	1	458	580	456	577	1e-47	180
C.balansae(2)	C.saxicola(13)	96.88	32	1	0	372	403	370	401	5e-10	56
C.balansae(2)	C.saxicola(12)	96.23	345	9	3	1	344	1	342	1e-161	559
C.balansae(2)	C.saxicola(12)	94.31	123	6	1	458	580	456	577	1e-47	180
C.balansae(2)	C.saxicola(12)	96.88	32	1	0	372	403	370	401	5e-10	56
C.balansae(2)	C.saxicola(10)	96.23	345	9	3	1	344	1	342	1e-161	559
C.balansae(2)	C.saxicola(10)	92.68	123	8	1	458	580	456	577	8e-43	165
C.balansae(2)	C.saxicola(10)	90.62	32	3	0	372	403	370	401	3e-05	40.1
C.balansae(2)	C.tomentella(14)	96.26	348	8	4	1	345	1	346	6e-161	557
C.balansae(2)	C.tomentella(14)	95.9	122	4	1	459	580	459	579	9e-52	194
C.balansae(2)	C.tomentella(11)	96.26	348	8	4	1	345	1	346	6e-161	557
C.balansae(2)	C.tomentella(11)	95.9	122	4	1	459	580	459	579	9e-52	194
C.balansae(2)	C.saxicola(11)	95.94	345	10	3	1	344	1	342	2e-160	555
C.balansae(2)	C.saxicola(11)	94.31	123	6	1	458	580	456	577	1e-47	180
C.balansae(2)	C.saxicola(11)	96.88	32	1	0	372	403	370	401	5e-10	56
C.balansae(2)	C.cheilanthifolia(6)	95.95	346	6	4	1	345	1	339	3e-159	551
C.balansae(2)	C.cheilanthifolia(6)	99.18	122	1	0	458	579	442	563	1e-63	234
C.balansae(2)	C.cheilanthifolia(6)	100	18	0	0	382	399	367	384	0.0005	36.2
C.balansae(2)	C.cheilanthifolia(5)	95.95	346	6	4	1	345	1	339	3e-159	551
C.balansae(2)	C.cheilanthifolia(5)	100	123	0	0	458	580	442	564	1e-66	244
C.balansae(2)	C.cheilanthifolia(5)	100	18	0	0	382	399	367	384	0.0005	36.2
C.balansae(2)	C.cheilanthifolia(4)	95.95	346	6	4	1	345	1	339	3e-159	551
C.balansae(2)	C.cheilanthifolia(4)	100	123	0	0	458	580	442	564	1e-66	244
C.balansae(2)	C.cheilanthifolia(4)	100	18	0	0	382	399	367	384	0.0005	36.2
C.balansae(2)	C.cheilanthifolia(3)	95.95	346	6	4	1	345	1	339	3e-159	551
C.balansae(2)	C.cheilanthifolia(3)	100	123	0	0	458	580	442	564	1e-66	244
C.balansae(2)	C.cheilanthifolia(3)	100	18	0	0	382	399	367	384	0.0005	36.2
C.balansae(2)	C.cheilanthifolia(2)	95.95	346	6	4	1	345	1	339	3e-159	551
C.balansae(2)	C.cheilanthifolia(2)	100	123	0	0	458	580	442	564	1e-66	244
C.balansae(2)	C.cheilanthifolia(2)	100	18	0	0	382	399	367	384	0.0005	36.2
C.balansae(2)	C.cheilanthifolia(1)	95.95	346	6	4	1	345	1	339	3e-159	551
C.balansae(2)	C.cheilanthifolia(1)	100	123	0	0	458	580	442	564	1e-66	244
C.balansae(2)	C.cheilanthifolia(1)	100	18	0	0	382	399	367	384	0.0005	36.2
C.balansae(2)	C.wilsonii(4)	95.66	346	7	4	1	345	1	339	8e-157	543
C.balansae(2)	C.wilsonii(4)	100	123	0	0	458	580	442	564	1e-66	244
C.balansae(2)	C.wilsonii(4)	100	18	0	0	382	399	367	384	0.0005	36.2
C.balansae(2)	C.wilsonii(3)	95.66	346	7	4	1	345	1	339	8e-157	543
C.balansae(2)	C.wilsonii(3)	100	123	0	0	458	580	442	564	1e-66	244
C.balansae(2)	C.wilsonii(3)	100	18	0	0	382	399	367	384	0.0005	36.2
C.balansae(2)	C.wilsonii(2)	95.66	346	7	4	1	345	1	339	8e-157	543
C.balansae(2)	C.wilsonii(2)	100	123	0	0	458	580	442	564	1e-66	244
C.balansae(2)	C.wilsonii(2)	100	18	0	0	382	399	367	384	0.0005	36.2
C.balansae(2)	C.wilsonii(1)	95.66	346	7	4	1	345	1	339	8e-157	543
C.balansae(2)	C.wilsonii(1)	100	123	0	0	458	580	442	564	1e-66	244
C.balansae(2)	C.wilsonii(1)	100	18	0	0	382	399	367	384	0.0005	36.2
C.balansae(2)	C.racemosa(5)	95.09	346	11	4	1	345	1	341	3e-153	531
C.balansae(2)	C.racemosa(5)	94.51	91	5	0	458	548	444	534	7e-37	145
C.balansae(2)	C.racemosa(5)	100	21	0	0	560	580	531	551	8e-06	42.1
C.balansae(2)	C.racemosa(5)	100	18	0	0	382	399	369	386	0.0005	36.2
C.balansae(2)	C.turtschaninovii(3)	93.39	348	19	3	1	345	1	347	2e-139	486
C.balansae(2)	C.turtschaninovii(3)	92.68	123	5	2	458	580	442	560	1e-41	161
C.balansae(2)	C.turtschaninovii(2)	93.39	348	19	3	1	345	1	347	2e-139	486
C.balansae(2)	C.turtschaninovii(2)	93.5	123	4	2	458	580	442	560	5e-44	168
C.balansae(2)	C.turtschaninovii(1)	93.39	348	19	3	1	345	1	347	2e-139	486
C.balansae(2)	C.turtschaninovii(1)	92.68	123	5	2	458	580	442	560	1e-41	161
C.balansae(2)	C.yanhusuo(5)	93.68	348	18	4	1	345	1	347	7e-139	484
C.balansae(2)	C.yanhusuo(5)	93.2	103	7	0	458	560	443	545	5e-38	149
C.balansae(2)	C.yanhusuo(4)	93.68	348	18	4	1	345	1	347	7e-139	484
C.balansae(2)	C.yanhusuo(4)	93.2	103	7	0	458	560	443	545	5e-38	149
C.balansae(2)	C.yanhusuo(3)	93.68	348	18	4	1	345	1	347	7e-139	484
C.balansae(2)	C.yanhusuo(3)	93.2	103	7	0	458	560	444	546	5e-38	149
C.balansae(2)	C.yanhusuo(2)	93.68	348	18	4	1	345	1	347	7e-139	484
C.balansae(2)	C.yanhusuo(2)	93.2	103	7	0	458	560	444	546	5e-38	149
C.balansae(2)	C.yanhusuo(1)	93.68	348	18	4	1	345	1	347	7e-139	484
C.balansae(2)	C.yanhusuo(1)	93.2	103	7	0	458	560	443	545	5e-38	149
C.balansae(2)	C.repens.var.watanabei(1)	93.06	346	19	3	1	345	1	342	2e-136	476
C.balansae(2)	C.repens.var.watanabei(1)	90.24	123	9	2	458	580	437	556	5e-35	139
C.balansae(2)	C.yanhusuo(6)	93.39	348	18	5	1	345	1	346	4e-134	468
C.balansae(2)	C.yanhusuo(6)	93.2	103	7	0	458	560	443	545	5e-38	149
C.balansae(2)	C.repens.var.watanabei(2)	92.77	346	20	3	1	345	1	342	4e-134	468
C.balansae(2)	C.repens.var.watanabei(2)	90.24	123	9	2	458	580	437	556	5e-35	139
C.balansae(2)	C.repens.var.repens(3)	92.77	346	20	3	1	345	1	342	4e-134	468
C.balansae(2)	C.repens.var.repens(3)	91.87	123	7	2	458	580	437	556	1e-38	151
C.balansae(2)	C.repens.var.repens(2)	92.77	346	20	3	1	345	1	342	4e-134	468
C.balansae(2)	C.repens.var.repens(2)	89.43	123	10	2	458	580	437	556	2e-31	127
C.balansae(2)	C.repens.var.repens(1)	92.77	346	20	3	1	345	1	342	4e-134	468
C.balansae(2)	C.repens.var.repens(1)	91.87	123	7	2	458	580	437	556	1e-38	151
C.balansae(2)	C.sheareri(4)	92.94	354	9	7	1	345	1	347	2e-133	466
C.balansae(2)	C.sheareri(4)	84.91	106	7	3	458	562	446	543	9e-15	71.9
C.balansae(2)	C.sheareri(3)	92.94	354	9	7	1	345	1	347	2e-133	466
C.balansae(2)	C.sheareri(3)	84.91	106	7	3	458	562	446	543	9e-15	71.9
C.balansae(2)	C.sheareri(1)	92.94	354	9	7	1	345	1	347	2e-133	466
C.balansae(2)	C.sheareri(1)	84.91	106	7	3	458	562	446	543	9e-15	71.9
C.balansae(2)	C.sheareri(8)	92.66	354	10	7	1	345	1	347	4e-131	458
C.balansae(2)	C.sheareri(8)	86.67	75	5	1	458	532	446	515	4e-14	69.9
C.balansae(2)	C.sheareri(7)	92.66	354	10	7	1	345	1	347	4e-131	458
C.balansae(2)	C.sheareri(7)	86.67	75	5	1	458	532	446	515	4e-14	69.9
C.balansae(2)	C.decumbens(1)	92.57	350	6	7	1	345	1	335	4e-131	458
C.balansae(2)	C.decumbens(1)	84.43	122	10	3	458	579	436	548	4e-17	79.8
C.balansae(2)	C.capnoides(2)	96.99	266	5	2	80	345	108	370	9e-129	450
C.balansae(2)	C.capnoides(2)	93.5	123	3	3	458	580	464	581	1e-41	161
C.balansae(2)	C.capnoides(2)	100	40	0	0	1	40	1	40	4e-17	79.8
C.balansae(2)	C.capnoides(1)	96.99	266	5	2	80	345	108	370	9e-129	450
C.balansae(2)	C.capnoides(1)	93.5	123	3	3	458	580	464	581	1e-41	161
C.balansae(2)	C.capnoides(1)	100	40	0	0	1	40	1	40	4e-17	79.8
C.balansae(2)	C.sheareri(2)	91.71	350	17	5	1	345	1	343	2e-126	442
C.balansae(2)	C.sheareri(2)	84.91	106	7	3	458	562	442	539	9e-15	71.9
C.balansae(2)	C.decumbens(2)	92	350	8	7	1	345	1	335	2e-126	442
C.balansae(2)	C.decumbens(2)	88.73	71	4	2	509	579	482	548	5e-13	65.9
C.balansae(2)	C.decumbens(2)	100	28	0	0	458	485	436	463	5e-10	56
C.balansae(2)	C.ambigua(1)	91.95	348	21	4	1	345	1	344	2e-126	442
C.balansae(2)	C.ambigua(1)	91.87	123	7	2	458	580	439	558	1e-38	151
C.balansae(2)	C.decumbens(3)	91.71	350	9	7	1	345	1	335	6e-124	434
C.balansae(2)	C.decumbens(3)	84.43	122	10	3	458	579	436	548	4e-17	79.8
C.balansae(2)	C.turtschaninovii(4)	91.09	359	17	6	1	345	1	358	3e-122	428
C.balansae(2)	C.turtschaninovii(4)	92.68	123	5	2	458	580	456	574	1e-41	161
C.balansae(2)	C.sheareri(5)	91.19	352	18	5	1	345	1	346	3e-122	428
C.balansae(2)	C.sheareri(5)	84.91	106	7	3	458	562	445	542	9e-15	71.9
C.balansae(2)	C.sheareri(6)	96.08	255	3	2	92	345	99	347	8e-120	420
C.balansae(2)	C.sheareri(6)	97.92	48	0	1	1	48	1	47	4e-17	79.8
C.balansae(2)	C.sheareri(6)	84.91	106	7	3	458	562	446	543	9e-15	71.9
C.balansae(2)	C.bungeana(2)	91.45	339	16	5	11	345	12	341	3e-119	418
C.balansae(2)	C.bungeana(2)	87.74	106	2	3	458	562	443	538	4e-23	99.6
C.balansae(2)	C.linjiangensis(2)	90.78	347	21	4	1	345	1	338	1e-118	416
C.balansae(2)	C.linjiangensis(2)	91.87	123	7	2	458	580	431	550	1e-38	151
C.balansae(2)	C.bungeana(3)	91.15	339	17	5	11	345	12	341	8e-117	410
C.balansae(2)	C.bungeana(3)	88.57	105	2	2	458	562	442	536	3e-27	113
C.balansae(2)	C.linjiangensis(3)	90.49	347	22	4	1	345	1	338	3e-116	408
C.balansae(2)	C.linjiangensis(3)	91.06	123	8	2	458	580	431	550	3e-36	143
C.balansae(2)	C.temulifolia(6)	94.62	260	5	2	87	345	99	350	2e-114	402
C.balansae(2)	C.temulifolia(6)	83.74	123	11	3	458	579	456	570	2e-15	73.8
C.balansae(2)	C.temulifolia(6)	100	32	0	0	1	32	1	32	2e-12	63.9
C.balansae(2)	C.temulifolia(6)	100	18	0	0	60	77	68	85	0.0005	36.2
C.balansae(2)	C.temulifolia(5)	94.62	260	5	2	87	345	96	347	2e-114	402
C.balansae(2)	C.temulifolia(5)	100	34	0	0	458	491	450	483	1e-13	67.9
C.balansae(2)	C.temulifolia(5)	100	32	0	0	1	32	1	32	2e-12	63.9
C.balansae(2)	C.temulifolia(5)	90.62	32	3	0	501	532	488	519	3e-05	40.1
C.balansae(2)	C.temulifolia(5)	100	18	0	0	60	77	66	83	0.0005	36.2
C.balansae(2)	C.temulifolia(3)	94.62	260	5	2	87	345	96	347	2e-114	402
C.balansae(2)	C.temulifolia(3)	86.67	75	5	1	458	532	450	519	4e-14	69.9
C.balansae(2)	C.temulifolia(3)	100	32	0	0	1	32	1	32	2e-12	63.9
C.balansae(2)	C.temulifolia(3)	100	18	0	0	60	77	66	83	0.0005	36.2
C.balansae(2)	C.bungeana(1)	90.86	339	18	5	11	345	12	341	2e-114	402
C.balansae(2)	C.bungeana(1)	88.57	105	2	2	458	562	442	536	3e-27	113
C.balansae(2)	C.linjiangensis(1)	90.49	347	21	5	1	345	1	337	8e-114	400
C.balansae(2)	C.linjiangensis(1)	91.87	123	7	2	458	580	430	549	1e-38	151
C.balansae(2)	C.ambigua(2)	89.94	348	28	4	1	345	1	344	3e-113	398
C.balansae(2)	C.ambigua(2)	90.24	123	9	2	458	580	439	558	7e-34	135
C.balansae(2)	C.temulifolia(1)	92.69	260	10	2	87	345	96	347	7e-105	371
C.balansae(2)	C.temulifolia(1)	86.67	75	5	1	458	532	450	519	4e-14	69.9
C.balansae(2)	C.temulifolia(1)	100	32	0	0	1	32	1	32	2e-12	63.9
C.balansae(2)	C.temulifolia(1)	100	18	0	0	60	77	66	83	0.0005	36.2
C.balansae(2)	C.nobilis(2)	100	169	0	0	177	345	138	306	4e-94	335
C.balansae(2)	C.nobilis(2)	95.08	122	2	2	458	579	404	521	3e-48	182
C.balansae(2)	C.nobilis(2)	89.12	147	6	5	1	146	1	138	7e-34	135
C.balansae(2)	C.nobilis(1)	98.83	171	0	1	177	345	138	308	9e-89	317
C.balansae(2)	C.nobilis(1)	94.26	122	3	2	458	579	401	518	8e-46	174
C.balansae(2)	C.nobilis(1)	90.48	147	4	5	1	146	1	138	1e-38	151
C.balansae(2)	C.temulifolia(2)	88	250	21	2	97	345	106	347	2e-71	260
C.balansae(2)	C.temulifolia(2)	86.67	75	5	1	458	532	450	519	4e-14	69.9
C.balansae(2)	C.temulifolia(2)	100	32	0	0	1	32	1	32	2e-12	63.9
C.balansae(2)	C.temulifolia(2)	100	18	0	0	60	77	66	83	0.0005	36.2
C.balansae(3)	C.pallida(1)	100	403	0	0	1	403	1	403	0	716
C.balansae(3)	C.pallida(1)	100	123	0	0	458	580	458	580	1e-66	244
C.balansae(3)	C.balansae(7)	100	403	0	0	1	403	1	403	0	716
C.balansae(3)	C.balansae(7)	100	123	0	0	458	580	458	580	1e-66	244
C.balansae(3)	C.balansae(6)	100	403	0	0	1	403	1	403	0	716
C.balansae(3)	C.balansae(6)	100	123	0	0	458	580	458	580	1e-66	244
C.balansae(3)	C.balansae(5)	100	403	0	0	1	403	1	403	0	716
C.balansae(3)	C.balansae(5)	99.19	123	1	0	458	580	458	580	3e-64	236
C.balansae(3)	C.balansae(4)	100	403	0	0	1	403	1	403	0	716
C.balansae(3)	C.balansae(4)	100	123	0	0	458	580	458	580	1e-66	244
C.balansae(3)	C.balansae(3)	100	403	0	0	1	403	1	403	0	716
C.balansae(3)	C.balansae(3)	100	123	0	0	458	580	458	580	1e-66	244
C.balansae(3)	C.balansae(2)	100	403	0	0	1	403	1	403	0	716
C.balansae(3)	C.balansae(2)	100	123	0	0	458	580	458	580	1e-66	244
C.balansae(3)	C.balansae(1)	100	403	0	0	1	403	1	403	0	716
C.balansae(3)	C.balansae(1)	100	123	0	0	458	580	458	580	1e-66	244
C.balansae(3)	C.pallida(4)	99.01	403	0	2	1	403	1	399	0	672
C.balansae(3)	C.pallida(4)	98.37	123	0	2	458	580	454	574	4e-57	212
C.balansae(3)	C.pallida(3)	97.77	403	8	1	1	403	1	402	0	666
C.balansae(3)	C.pallida(3)	99.19	123	1	0	458	580	457	579	3e-64	236
C.balansae(3)	C.pallida(2)	97.77	403	8	1	1	403	1	402	0	666
C.balansae(3)	C.pallida(2)	99.19	123	1	0	458	580	457	579	3e-64	236
C.balansae(3)	C.fangshanensis(9)	98.26	345	5	1	1	345	1	344	0	628
C.balansae(3)	C.fangshanensis(9)	96.77	124	2	2	458	580	453	575	6e-53	198
C.balansae(3)	C.fangshanensis(9)	89.47	38	4	0	366	403	361	398	2e-06	44.1
C.balansae(3)	C.fangshanensis(8)	98.26	345	5	1	1	345	1	344	0	628
C.balansae(3)	C.fangshanensis(8)	96.77	124	2	2	458	580	453	575	6e-53	198
C.balansae(3)	C.fangshanensis(8)	89.47	38	4	0	366	403	361	398	2e-06	44.1
C.balansae(3)	C.fangshanensis(7)	98.26	345	5	1	1	345	1	344	0	628
C.balansae(3)	C.fangshanensis(7)	96.77	124	2	2	458	580	453	575	6e-53	198
C.balansae(3)	C.fangshanensis(7)	89.47	38	4	0	366	403	361	398	2e-06	44.1
C.balansae(3)	C.fangshanensis(6)	98.26	345	5	1	1	345	1	344	0	628
C.balansae(3)	C.fangshanensis(6)	96.77	124	2	2	458	580	453	575	6e-53	198
C.balansae(3)	C.fangshanensis(6)	89.47	38	4	0	366	403	361	398	2e-06	44.1
C.balansae(3)	C.fangshanensis(5)	98.26	345	5	1	1	345	1	344	0	628
C.balansae(3)	C.fangshanensis(5)	96.77	124	2	2	458	580	453	575	6e-53	198
C.balansae(3)	C.fangshanensis(5)	89.47	38	4	0	366	403	361	398	2e-06	44.1
C.balansae(3)	C.fangshanensis(4)	98.26	345	5	1	1	345	1	344	0	628
C.balansae(3)	C.fangshanensis(4)	96.77	124	2	2	458	580	453	575	6e-53	198
C.balansae(3)	C.fangshanensis(4)	89.47	38	4	0	366	403	361	398	2e-06	44.1
C.balansae(3)	C.fangshanensis(3)	98.26	345	5	1	1	345	1	344	0	628
C.balansae(3)	C.fangshanensis(3)	96.77	124	2	2	458	580	453	575	6e-53	198
C.balansae(3)	C.fangshanensis(3)	89.47	38	4	0	366	403	361	398	2e-06	44.1
C.balansae(3)	C.fangshanensis(2)	98.26	345	5	1	1	345	1	344	0	628
C.balansae(3)	C.fangshanensis(2)	96.77	124	2	2	458	580	453	575	6e-53	198
C.balansae(3)	C.fangshanensis(2)	89.47	38	4	0	366	403	361	398	2e-06	44.1
C.balansae(3)	C.fangshanensis(1)	97.97	345	6	1	1	345	1	344	4e-180	620
C.balansae(3)	C.fangshanensis(1)	95.97	124	3	2	458	580	453	575	1e-50	190
C.balansae(3)	C.fangshanensis(1)	89.47	38	4	0	366	403	361	398	2e-06	44.1
C.balansae(3)	C.tomentella(8)	97.98	346	5	2	1	345	1	345	3e-178	615
C.balansae(3)	C.tomentella(8)	95.9	122	4	1	459	580	458	578	9e-52	194
C.balansae(3)	C.tomentella(1)	97.98	346	5	2	1	345	1	345	3e-178	615
C.balansae(3)	C.tomentella(1)	95.9	122	4	1	459	580	458	578	9e-52	194
C.balansae(3)	C.tomentella(3)	97.69	346	6	2	1	345	1	345	7e-176	607
C.balansae(3)	C.tomentella(3)	95.9	122	4	1	459	580	458	578	9e-52	194
C.balansae(3)	C.tomentella(2)	97.69	346	6	2	1	345	1	345	7e-176	607
C.balansae(3)	C.tomentella(2)	95.9	122	4	1	459	580	458	578	9e-52	194
C.balansae(3)	C.parviflora(4)	97.67	344	5	2	2	345	2	342	3e-175	605
C.balansae(3)	C.parviflora(4)	97.56	123	2	1	458	580	453	574	4e-57	212
C.balansae(3)	C.parviflora(1)	97.67	344	5	2	2	345	2	342	3e-175	605
C.balansae(3)	C.parviflora(1)	97.56	123	2	1	458	580	453	574	4e-57	212
C.balansae(3)	C.saxicola(3)	97.69	346	4	3	1	345	1	343	4e-174	601
C.balansae(3)	C.saxicola(3)	94.31	123	6	1	458	580	456	577	1e-47	180
C.balansae(3)	C.saxicola(3)	92.86	28	2	0	376	403	374	401	3e-05	40.1
C.balansae(3)	C.saxicola(2)	97.69	346	4	3	1	345	1	343	4e-174	601
C.balansae(3)	C.saxicola(2)	95.12	123	5	1	458	580	456	577	6e-50	188
C.balansae(3)	C.saxicola(2)	92.86	28	2	0	376	403	374	401	3e-05	40.1
C.balansae(3)	C.saxicola(1)	97.69	346	4	3	1	345	1	343	4e-174	601
C.balansae(3)	C.saxicola(1)	95.12	123	5	1	458	580	456	577	6e-50	188
C.balansae(3)	C.saxicola(1)	92.86	28	2	0	376	403	374	401	3e-05	40.1
C.balansae(3)	C.tomentella(9)	97.69	346	5	3	1	345	1	344	2e-173	599
C.balansae(3)	C.tomentella(9)	95.9	122	4	1	459	580	457	577	9e-52	194
C.balansae(3)	C.tomentella(4)	97.4	346	7	2	1	345	1	345	2e-173	599
C.balansae(3)	C.tomentella(4)	95.9	122	4	1	459	580	458	578	9e-52	194
C.balansae(3)	C.tomentella(12)	97.69	346	5	3	1	345	1	344	2e-173	599
C.balansae(3)	C.tomentella(12)	96.15	104	4	0	459	562	457	560	8e-46	174
C.balansae(3)	C.parviflora(2)	97.39	345	6	2	1	345	1	342	2e-173	599
C.balansae(3)	C.parviflora(2)	97.56	123	2	1	458	580	453	574	4e-57	212
C.balansae(3)	C.parviflora(3)	97.38	344	6	2	2	345	2	342	6e-173	597
C.balansae(3)	C.parviflora(3)	97.56	123	2	1	458	580	453	574	4e-57	212
C.balansae(3)	C.tomentella(5)	97.4	346	6	3	1	345	1	344	4e-171	591
C.balansae(3)	C.tomentella(5)	95.9	122	4	1	459	580	457	577	9e-52	194
C.balansae(3)	C.parviflora(5)	97.1	345	7	2	1	345	1	342	4e-171	591
C.balansae(3)	C.parviflora(5)	97.56	123	2	1	458	580	453	574	4e-57	212
C.balansae(3)	C.edulis(7)	97.1	345	8	2	1	345	1	343	2e-170	589
C.balansae(3)	C.edulis(7)	97.56	123	2	1	458	580	453	574	4e-57	212
C.balansae(3)	C.edulis(7)	92.86	28	2	0	376	403	371	398	3e-05	40.1
C.balansae(3)	C.edulis(6)	97.1	345	8	2	1	345	1	343	2e-170	589
C.balansae(3)	C.edulis(6)	97.56	123	2	1	458	580	453	574	4e-57	212
C.balansae(3)	C.edulis(6)	92.86	28	2	0	376	403	371	398	3e-05	40.1
C.balansae(3)	C.edulis(3)	97.1	345	8	2	1	345	1	343	2e-170	589
C.balansae(3)	C.edulis(3)	97.56	123	2	1	458	580	453	574	4e-57	212
C.balansae(3)	C.edulis(3)	92.86	28	2	0	376	403	371	398	3e-05	40.1
C.balansae(3)	C.edulis(2)	97.1	345	8	2	1	345	1	343	2e-170	589
C.balansae(3)	C.edulis(2)	97.56	123	2	1	458	580	453	574	4e-57	212
C.balansae(3)	C.edulis(2)	92.86	28	2	0	376	403	371	398	3e-05	40.1
C.balansae(3)	C.tomentella(7)	97.11	346	6	3	1	345	1	343	2e-169	585
C.balansae(3)	C.tomentella(7)	95.9	122	4	1	459	580	456	576	9e-52	194
C.balansae(3)	C.tomentella(6)	97.11	346	6	3	1	345	1	343	2e-169	585
C.balansae(3)	C.tomentella(6)	95.9	122	4	1	459	580	456	576	9e-52	194
C.balansae(3)	C.racemosa(4)	97.11	346	3	4	1	345	1	340	4e-168	581
C.balansae(3)	C.racemosa(4)	97.56	123	2	1	458	580	443	564	4e-57	212
C.balansae(3)	C.racemosa(4)	100	18	0	0	382	399	368	385	0.0005	36.2
C.balansae(3)	C.racemosa(3)	97.11	346	3	4	1	345	1	340	4e-168	581
C.balansae(3)	C.racemosa(3)	99.19	123	0	1	458	580	443	564	6e-62	228
C.balansae(3)	C.racemosa(3)	100	18	0	0	382	399	368	385	0.0005	36.2
C.balansae(3)	C.racemosa(2)	97.11	346	3	4	1	345	1	340	4e-168	581
C.balansae(3)	C.racemosa(2)	99.19	123	0	1	458	580	443	564	6e-62	228
C.balansae(3)	C.racemosa(2)	100	18	0	0	382	399	368	385	0.0005	36.2
C.balansae(3)	C.racemosa(1)	97.11	346	3	4	1	345	1	340	4e-168	581
C.balansae(3)	C.racemosa(1)	99.19	123	0	1	458	580	443	564	6e-62	228
C.balansae(3)	C.racemosa(1)	100	18	0	0	382	399	368	385	0.0005	36.2
C.balansae(3)	C.edulis(5)	96.81	345	9	2	1	345	1	343	4e-168	581
C.balansae(3)	C.edulis(5)	97.56	123	2	1	458	580	453	574	4e-57	212
C.balansae(3)	C.edulis(5)	92.86	28	2	0	376	403	371	398	3e-05	40.1
C.balansae(3)	C.edulis(4)	96.81	345	9	2	1	345	1	343	4e-168	581
C.balansae(3)	C.edulis(4)	97.56	123	2	1	458	580	453	574	4e-57	212
C.balansae(3)	C.edulis(4)	92.86	28	2	0	376	403	371	398	3e-05	40.1
C.balansae(3)	C.edulis(1)	96.81	345	9	2	1	345	1	343	4e-168	581
C.balansae(3)	C.edulis(1)	97.56	123	2	1	458	580	453	574	4e-57	212
C.balansae(3)	C.edulis(1)	92.86	28	2	0	376	403	371	398	3e-05	40.1
C.balansae(3)	C.speciosa(3)	96.81	345	2	4	1	345	1	336	2e-166	575
C.balansae(3)	C.speciosa(3)	97.56	123	1	2	458	580	440	560	9e-55	204
C.balansae(3)	C.speciosa(2)	96.81	345	2	4	1	345	1	336	2e-166	575
C.balansae(3)	C.speciosa(2)	97.56	123	1	2	458	580	440	560	9e-55	204
C.balansae(3)	C.speciosa(1)	96.81	345	2	4	1	345	1	336	2e-166	575
C.balansae(3)	C.speciosa(1)	96.75	123	2	2	458	580	440	560	2e-52	196
C.balansae(3)	C.saxicola(4)	96.52	345	10	2	1	345	1	343	9e-166	573
C.balansae(3)	C.saxicola(4)	95.93	123	4	1	458	580	451	572	2e-52	196
C.balansae(3)	C.saxicola(4)	96.43	28	1	0	372	399	365	392	1e-07	48.1
C.balansae(3)	C.tomentella(15)	96.55	348	7	4	1	345	1	346	2e-163	565
C.balansae(3)	C.tomentella(15)	95.9	122	4	1	459	580	459	579	9e-52	194
C.balansae(3)	C.tomentella(13)	96.55	348	7	4	1	345	1	346	2e-163	565
C.balansae(3)	C.tomentella(13)	95.9	122	4	1	459	580	459	579	9e-52	194
C.balansae(3)	C.tomentella(10)	96.55	348	7	4	1	345	1	346	2e-163	565
C.balansae(3)	C.tomentella(10)	95.9	122	4	1	459	580	459	579	9e-52	194
C.balansae(3)	C.saxicola(9)	96.23	345	9	3	1	344	1	342	1e-161	559
C.balansae(3)	C.saxicola(9)	94.31	123	6	1	458	580	456	577	1e-47	180
C.balansae(3)	C.saxicola(9)	96.88	32	1	0	372	403	370	401	5e-10	56
C.balansae(3)	C.saxicola(8)	96.23	345	9	3	1	344	1	342	1e-161	559
C.balansae(3)	C.saxicola(8)	93.5	123	7	1	458	580	456	577	3e-45	172
C.balansae(3)	C.saxicola(8)	96.88	32	1	0	372	403	370	401	5e-10	56
C.balansae(3)	C.saxicola(7)	96.23	345	9	3	1	344	1	342	1e-161	559
C.balansae(3)	C.saxicola(7)	94.31	123	6	1	458	580	456	577	1e-47	180
C.balansae(3)	C.saxicola(7)	96.88	32	1	0	372	403	370	401	5e-10	56
C.balansae(3)	C.saxicola(6)	96.23	345	9	3	1	344	1	342	1e-161	559
C.balansae(3)	C.saxicola(6)	93.5	123	7	1	458	580	456	577	3e-45	172
C.balansae(3)	C.saxicola(6)	93.75	32	2	0	372	403	370	401	1e-07	48.1
C.balansae(3)	C.saxicola(5)	96.23	345	9	3	1	344	1	342	1e-161	559
C.balansae(3)	C.saxicola(5)	94.31	123	6	1	458	580	456	577	1e-47	180
C.balansae(3)	C.saxicola(5)	96.88	32	1	0	372	403	370	401	5e-10	56
C.balansae(3)	C.saxicola(13)	96.23	345	9	3	1	344	1	342	1e-161	559
C.balansae(3)	C.saxicola(13)	94.31	123	6	1	458	580	456	577	1e-47	180
C.balansae(3)	C.saxicola(13)	96.88	32	1	0	372	403	370	401	5e-10	56
C.balansae(3)	C.saxicola(12)	96.23	345	9	3	1	344	1	342	1e-161	559
C.balansae(3)	C.saxicola(12)	94.31	123	6	1	458	580	456	577	1e-47	180
C.balansae(3)	C.saxicola(12)	96.88	32	1	0	372	403	370	401	5e-10	56
C.balansae(3)	C.saxicola(10)	96.23	345	9	3	1	344	1	342	1e-161	559
C.balansae(3)	C.saxicola(10)	92.68	123	8	1	458	580	456	577	8e-43	165
C.balansae(3)	C.saxicola(10)	90.62	32	3	0	372	403	370	401	3e-05	40.1
C.balansae(3)	C.tomentella(14)	96.26	348	8	4	1	345	1	346	6e-161	557
C.balansae(3)	C.tomentella(14)	95.9	122	4	1	459	580	459	579	9e-52	194
C.balansae(3)	C.tomentella(11)	96.26	348	8	4	1	345	1	346	6e-161	557
C.balansae(3)	C.tomentella(11)	95.9	122	4	1	459	580	459	579	9e-52	194
C.balansae(3)	C.saxicola(11)	95.94	345	10	3	1	344	1	342	2e-160	555
C.balansae(3)	C.saxicola(11)	94.31	123	6	1	458	580	456	577	1e-47	180
C.balansae(3)	C.saxicola(11)	96.88	32	1	0	372	403	370	401	5e-10	56
C.balansae(3)	C.cheilanthifolia(6)	95.95	346	6	4	1	345	1	339	3e-159	551
C.balansae(3)	C.cheilanthifolia(6)	99.18	122	1	0	458	579	442	563	1e-63	234
C.balansae(3)	C.cheilanthifolia(6)	100	18	0	0	382	399	367	384	0.0005	36.2
C.balansae(3)	C.cheilanthifolia(5)	95.95	346	6	4	1	345	1	339	3e-159	551
C.balansae(3)	C.cheilanthifolia(5)	100	123	0	0	458	580	442	564	1e-66	244
C.balansae(3)	C.cheilanthifolia(5)	100	18	0	0	382	399	367	384	0.0005	36.2
C.balansae(3)	C.cheilanthifolia(4)	95.95	346	6	4	1	345	1	339	3e-159	551
C.balansae(3)	C.cheilanthifolia(4)	100	123	0	0	458	580	442	564	1e-66	244
C.balansae(3)	C.cheilanthifolia(4)	100	18	0	0	382	399	367	384	0.0005	36.2
C.balansae(3)	C.cheilanthifolia(3)	95.95	346	6	4	1	345	1	339	3e-159	551
C.balansae(3)	C.cheilanthifolia(3)	100	123	0	0	458	580	442	564	1e-66	244
C.balansae(3)	C.cheilanthifolia(3)	100	18	0	0	382	399	367	384	0.0005	36.2
C.balansae(3)	C.cheilanthifolia(2)	95.95	346	6	4	1	345	1	339	3e-159	551
C.balansae(3)	C.cheilanthifolia(2)	100	123	0	0	458	580	442	564	1e-66	244
C.balansae(3)	C.cheilanthifolia(2)	100	18	0	0	382	399	367	384	0.0005	36.2
C.balansae(3)	C.cheilanthifolia(1)	95.95	346	6	4	1	345	1	339	3e-159	551
C.balansae(3)	C.cheilanthifolia(1)	100	123	0	0	458	580	442	564	1e-66	244
C.balansae(3)	C.cheilanthifolia(1)	100	18	0	0	382	399	367	384	0.0005	36.2
C.balansae(3)	C.wilsonii(4)	95.66	346	7	4	1	345	1	339	8e-157	543
C.balansae(3)	C.wilsonii(4)	100	123	0	0	458	580	442	564	1e-66	244
C.balansae(3)	C.wilsonii(4)	100	18	0	0	382	399	367	384	0.0005	36.2
C.balansae(3)	C.wilsonii(3)	95.66	346	7	4	1	345	1	339	8e-157	543
C.balansae(3)	C.wilsonii(3)	100	123	0	0	458	580	442	564	1e-66	244
C.balansae(3)	C.wilsonii(3)	100	18	0	0	382	399	367	384	0.0005	36.2
C.balansae(3)	C.wilsonii(2)	95.66	346	7	4	1	345	1	339	8e-157	543
C.balansae(3)	C.wilsonii(2)	100	123	0	0	458	580	442	564	1e-66	244
C.balansae(3)	C.wilsonii(2)	100	18	0	0	382	399	367	384	0.0005	36.2
C.balansae(3)	C.wilsonii(1)	95.66	346	7	4	1	345	1	339	8e-157	543
C.balansae(3)	C.wilsonii(1)	100	123	0	0	458	580	442	564	1e-66	244
C.balansae(3)	C.wilsonii(1)	100	18	0	0	382	399	367	384	0.0005	36.2
C.balansae(3)	C.racemosa(5)	95.09	346	11	4	1	345	1	341	3e-153	531
C.balansae(3)	C.racemosa(5)	94.51	91	5	0	458	548	444	534	7e-37	145
C.balansae(3)	C.racemosa(5)	100	21	0	0	560	580	531	551	8e-06	42.1
C.balansae(3)	C.racemosa(5)	100	18	0	0	382	399	369	386	0.0005	36.2
C.balansae(3)	C.turtschaninovii(3)	93.39	348	19	3	1	345	1	347	2e-139	486
C.balansae(3)	C.turtschaninovii(3)	92.68	123	5	2	458	580	442	560	1e-41	161
C.balansae(3)	C.turtschaninovii(2)	93.39	348	19	3	1	345	1	347	2e-139	486
C.balansae(3)	C.turtschaninovii(2)	93.5	123	4	2	458	580	442	560	5e-44	168
C.balansae(3)	C.turtschaninovii(1)	93.39	348	19	3	1	345	1	347	2e-139	486
C.balansae(3)	C.turtschaninovii(1)	92.68	123	5	2	458	580	442	560	1e-41	161
C.balansae(3)	C.yanhusuo(5)	93.68	348	18	4	1	345	1	347	7e-139	484
C.balansae(3)	C.yanhusuo(5)	93.2	103	7	0	458	560	443	545	5e-38	149
C.balansae(3)	C.yanhusuo(4)	93.68	348	18	4	1	345	1	347	7e-139	484
C.balansae(3)	C.yanhusuo(4)	93.2	103	7	0	458	560	443	545	5e-38	149
C.balansae(3)	C.yanhusuo(3)	93.68	348	18	4	1	345	1	347	7e-139	484
C.balansae(3)	C.yanhusuo(3)	93.2	103	7	0	458	560	444	546	5e-38	149
C.balansae(3)	C.yanhusuo(2)	93.68	348	18	4	1	345	1	347	7e-139	484
C.balansae(3)	C.yanhusuo(2)	93.2	103	7	0	458	560	444	546	5e-38	149
C.balansae(3)	C.yanhusuo(1)	93.68	348	18	4	1	345	1	347	7e-139	484
C.balansae(3)	C.yanhusuo(1)	93.2	103	7	0	458	560	443	545	5e-38	149
C.balansae(3)	C.repens.var.watanabei(1)	93.06	346	19	3	1	345	1	342	2e-136	476
C.balansae(3)	C.repens.var.watanabei(1)	90.24	123	9	2	458	580	437	556	5e-35	139
C.balansae(3)	C.yanhusuo(6)	93.39	348	18	5	1	345	1	346	4e-134	468
C.balansae(3)	C.yanhusuo(6)	93.2	103	7	0	458	560	443	545	5e-38	149
C.balansae(3)	C.repens.var.watanabei(2)	92.77	346	20	3	1	345	1	342	4e-134	468
C.balansae(3)	C.repens.var.watanabei(2)	90.24	123	9	2	458	580	437	556	5e-35	139
C.balansae(3)	C.repens.var.repens(3)	92.77	346	20	3	1	345	1	342	4e-134	468
C.balansae(3)	C.repens.var.repens(3)	91.87	123	7	2	458	580	437	556	1e-38	151
C.balansae(3)	C.repens.var.repens(2)	92.77	346	20	3	1	345	1	342	4e-134	468
C.balansae(3)	C.repens.var.repens(2)	89.43	123	10	2	458	580	437	556	2e-31	127
C.balansae(3)	C.repens.var.repens(1)	92.77	346	20	3	1	345	1	342	4e-134	468
C.balansae(3)	C.repens.var.repens(1)	91.87	123	7	2	458	580	437	556	1e-38	151
C.balansae(3)	C.sheareri(4)	92.94	354	9	7	1	345	1	347	2e-133	466
C.balansae(3)	C.sheareri(4)	84.91	106	7	3	458	562	446	543	9e-15	71.9
C.balansae(3)	C.sheareri(3)	92.94	354	9	7	1	345	1	347	2e-133	466
C.balansae(3)	C.sheareri(3)	84.91	106	7	3	458	562	446	543	9e-15	71.9
C.balansae(3)	C.sheareri(1)	92.94	354	9	7	1	345	1	347	2e-133	466
C.balansae(3)	C.sheareri(1)	84.91	106	7	3	458	562	446	543	9e-15	71.9
C.balansae(3)	C.sheareri(8)	92.66	354	10	7	1	345	1	347	4e-131	458
C.balansae(3)	C.sheareri(8)	86.67	75	5	1	458	532	446	515	4e-14	69.9
C.balansae(3)	C.sheareri(7)	92.66	354	10	7	1	345	1	347	4e-131	458
C.balansae(3)	C.sheareri(7)	86.67	75	5	1	458	532	446	515	4e-14	69.9
C.balansae(3)	C.decumbens(1)	92.57	350	6	7	1	345	1	335	4e-131	458
C.balansae(3)	C.decumbens(1)	84.43	122	10	3	458	579	436	548	4e-17	79.8
C.balansae(3)	C.capnoides(2)	96.99	266	5	2	80	345	108	370	9e-129	450
C.balansae(3)	C.capnoides(2)	93.5	123	3	3	458	580	464	581	1e-41	161
C.balansae(3)	C.capnoides(2)	100	40	0	0	1	40	1	40	4e-17	79.8
C.balansae(3)	C.capnoides(1)	96.99	266	5	2	80	345	108	370	9e-129	450
C.balansae(3)	C.capnoides(1)	93.5	123	3	3	458	580	464	581	1e-41	161
C.balansae(3)	C.capnoides(1)	100	40	0	0	1	40	1	40	4e-17	79.8
C.balansae(3)	C.sheareri(2)	91.71	350	17	5	1	345	1	343	2e-126	442
C.balansae(3)	C.sheareri(2)	84.91	106	7	3	458	562	442	539	9e-15	71.9
C.balansae(3)	C.decumbens(2)	92	350	8	7	1	345	1	335	2e-126	442
C.balansae(3)	C.decumbens(2)	88.73	71	4	2	509	579	482	548	5e-13	65.9
C.balansae(3)	C.decumbens(2)	100	28	0	0	458	485	436	463	5e-10	56
C.balansae(3)	C.ambigua(1)	91.95	348	21	4	1	345	1	344	2e-126	442
C.balansae(3)	C.ambigua(1)	91.87	123	7	2	458	580	439	558	1e-38	151
C.balansae(3)	C.decumbens(3)	91.71	350	9	7	1	345	1	335	6e-124	434
C.balansae(3)	C.decumbens(3)	84.43	122	10	3	458	579	436	548	4e-17	79.8
C.balansae(3)	C.turtschaninovii(4)	91.09	359	17	6	1	345	1	358	3e-122	428
C.balansae(3)	C.turtschaninovii(4)	92.68	123	5	2	458	580	456	574	1e-41	161
C.balansae(3)	C.sheareri(5)	91.19	352	18	5	1	345	1	346	3e-122	428
C.balansae(3)	C.sheareri(5)	84.91	106	7	3	458	562	445	542	9e-15	71.9
C.balansae(3)	C.sheareri(6)	96.08	255	3	2	92	345	99	347	8e-120	420
C.balansae(3)	C.sheareri(6)	97.92	48	0	1	1	48	1	47	4e-17	79.8
C.balansae(3)	C.sheareri(6)	84.91	106	7	3	458	562	446	543	9e-15	71.9
C.balansae(3)	C.bungeana(2)	91.45	339	16	5	11	345	12	341	3e-119	418
C.balansae(3)	C.bungeana(2)	87.74	106	2	3	458	562	443	538	4e-23	99.6
C.balansae(3)	C.linjiangensis(2)	90.78	347	21	4	1	345	1	338	1e-118	416
C.balansae(3)	C.linjiangensis(2)	91.87	123	7	2	458	580	431	550	1e-38	151
C.balansae(3)	C.bungeana(3)	91.15	339	17	5	11	345	12	341	8e-117	410
C.balansae(3)	C.bungeana(3)	88.57	105	2	2	458	562	442	536	3e-27	113
C.balansae(3)	C.linjiangensis(3)	90.49	347	22	4	1	345	1	338	3e-116	408
C.balansae(3)	C.linjiangensis(3)	91.06	123	8	2	458	580	431	550	3e-36	143
C.balansae(3)	C.temulifolia(6)	94.62	260	5	2	87	345	99	350	2e-114	402
C.balansae(3)	C.temulifolia(6)	83.74	123	11	3	458	579	456	570	2e-15	73.8
C.balansae(3)	C.temulifolia(6)	100	32	0	0	1	32	1	32	2e-12	63.9
C.balansae(3)	C.temulifolia(6)	100	18	0	0	60	77	68	85	0.0005	36.2
C.balansae(3)	C.temulifolia(5)	94.62	260	5	2	87	345	96	347	2e-114	402
C.balansae(3)	C.temulifolia(5)	100	34	0	0	458	491	450	483	1e-13	67.9
C.balansae(3)	C.temulifolia(5)	100	32	0	0	1	32	1	32	2e-12	63.9
C.balansae(3)	C.temulifolia(5)	90.62	32	3	0	501	532	488	519	3e-05	40.1
C.balansae(3)	C.temulifolia(5)	100	18	0	0	60	77	66	83	0.0005	36.2
C.balansae(3)	C.temulifolia(3)	94.62	260	5	2	87	345	96	347	2e-114	402
C.balansae(3)	C.temulifolia(3)	86.67	75	5	1	458	532	450	519	4e-14	69.9
C.balansae(3)	C.temulifolia(3)	100	32	0	0	1	32	1	32	2e-12	63.9
C.balansae(3)	C.temulifolia(3)	100	18	0	0	60	77	66	83	0.0005	36.2
C.balansae(3)	C.bungeana(1)	90.86	339	18	5	11	345	12	341	2e-114	402
C.balansae(3)	C.bungeana(1)	88.57	105	2	2	458	562	442	536	3e-27	113
C.balansae(3)	C.linjiangensis(1)	90.49	347	21	5	1	345	1	337	8e-114	400
C.balansae(3)	C.linjiangensis(1)	91.87	123	7	2	458	580	430	549	1e-38	151
C.balansae(3)	C.ambigua(2)	89.94	348	28	4	1	345	1	344	3e-113	398
C.balansae(3)	C.ambigua(2)	90.24	123	9	2	458	580	439	558	7e-34	135
C.balansae(3)	C.temulifolia(1)	92.69	260	10	2	87	345	96	347	7e-105	371
C.balansae(3)	C.temulifolia(1)	86.67	75	5	1	458	532	450	519	4e-14	69.9
C.balansae(3)	C.temulifolia(1)	100	32	0	0	1	32	1	32	2e-12	63.9
C.balansae(3)	C.temulifolia(1)	100	18	0	0	60	77	66	83	0.0005	36.2
C.balansae(3)	C.nobilis(2)	100	169	0	0	177	345	138	306	4e-94	335
C.balansae(3)	C.nobilis(2)	95.08	122	2	2	458	579	404	521	3e-48	182
C.balansae(3)	C.nobilis(2)	89.12	147	6	5	1	146	1	138	7e-34	135
C.balansae(3)	C.nobilis(1)	98.83	171	0	1	177	345	138	308	9e-89	317
C.balansae(3)	C.nobilis(1)	94.26	122	3	2	458	579	401	518	8e-46	174
C.balansae(3)	C.nobilis(1)	90.48	147	4	5	1	146	1	138	1e-38	151
C.balansae(3)	C.temulifolia(2)	88	250	21	2	97	345	106	347	2e-71	260
C.balansae(3)	C.temulifolia(2)	86.67	75	5	1	458	532	450	519	4e-14	69.9
C.balansae(3)	C.temulifolia(2)	100	32	0	0	1	32	1	32	2e-12	63.9
C.balansae(3)	C.temulifolia(2)	100	18	0	0	60	77	66	83	0.0005	36.2
C.balansae(4)	C.pallida(1)	100	403	0	0	1	403	1	403	0	716
C.balansae(4)	C.pallida(1)	100	123	0	0	458	580	458	580	1e-66	244
C.balansae(4)	C.balansae(7)	100	403	0	0	1	403	1	403	0	716
C.balansae(4)	C.balansae(7)	100	123	0	0	458	580	458	580	1e-66	244
C.balansae(4)	C.balansae(6)	100	403	0	0	1	403	1	403	0	716
C.balansae(4)	C.balansae(6)	100	123	0	0	458	580	458	580	1e-66	244
C.balansae(4)	C.balansae(5)	100	403	0	0	1	403	1	403	0	716
C.balansae(4)	C.balansae(5)	99.19	123	1	0	458	580	458	580	3e-64	236
C.balansae(4)	C.balansae(4)	100	403	0	0	1	403	1	403	0	716
C.balansae(4)	C.balansae(4)	100	123	0	0	458	580	458	580	1e-66	244
C.balansae(4)	C.balansae(3)	100	403	0	0	1	403	1	403	0	716
C.balansae(4)	C.balansae(3)	100	123	0	0	458	580	458	580	1e-66	244
C.balansae(4)	C.balansae(2)	100	403	0	0	1	403	1	403	0	716
C.balansae(4)	C.balansae(2)	100	123	0	0	458	580	458	580	1e-66	244
C.balansae(4)	C.balansae(1)	100	403	0	0	1	403	1	403	0	716
C.balansae(4)	C.balansae(1)	100	123	0	0	458	580	458	580	1e-66	244
C.balansae(4)	C.pallida(4)	99.01	403	0	2	1	403	1	399	0	672
C.balansae(4)	C.pallida(4)	98.37	123	0	2	458	580	454	574	4e-57	212
C.balansae(4)	C.pallida(3)	97.77	403	8	1	1	403	1	402	0	666
C.balansae(4)	C.pallida(3)	99.19	123	1	0	458	580	457	579	3e-64	236
C.balansae(4)	C.pallida(2)	97.77	403	8	1	1	403	1	402	0	666
C.balansae(4)	C.pallida(2)	99.19	123	1	0	458	580	457	579	3e-64	236
C.balansae(4)	C.fangshanensis(9)	98.26	345	5	1	1	345	1	344	0	628
C.balansae(4)	C.fangshanensis(9)	96.77	124	2	2	458	580	453	575	6e-53	198
C.balansae(4)	C.fangshanensis(9)	89.47	38	4	0	366	403	361	398	2e-06	44.1
C.balansae(4)	C.fangshanensis(8)	98.26	345	5	1	1	345	1	344	0	628
C.balansae(4)	C.fangshanensis(8)	96.77	124	2	2	458	580	453	575	6e-53	198
C.balansae(4)	C.fangshanensis(8)	89.47	38	4	0	366	403	361	398	2e-06	44.1
C.balansae(4)	C.fangshanensis(7)	98.26	345	5	1	1	345	1	344	0	628
C.balansae(4)	C.fangshanensis(7)	96.77	124	2	2	458	580	453	575	6e-53	198
C.balansae(4)	C.fangshanensis(7)	89.47	38	4	0	366	403	361	398	2e-06	44.1
C.balansae(4)	C.fangshanensis(6)	98.26	345	5	1	1	345	1	344	0	628
C.balansae(4)	C.fangshanensis(6)	96.77	124	2	2	458	580	453	575	6e-53	198
C.balansae(4)	C.fangshanensis(6)	89.47	38	4	0	366	403	361	398	2e-06	44.1
C.balansae(4)	C.fangshanensis(5)	98.26	345	5	1	1	345	1	344	0	628
C.balansae(4)	C.fangshanensis(5)	96.77	124	2	2	458	580	453	575	6e-53	198
C.balansae(4)	C.fangshanensis(5)	89.47	38	4	0	366	403	361	398	2e-06	44.1
C.balansae(4)	C.fangshanensis(4)	98.26	345	5	1	1	345	1	344	0	628
C.balansae(4)	C.fangshanensis(4)	96.77	124	2	2	458	580	453	575	6e-53	198
C.balansae(4)	C.fangshanensis(4)	89.47	38	4	0	366	403	361	398	2e-06	44.1
C.balansae(4)	C.fangshanensis(3)	98.26	345	5	1	1	345	1	344	0	628
C.balansae(4)	C.fangshanensis(3)	96.77	124	2	2	458	580	453	575	6e-53	198
C.balansae(4)	C.fangshanensis(3)	89.47	38	4	0	366	403	361	398	2e-06	44.1
C.balansae(4)	C.fangshanensis(2)	98.26	345	5	1	1	345	1	344	0	628
C.balansae(4)	C.fangshanensis(2)	96.77	124	2	2	458	580	453	575	6e-53	198
C.balansae(4)	C.fangshanensis(2)	89.47	38	4	0	366	403	361	398	2e-06	44.1
C.balansae(4)	C.fangshanensis(1)	97.97	345	6	1	1	345	1	344	4e-180	620
C.balansae(4)	C.fangshanensis(1)	95.97	124	3	2	458	580	453	575	1e-50	190
C.balansae(4)	C.fangshanensis(1)	89.47	38	4	0	366	403	361	398	2e-06	44.1
C.balansae(4)	C.tomentella(8)	97.98	346	5	2	1	345	1	345	3e-178	615
C.balansae(4)	C.tomentella(8)	95.9	122	4	1	459	580	458	578	9e-52	194
C.balansae(4)	C.tomentella(1)	97.98	346	5	2	1	345	1	345	3e-178	615
C.balansae(4)	C.tomentella(1)	95.9	122	4	1	459	580	458	578	9e-52	194
C.balansae(4)	C.tomentella(3)	97.69	346	6	2	1	345	1	345	7e-176	607
C.balansae(4)	C.tomentella(3)	95.9	122	4	1	459	580	458	578	9e-52	194
C.balansae(4)	C.tomentella(2)	97.69	346	6	2	1	345	1	345	7e-176	607
C.balansae(4)	C.tomentella(2)	95.9	122	4	1	459	580	458	578	9e-52	194
C.balansae(4)	C.parviflora(4)	97.67	344	5	2	2	345	2	342	3e-175	605
C.balansae(4)	C.parviflora(4)	97.56	123	2	1	458	580	453	574	4e-57	212
C.balansae(4)	C.parviflora(1)	97.67	344	5	2	2	345	2	342	3e-175	605
C.balansae(4)	C.parviflora(1)	97.56	123	2	1	458	580	453	574	4e-57	212
C.balansae(4)	C.saxicola(3)	97.69	346	4	3	1	345	1	343	4e-174	601
C.balansae(4)	C.saxicola(3)	94.31	123	6	1	458	580	456	577	1e-47	180
C.balansae(4)	C.saxicola(3)	92.86	28	2	0	376	403	374	401	3e-05	40.1
C.balansae(4)	C.saxicola(2)	97.69	346	4	3	1	345	1	343	4e-174	601
C.balansae(4)	C.saxicola(2)	95.12	123	5	1	458	580	456	577	6e-50	188
C.balansae(4)	C.saxicola(2)	92.86	28	2	0	376	403	374	401	3e-05	40.1
C.balansae(4)	C.saxicola(1)	97.69	346	4	3	1	345	1	343	4e-174	601
C.balansae(4)	C.saxicola(1)	95.12	123	5	1	458	580	456	577	6e-50	188
C.balansae(4)	C.saxicola(1)	92.86	28	2	0	376	403	374	401	3e-05	40.1
C.balansae(4)	C.tomentella(9)	97.69	346	5	3	1	345	1	344	2e-173	599
C.balansae(4)	C.tomentella(9)	95.9	122	4	1	459	580	457	577	9e-52	194
C.balansae(4)	C.tomentella(4)	97.4	346	7	2	1	345	1	345	2e-173	599
C.balansae(4)	C.tomentella(4)	95.9	122	4	1	459	580	458	578	9e-52	194
C.balansae(4)	C.tomentella(12)	97.69	346	5	3	1	345	1	344	2e-173	599
C.balansae(4)	C.tomentella(12)	96.15	104	4	0	459	562	457	560	8e-46	174
C.balansae(4)	C.parviflora(2)	97.39	345	6	2	1	345	1	342	2e-173	599
C.balansae(4)	C.parviflora(2)	97.56	123	2	1	458	580	453	574	4e-57	212
C.balansae(4)	C.parviflora(3)	97.38	344	6	2	2	345	2	342	6e-173	597
C.balansae(4)	C.parviflora(3)	97.56	123	2	1	458	580	453	574	4e-57	212
C.balansae(4)	C.tomentella(5)	97.4	346	6	3	1	345	1	344	4e-171	591
C.balansae(4)	C.tomentella(5)	95.9	122	4	1	459	580	457	577	9e-52	194
C.balansae(4)	C.parviflora(5)	97.1	345	7	2	1	345	1	342	4e-171	591
C.balansae(4)	C.parviflora(5)	97.56	123	2	1	458	580	453	574	4e-57	212
C.balansae(4)	C.edulis(7)	97.1	345	8	2	1	345	1	343	2e-170	589
C.balansae(4)	C.edulis(7)	97.56	123	2	1	458	580	453	574	4e-57	212
C.balansae(4)	C.edulis(7)	92.86	28	2	0	376	403	371	398	3e-05	40.1
C.balansae(4)	C.edulis(6)	97.1	345	8	2	1	345	1	343	2e-170	589
C.balansae(4)	C.edulis(6)	97.56	123	2	1	458	580	453	574	4e-57	212
C.balansae(4)	C.edulis(6)	92.86	28	2	0	376	403	371	398	3e-05	40.1
C.balansae(4)	C.edulis(3)	97.1	345	8	2	1	345	1	343	2e-170	589
C.balansae(4)	C.edulis(3)	97.56	123	2	1	458	580	453	574	4e-57	212
C.balansae(4)	C.edulis(3)	92.86	28	2	0	376	403	371	398	3e-05	40.1
C.balansae(4)	C.edulis(2)	97.1	345	8	2	1	345	1	343	2e-170	589
C.balansae(4)	C.edulis(2)	97.56	123	2	1	458	580	453	574	4e-57	212
C.balansae(4)	C.edulis(2)	92.86	28	2	0	376	403	371	398	3e-05	40.1
C.balansae(4)	C.tomentella(7)	97.11	346	6	3	1	345	1	343	2e-169	585
C.balansae(4)	C.tomentella(7)	95.9	122	4	1	459	580	456	576	9e-52	194
C.balansae(4)	C.tomentella(6)	97.11	346	6	3	1	345	1	343	2e-169	585
C.balansae(4)	C.tomentella(6)	95.9	122	4	1	459	580	456	576	9e-52	194
C.balansae(4)	C.racemosa(4)	97.11	346	3	4	1	345	1	340	4e-168	581
C.balansae(4)	C.racemosa(4)	97.56	123	2	1	458	580	443	564	4e-57	212
C.balansae(4)	C.racemosa(4)	100	18	0	0	382	399	368	385	0.0005	36.2
C.balansae(4)	C.racemosa(3)	97.11	346	3	4	1	345	1	340	4e-168	581
C.balansae(4)	C.racemosa(3)	99.19	123	0	1	458	580	443	564	6e-62	228
C.balansae(4)	C.racemosa(3)	100	18	0	0	382	399	368	385	0.0005	36.2
C.balansae(4)	C.racemosa(2)	97.11	346	3	4	1	345	1	340	4e-168	581
C.balansae(4)	C.racemosa(2)	99.19	123	0	1	458	580	443	564	6e-62	228
C.balansae(4)	C.racemosa(2)	100	18	0	0	382	399	368	385	0.0005	36.2
C.balansae(4)	C.racemosa(1)	97.11	346	3	4	1	345	1	340	4e-168	581
C.balansae(4)	C.racemosa(1)	99.19	123	0	1	458	580	443	564	6e-62	228
C.balansae(4)	C.racemosa(1)	100	18	0	0	382	399	368	385	0.0005	36.2
C.balansae(4)	C.edulis(5)	96.81	345	9	2	1	345	1	343	4e-168	581
C.balansae(4)	C.edulis(5)	97.56	123	2	1	458	580	453	574	4e-57	212
C.balansae(4)	C.edulis(5)	92.86	28	2	0	376	403	371	398	3e-05	40.1
C.balansae(4)	C.edulis(4)	96.81	345	9	2	1	345	1	343	4e-168	581
C.balansae(4)	C.edulis(4)	97.56	123	2	1	458	580	453	574	4e-57	212
C.balansae(4)	C.edulis(4)	92.86	28	2	0	376	403	371	398	3e-05	40.1
C.balansae(4)	C.edulis(1)	96.81	345	9	2	1	345	1	343	4e-168	581
C.balansae(4)	C.edulis(1)	97.56	123	2	1	458	580	453	574	4e-57	212
C.balansae(4)	C.edulis(1)	92.86	28	2	0	376	403	371	398	3e-05	40.1
C.balansae(4)	C.speciosa(3)	96.81	345	2	4	1	345	1	336	2e-166	575
C.balansae(4)	C.speciosa(3)	97.56	123	1	2	458	580	440	560	9e-55	204
C.balansae(4)	C.speciosa(2)	96.81	345	2	4	1	345	1	336	2e-166	575
C.balansae(4)	C.speciosa(2)	97.56	123	1	2	458	580	440	560	9e-55	204
C.balansae(4)	C.speciosa(1)	96.81	345	2	4	1	345	1	336	2e-166	575
C.balansae(4)	C.speciosa(1)	96.75	123	2	2	458	580	440	560	2e-52	196
C.balansae(4)	C.saxicola(4)	96.52	345	10	2	1	345	1	343	9e-166	573
C.balansae(4)	C.saxicola(4)	95.93	123	4	1	458	580	451	572	2e-52	196
C.balansae(4)	C.saxicola(4)	96.43	28	1	0	372	399	365	392	1e-07	48.1
C.balansae(4)	C.tomentella(15)	96.55	348	7	4	1	345	1	346	2e-163	565
C.balansae(4)	C.tomentella(15)	95.9	122	4	1	459	580	459	579	9e-52	194
C.balansae(4)	C.tomentella(13)	96.55	348	7	4	1	345	1	346	2e-163	565
C.balansae(4)	C.tomentella(13)	95.9	122	4	1	459	580	459	579	9e-52	194
C.balansae(4)	C.tomentella(10)	96.55	348	7	4	1	345	1	346	2e-163	565
C.balansae(4)	C.tomentella(10)	95.9	122	4	1	459	580	459	579	9e-52	194
C.balansae(4)	C.saxicola(9)	96.23	345	9	3	1	344	1	342	1e-161	559
C.balansae(4)	C.saxicola(9)	94.31	123	6	1	458	580	456	577	1e-47	180
C.balansae(4)	C.saxicola(9)	96.88	32	1	0	372	403	370	401	5e-10	56
C.balansae(4)	C.saxicola(8)	96.23	345	9	3	1	344	1	342	1e-161	559
C.balansae(4)	C.saxicola(8)	93.5	123	7	1	458	580	456	577	3e-45	172
C.balansae(4)	C.saxicola(8)	96.88	32	1	0	372	403	370	401	5e-10	56
C.balansae(4)	C.saxicola(7)	96.23	345	9	3	1	344	1	342	1e-161	559
C.balansae(4)	C.saxicola(7)	94.31	123	6	1	458	580	456	577	1e-47	180
C.balansae(4)	C.saxicola(7)	96.88	32	1	0	372	403	370	401	5e-10	56
C.balansae(4)	C.saxicola(6)	96.23	345	9	3	1	344	1	342	1e-161	559
C.balansae(4)	C.saxicola(6)	93.5	123	7	1	458	580	456	577	3e-45	172
C.balansae(4)	C.saxicola(6)	93.75	32	2	0	372	403	370	401	1e-07	48.1
C.balansae(4)	C.saxicola(5)	96.23	345	9	3	1	344	1	342	1e-161	559
C.balansae(4)	C.saxicola(5)	94.31	123	6	1	458	580	456	577	1e-47	180
C.balansae(4)	C.saxicola(5)	96.88	32	1	0	372	403	370	401	5e-10	56
C.balansae(4)	C.saxicola(13)	96.23	345	9	3	1	344	1	342	1e-161	559
C.balansae(4)	C.saxicola(13)	94.31	123	6	1	458	580	456	577	1e-47	180
C.balansae(4)	C.saxicola(13)	96.88	32	1	0	372	403	370	401	5e-10	56
C.balansae(4)	C.saxicola(12)	96.23	345	9	3	1	344	1	342	1e-161	559
C.balansae(4)	C.saxicola(12)	94.31	123	6	1	458	580	456	577	1e-47	180
C.balansae(4)	C.saxicola(12)	96.88	32	1	0	372	403	370	401	5e-10	56
C.balansae(4)	C.saxicola(10)	96.23	345	9	3	1	344	1	342	1e-161	559
C.balansae(4)	C.saxicola(10)	92.68	123	8	1	458	580	456	577	8e-43	165
C.balansae(4)	C.saxicola(10)	90.62	32	3	0	372	403	370	401	3e-05	40.1
C.balansae(4)	C.tomentella(14)	96.26	348	8	4	1	345	1	346	6e-161	557
C.balansae(4)	C.tomentella(14)	95.9	122	4	1	459	580	459	579	9e-52	194
C.balansae(4)	C.tomentella(11)	96.26	348	8	4	1	345	1	346	6e-161	557
C.balansae(4)	C.tomentella(11)	95.9	122	4	1	459	580	459	579	9e-52	194
C.balansae(4)	C.saxicola(11)	95.94	345	10	3	1	344	1	342	2e-160	555
C.balansae(4)	C.saxicola(11)	94.31	123	6	1	458	580	456	577	1e-47	180
C.balansae(4)	C.saxicola(11)	96.88	32	1	0	372	403	370	401	5e-10	56
C.balansae(4)	C.cheilanthifolia(6)	95.95	346	6	4	1	345	1	339	3e-159	551
C.balansae(4)	C.cheilanthifolia(6)	99.18	122	1	0	458	579	442	563	1e-63	234
C.balansae(4)	C.cheilanthifolia(6)	100	18	0	0	382	399	367	384	0.0005	36.2
C.balansae(4)	C.cheilanthifolia(5)	95.95	346	6	4	1	345	1	339	3e-159	551
C.balansae(4)	C.cheilanthifolia(5)	100	123	0	0	458	580	442	564	1e-66	244
C.balansae(4)	C.cheilanthifolia(5)	100	18	0	0	382	399	367	384	0.0005	36.2
C.balansae(4)	C.cheilanthifolia(4)	95.95	346	6	4	1	345	1	339	3e-159	551
C.balansae(4)	C.cheilanthifolia(4)	100	123	0	0	458	580	442	564	1e-66	244
C.balansae(4)	C.cheilanthifolia(4)	100	18	0	0	382	399	367	384	0.0005	36.2
C.balansae(4)	C.cheilanthifolia(3)	95.95	346	6	4	1	345	1	339	3e-159	551
C.balansae(4)	C.cheilanthifolia(3)	100	123	0	0	458	580	442	564	1e-66	244
C.balansae(4)	C.cheilanthifolia(3)	100	18	0	0	382	399	367	384	0.0005	36.2
C.balansae(4)	C.cheilanthifolia(2)	95.95	346	6	4	1	345	1	339	3e-159	551
C.balansae(4)	C.cheilanthifolia(2)	100	123	0	0	458	580	442	564	1e-66	244
C.balansae(4)	C.cheilanthifolia(2)	100	18	0	0	382	399	367	384	0.0005	36.2
C.balansae(4)	C.cheilanthifolia(1)	95.95	346	6	4	1	345	1	339	3e-159	551
C.balansae(4)	C.cheilanthifolia(1)	100	123	0	0	458	580	442	564	1e-66	244
C.balansae(4)	C.cheilanthifolia(1)	100	18	0	0	382	399	367	384	0.0005	36.2
C.balansae(4)	C.wilsonii(4)	95.66	346	7	4	1	345	1	339	8e-157	543
C.balansae(4)	C.wilsonii(4)	100	123	0	0	458	580	442	564	1e-66	244
C.balansae(4)	C.wilsonii(4)	100	18	0	0	382	399	367	384	0.0005	36.2
C.balansae(4)	C.wilsonii(3)	95.66	346	7	4	1	345	1	339	8e-157	543
C.balansae(4)	C.wilsonii(3)	100	123	0	0	458	580	442	564	1e-66	244
C.balansae(4)	C.wilsonii(3)	100	18	0	0	382	399	367	384	0.0005	36.2
C.balansae(4)	C.wilsonii(2)	95.66	346	7	4	1	345	1	339	8e-157	543
C.balansae(4)	C.wilsonii(2)	100	123	0	0	458	580	442	564	1e-66	244
C.balansae(4)	C.wilsonii(2)	100	18	0	0	382	399	367	384	0.0005	36.2
C.balansae(4)	C.wilsonii(1)	95.66	346	7	4	1	345	1	339	8e-157	543
C.balansae(4)	C.wilsonii(1)	100	123	0	0	458	580	442	564	1e-66	244
C.balansae(4)	C.wilsonii(1)	100	18	0	0	382	399	367	384	0.0005	36.2
C.balansae(4)	C.racemosa(5)	95.09	346	11	4	1	345	1	341	3e-153	531
C.balansae(4)	C.racemosa(5)	94.51	91	5	0	458	548	444	534	7e-37	145
C.balansae(4)	C.racemosa(5)	100	21	0	0	560	580	531	551	8e-06	42.1
C.balansae(4)	C.racemosa(5)	100	18	0	0	382	399	369	386	0.0005	36.2
C.balansae(4)	C.turtschaninovii(3)	93.39	348	19	3	1	345	1	347	2e-139	486
C.balansae(4)	C.turtschaninovii(3)	92.68	123	5	2	458	580	442	560	1e-41	161
C.balansae(4)	C.turtschaninovii(2)	93.39	348	19	3	1	345	1	347	2e-139	486
C.balansae(4)	C.turtschaninovii(2)	93.5	123	4	2	458	580	442	560	5e-44	168
C.balansae(4)	C.turtschaninovii(1)	93.39	348	19	3	1	345	1	347	2e-139	486
C.balansae(4)	C.turtschaninovii(1)	92.68	123	5	2	458	580	442	560	1e-41	161
C.balansae(4)	C.yanhusuo(5)	93.68	348	18	4	1	345	1	347	7e-139	484
C.balansae(4)	C.yanhusuo(5)	93.2	103	7	0	458	560	443	545	5e-38	149
C.balansae(4)	C.yanhusuo(4)	93.68	348	18	4	1	345	1	347	7e-139	484
C.balansae(4)	C.yanhusuo(4)	93.2	103	7	0	458	560	443	545	5e-38	149
C.balansae(4)	C.yanhusuo(3)	93.68	348	18	4	1	345	1	347	7e-139	484
C.balansae(4)	C.yanhusuo(3)	93.2	103	7	0	458	560	444	546	5e-38	149
C.balansae(4)	C.yanhusuo(2)	93.68	348	18	4	1	345	1	347	7e-139	484
C.balansae(4)	C.yanhusuo(2)	93.2	103	7	0	458	560	444	546	5e-38	149
C.balansae(4)	C.yanhusuo(1)	93.68	348	18	4	1	345	1	347	7e-139	484
C.balansae(4)	C.yanhusuo(1)	93.2	103	7	0	458	560	443	545	5e-38	149
C.balansae(4)	C.repens.var.watanabei(1)	93.06	346	19	3	1	345	1	342	2e-136	476
C.balansae(4)	C.repens.var.watanabei(1)	90.24	123	9	2	458	580	437	556	5e-35	139
C.balansae(4)	C.yanhusuo(6)	93.39	348	18	5	1	345	1	346	4e-134	468
C.balansae(4)	C.yanhusuo(6)	93.2	103	7	0	458	560	443	545	5e-38	149
C.balansae(4)	C.repens.var.watanabei(2)	92.77	346	20	3	1	345	1	342	4e-134	468
C.balansae(4)	C.repens.var.watanabei(2)	90.24	123	9	2	458	580	437	556	5e-35	139
C.balansae(4)	C.repens.var.repens(3)	92.77	346	20	3	1	345	1	342	4e-134	468
C.balansae(4)	C.repens.var.repens(3)	91.87	123	7	2	458	580	437	556	1e-38	151
C.balansae(4)	C.repens.var.repens(2)	92.77	346	20	3	1	345	1	342	4e-134	468
C.balansae(4)	C.repens.var.repens(2)	89.43	123	10	2	458	580	437	556	2e-31	127
C.balansae(4)	C.repens.var.repens(1)	92.77	346	20	3	1	345	1	342	4e-134	468
C.balansae(4)	C.repens.var.repens(1)	91.87	123	7	2	458	580	437	556	1e-38	151
C.balansae(4)	C.sheareri(4)	92.94	354	9	7	1	345	1	347	2e-133	466
C.balansae(4)	C.sheareri(4)	84.91	106	7	3	458	562	446	543	9e-15	71.9
C.balansae(4)	C.sheareri(3)	92.94	354	9	7	1	345	1	347	2e-133	466
C.balansae(4)	C.sheareri(3)	84.91	106	7	3	458	562	446	543	9e-15	71.9
C.balansae(4)	C.sheareri(1)	92.94	354	9	7	1	345	1	347	2e-133	466
C.balansae(4)	C.sheareri(1)	84.91	106	7	3	458	562	446	543	9e-15	71.9
C.balansae(4)	C.sheareri(8)	92.66	354	10	7	1	345	1	347	4e-131	458
C.balansae(4)	C.sheareri(8)	86.67	75	5	1	458	532	446	515	4e-14	69.9
C.balansae(4)	C.sheareri(7)	92.66	354	10	7	1	345	1	347	4e-131	458
C.balansae(4)	C.sheareri(7)	86.67	75	5	1	458	532	446	515	4e-14	69.9
C.balansae(4)	C.decumbens(1)	92.57	350	6	7	1	345	1	335	4e-131	458
C.balansae(4)	C.decumbens(1)	84.43	122	10	3	458	579	436	548	4e-17	79.8
C.balansae(4)	C.capnoides(2)	96.99	266	5	2	80	345	108	370	9e-129	450
C.balansae(4)	C.capnoides(2)	93.5	123	3	3	458	580	464	581	1e-41	161
C.balansae(4)	C.capnoides(2)	100	40	0	0	1	40	1	40	4e-17	79.8
C.balansae(4)	C.capnoides(1)	96.99	266	5	2	80	345	108	370	9e-129	450
C.balansae(4)	C.capnoides(1)	93.5	123	3	3	458	580	464	581	1e-41	161
C.balansae(4)	C.capnoides(1)	100	40	0	0	1	40	1	40	4e-17	79.8
C.balansae(4)	C.sheareri(2)	91.71	350	17	5	1	345	1	343	2e-126	442
C.balansae(4)	C.sheareri(2)	84.91	106	7	3	458	562	442	539	9e-15	71.9
C.balansae(4)	C.decumbens(2)	92	350	8	7	1	345	1	335	2e-126	442
C.balansae(4)	C.decumbens(2)	88.73	71	4	2	509	579	482	548	5e-13	65.9
C.balansae(4)	C.decumbens(2)	100	28	0	0	458	485	436	463	5e-10	56
C.balansae(4)	C.ambigua(1)	91.95	348	21	4	1	345	1	344	2e-126	442
C.balansae(4)	C.ambigua(1)	91.87	123	7	2	458	580	439	558	1e-38	151
C.balansae(4)	C.decumbens(3)	91.71	350	9	7	1	345	1	335	6e-124	434
C.balansae(4)	C.decumbens(3)	84.43	122	10	3	458	579	436	548	4e-17	79.8
C.balansae(4)	C.turtschaninovii(4)	91.09	359	17	6	1	345	1	358	3e-122	428
C.balansae(4)	C.turtschaninovii(4)	92.68	123	5	2	458	580	456	574	1e-41	161
C.balansae(4)	C.sheareri(5)	91.19	352	18	5	1	345	1	346	3e-122	428
C.balansae(4)	C.sheareri(5)	84.91	106	7	3	458	562	445	542	9e-15	71.9
C.balansae(4)	C.sheareri(6)	96.08	255	3	2	92	345	99	347	8e-120	420
C.balansae(4)	C.sheareri(6)	97.92	48	0	1	1	48	1	47	4e-17	79.8
C.balansae(4)	C.sheareri(6)	84.91	106	7	3	458	562	446	543	9e-15	71.9
C.balansae(4)	C.bungeana(2)	91.45	339	16	5	11	345	12	341	3e-119	418
C.balansae(4)	C.bungeana(2)	87.74	106	2	3	458	562	443	538	4e-23	99.6
C.balansae(4)	C.linjiangensis(2)	90.78	347	21	4	1	345	1	338	1e-118	416
C.balansae(4)	C.linjiangensis(2)	91.87	123	7	2	458	580	431	550	1e-38	151
C.balansae(4)	C.bungeana(3)	91.15	339	17	5	11	345	12	341	8e-117	410
C.balansae(4)	C.bungeana(3)	88.57	105	2	2	458	562	442	536	3e-27	113
C.balansae(4)	C.linjiangensis(3)	90.49	347	22	4	1	345	1	338	3e-116	408
C.balansae(4)	C.linjiangensis(3)	91.06	123	8	2	458	580	431	550	3e-36	143
C.balansae(4)	C.temulifolia(6)	94.62	260	5	2	87	345	99	350	2e-114	402
C.balansae(4)	C.temulifolia(6)	83.74	123	11	3	458	579	456	570	2e-15	73.8
C.balansae(4)	C.temulifolia(6)	100	32	0	0	1	32	1	32	2e-12	63.9
C.balansae(4)	C.temulifolia(6)	100	18	0	0	60	77	68	85	0.0005	36.2
C.balansae(4)	C.temulifolia(5)	94.62	260	5	2	87	345	96	347	2e-114	402
C.balansae(4)	C.temulifolia(5)	100	34	0	0	458	491	450	483	1e-13	67.9
C.balansae(4)	C.temulifolia(5)	100	32	0	0	1	32	1	32	2e-12	63.9
C.balansae(4)	C.temulifolia(5)	90.62	32	3	0	501	532	488	519	3e-05	40.1
C.balansae(4)	C.temulifolia(5)	100	18	0	0	60	77	66	83	0.0005	36.2
C.balansae(4)	C.temulifolia(3)	94.62	260	5	2	87	345	96	347	2e-114	402
C.balansae(4)	C.temulifolia(3)	86.67	75	5	1	458	532	450	519	4e-14	69.9
C.balansae(4)	C.temulifolia(3)	100	32	0	0	1	32	1	32	2e-12	63.9
C.balansae(4)	C.temulifolia(3)	100	18	0	0	60	77	66	83	0.0005	36.2
C.balansae(4)	C.bungeana(1)	90.86	339	18	5	11	345	12	341	2e-114	402
C.balansae(4)	C.bungeana(1)	88.57	105	2	2	458	562	442	536	3e-27	113
C.balansae(4)	C.linjiangensis(1)	90.49	347	21	5	1	345	1	337	8e-114	400
C.balansae(4)	C.linjiangensis(1)	91.87	123	7	2	458	580	430	549	1e-38	151
C.balansae(4)	C.ambigua(2)	89.94	348	28	4	1	345	1	344	3e-113	398
C.balansae(4)	C.ambigua(2)	90.24	123	9	2	458	580	439	558	7e-34	135
C.balansae(4)	C.temulifolia(1)	92.69	260	10	2	87	345	96	347	7e-105	371
C.balansae(4)	C.temulifolia(1)	86.67	75	5	1	458	532	450	519	4e-14	69.9
C.balansae(4)	C.temulifolia(1)	100	32	0	0	1	32	1	32	2e-12	63.9
C.balansae(4)	C.temulifolia(1)	100	18	0	0	60	77	66	83	0.0005	36.2
C.balansae(4)	C.nobilis(2)	100	169	0	0	177	345	138	306	4e-94	335
C.balansae(4)	C.nobilis(2)	95.08	122	2	2	458	579	404	521	3e-48	182
C.balansae(4)	C.nobilis(2)	89.12	147	6	5	1	146	1	138	7e-34	135
C.balansae(4)	C.nobilis(1)	98.83	171	0	1	177	345	138	308	9e-89	317
C.balansae(4)	C.nobilis(1)	94.26	122	3	2	458	579	401	518	8e-46	174
C.balansae(4)	C.nobilis(1)	90.48	147	4	5	1	146	1	138	1e-38	151
C.balansae(4)	C.temulifolia(2)	88	250	21	2	97	345	106	347	2e-71	260
C.balansae(4)	C.temulifolia(2)	86.67	75	5	1	458	532	450	519	4e-14	69.9
C.balansae(4)	C.temulifolia(2)	100	32	0	0	1	32	1	32	2e-12	63.9
C.balansae(4)	C.temulifolia(2)	100	18	0	0	60	77	66	83	0.0005	36.2
C.balansae(5)	C.pallida(1)	100	403	0	0	1	403	1	403	0	716
C.balansae(5)	C.pallida(1)	99.19	123	1	0	458	580	458	580	3e-64	236
C.balansae(5)	C.balansae(7)	100	403	0	0	1	403	1	403	0	716
C.balansae(5)	C.balansae(7)	99.19	123	1	0	458	580	458	580	3e-64	236
C.balansae(5)	C.balansae(6)	100	403	0	0	1	403	1	403	0	716
C.balansae(5)	C.balansae(6)	99.19	123	1	0	458	580	458	580	3e-64	236
C.balansae(5)	C.balansae(5)	100	403	0	0	1	403	1	403	0	716
C.balansae(5)	C.balansae(5)	100	123	0	0	458	580	458	580	1e-66	244
C.balansae(5)	C.balansae(4)	100	403	0	0	1	403	1	403	0	716
C.balansae(5)	C.balansae(4)	99.19	123	1	0	458	580	458	580	3e-64	236
C.balansae(5)	C.balansae(3)	100	403	0	0	1	403	1	403	0	716
C.balansae(5)	C.balansae(3)	99.19	123	1	0	458	580	458	580	3e-64	236
C.balansae(5)	C.balansae(2)	100	403	0	0	1	403	1	403	0	716
C.balansae(5)	C.balansae(2)	99.19	123	1	0	458	580	458	580	3e-64	236
C.balansae(5)	C.balansae(1)	100	403	0	0	1	403	1	403	0	716
C.balansae(5)	C.balansae(1)	99.19	123	1	0	458	580	458	580	3e-64	236
C.balansae(5)	C.pallida(4)	99.01	403	0	2	1	403	1	399	0	672
C.balansae(5)	C.pallida(4)	97.56	123	1	2	458	580	454	574	9e-55	204
C.balansae(5)	C.pallida(3)	97.77	403	8	1	1	403	1	402	0	666
C.balansae(5)	C.pallida(3)	98.37	123	2	0	458	580	457	579	6e-62	228
C.balansae(5)	C.pallida(2)	97.77	403	8	1	1	403	1	402	0	666
C.balansae(5)	C.pallida(2)	98.37	123	2	0	458	580	457	579	6e-62	228
C.balansae(5)	C.fangshanensis(9)	98.26	345	5	1	1	345	1	344	0	628
C.balansae(5)	C.fangshanensis(9)	95.97	124	3	2	458	580	453	575	1e-50	190
C.balansae(5)	C.fangshanensis(9)	89.47	38	4	0	366	403	361	398	2e-06	44.1
C.balansae(5)	C.fangshanensis(8)	98.26	345	5	1	1	345	1	344	0	628
C.balansae(5)	C.fangshanensis(8)	95.97	124	3	2	458	580	453	575	1e-50	190
C.balansae(5)	C.fangshanensis(8)	89.47	38	4	0	366	403	361	398	2e-06	44.1
C.balansae(5)	C.fangshanensis(7)	98.26	345	5	1	1	345	1	344	0	628
C.balansae(5)	C.fangshanensis(7)	95.97	124	3	2	458	580	453	575	1e-50	190
C.balansae(5)	C.fangshanensis(7)	89.47	38	4	0	366	403	361	398	2e-06	44.1
C.balansae(5)	C.fangshanensis(6)	98.26	345	5	1	1	345	1	344	0	628
C.balansae(5)	C.fangshanensis(6)	95.97	124	3	2	458	580	453	575	1e-50	190
C.balansae(5)	C.fangshanensis(6)	89.47	38	4	0	366	403	361	398	2e-06	44.1
C.balansae(5)	C.fangshanensis(5)	98.26	345	5	1	1	345	1	344	0	628
C.balansae(5)	C.fangshanensis(5)	95.97	124	3	2	458	580	453	575	1e-50	190
C.balansae(5)	C.fangshanensis(5)	89.47	38	4	0	366	403	361	398	2e-06	44.1
C.balansae(5)	C.fangshanensis(4)	98.26	345	5	1	1	345	1	344	0	628
C.balansae(5)	C.fangshanensis(4)	95.97	124	3	2	458	580	453	575	1e-50	190
C.balansae(5)	C.fangshanensis(4)	89.47	38	4	0	366	403	361	398	2e-06	44.1
C.balansae(5)	C.fangshanensis(3)	98.26	345	5	1	1	345	1	344	0	628
C.balansae(5)	C.fangshanensis(3)	95.97	124	3	2	458	580	453	575	1e-50	190
C.balansae(5)	C.fangshanensis(3)	89.47	38	4	0	366	403	361	398	2e-06	44.1
C.balansae(5)	C.fangshanensis(2)	98.26	345	5	1	1	345	1	344	0	628
C.balansae(5)	C.fangshanensis(2)	95.97	124	3	2	458	580	453	575	1e-50	190
C.balansae(5)	C.fangshanensis(2)	89.47	38	4	0	366	403	361	398	2e-06	44.1
C.balansae(5)	C.fangshanensis(1)	97.97	345	6	1	1	345	1	344	4e-180	620
C.balansae(5)	C.fangshanensis(1)	95.16	124	4	2	458	580	453	575	3e-48	182
C.balansae(5)	C.fangshanensis(1)	89.47	38	4	0	366	403	361	398	2e-06	44.1
C.balansae(5)	C.tomentella(8)	97.98	346	5	2	1	345	1	345	3e-178	615
C.balansae(5)	C.tomentella(8)	95.08	122	5	1	459	580	458	578	2e-49	186
C.balansae(5)	C.tomentella(1)	97.98	346	5	2	1	345	1	345	3e-178	615
C.balansae(5)	C.tomentella(1)	95.08	122	5	1	459	580	458	578	2e-49	186
C.balansae(5)	C.tomentella(3)	97.69	346	6	2	1	345	1	345	7e-176	607
C.balansae(5)	C.tomentella(3)	95.08	122	5	1	459	580	458	578	2e-49	186
C.balansae(5)	C.tomentella(2)	97.69	346	6	2	1	345	1	345	7e-176	607
C.balansae(5)	C.tomentella(2)	95.08	122	5	1	459	580	458	578	2e-49	186
C.balansae(5)	C.parviflora(4)	97.67	344	5	2	2	345	2	342	3e-175	605
C.balansae(5)	C.parviflora(4)	96.75	123	3	1	458	580	453	574	9e-55	204
C.balansae(5)	C.parviflora(1)	97.67	344	5	2	2	345	2	342	3e-175	605
C.balansae(5)	C.parviflora(1)	96.75	123	3	1	458	580	453	574	9e-55	204
C.balansae(5)	C.saxicola(3)	97.69	346	4	3	1	345	1	343	4e-174	601
C.balansae(5)	C.saxicola(3)	93.5	123	7	1	458	580	456	577	3e-45	172
C.balansae(5)	C.saxicola(3)	92.86	28	2	0	376	403	374	401	3e-05	40.1
C.balansae(5)	C.saxicola(2)	97.69	346	4	3	1	345	1	343	4e-174	601
C.balansae(5)	C.saxicola(2)	94.31	123	6	1	458	580	456	577	1e-47	180
C.balansae(5)	C.saxicola(2)	92.86	28	2	0	376	403	374	401	3e-05	40.1
C.balansae(5)	C.saxicola(1)	97.69	346	4	3	1	345	1	343	4e-174	601
C.balansae(5)	C.saxicola(1)	94.31	123	6	1	458	580	456	577	1e-47	180
C.balansae(5)	C.saxicola(1)	92.86	28	2	0	376	403	374	401	3e-05	40.1
C.balansae(5)	C.tomentella(9)	97.69	346	5	3	1	345	1	344	2e-173	599
C.balansae(5)	C.tomentella(9)	95.08	122	5	1	459	580	457	577	2e-49	186
C.balansae(5)	C.tomentella(4)	97.4	346	7	2	1	345	1	345	2e-173	599
C.balansae(5)	C.tomentella(4)	95.08	122	5	1	459	580	458	578	2e-49	186
C.balansae(5)	C.tomentella(12)	97.69	346	5	3	1	345	1	344	2e-173	599
C.balansae(5)	C.tomentella(12)	95.19	104	5	0	459	562	457	560	2e-43	167
C.balansae(5)	C.parviflora(2)	97.39	345	6	2	1	345	1	342	2e-173	599
C.balansae(5)	C.parviflora(2)	96.75	123	3	1	458	580	453	574	9e-55	204
C.balansae(5)	C.parviflora(3)	97.38	344	6	2	2	345	2	342	6e-173	597
C.balansae(5)	C.parviflora(3)	96.75	123	3	1	458	580	453	574	9e-55	204
C.balansae(5)	C.tomentella(5)	97.4	346	6	3	1	345	1	344	4e-171	591
C.balansae(5)	C.tomentella(5)	95.08	122	5	1	459	580	457	577	2e-49	186
C.balansae(5)	C.parviflora(5)	97.1	345	7	2	1	345	1	342	4e-171	591
C.balansae(5)	C.parviflora(5)	96.75	123	3	1	458	580	453	574	9e-55	204
C.balansae(5)	C.edulis(7)	97.1	345	8	2	1	345	1	343	2e-170	589
C.balansae(5)	C.edulis(7)	96.75	123	3	1	458	580	453	574	9e-55	204
C.balansae(5)	C.edulis(7)	92.86	28	2	0	376	403	371	398	3e-05	40.1
C.balansae(5)	C.edulis(6)	97.1	345	8	2	1	345	1	343	2e-170	589
C.balansae(5)	C.edulis(6)	96.75	123	3	1	458	580	453	574	9e-55	204
C.balansae(5)	C.edulis(6)	92.86	28	2	0	376	403	371	398	3e-05	40.1
C.balansae(5)	C.edulis(3)	97.1	345	8	2	1	345	1	343	2e-170	589
C.balansae(5)	C.edulis(3)	96.75	123	3	1	458	580	453	574	9e-55	204
C.balansae(5)	C.edulis(3)	92.86	28	2	0	376	403	371	398	3e-05	40.1
C.balansae(5)	C.edulis(2)	97.1	345	8	2	1	345	1	343	2e-170	589
C.balansae(5)	C.edulis(2)	96.75	123	3	1	458	580	453	574	9e-55	204
C.balansae(5)	C.edulis(2)	92.86	28	2	0	376	403	371	398	3e-05	40.1
C.balansae(5)	C.tomentella(7)	97.11	346	6	3	1	345	1	343	2e-169	585
C.balansae(5)	C.tomentella(7)	95.08	122	5	1	459	580	456	576	2e-49	186
C.balansae(5)	C.tomentella(6)	97.11	346	6	3	1	345	1	343	2e-169	585
C.balansae(5)	C.tomentella(6)	95.08	122	5	1	459	580	456	576	2e-49	186
C.balansae(5)	C.racemosa(4)	97.11	346	3	4	1	345	1	340	4e-168	581
C.balansae(5)	C.racemosa(4)	96.75	123	3	1	458	580	443	564	9e-55	204
C.balansae(5)	C.racemosa(4)	100	18	0	0	382	399	368	385	0.0005	36.2
C.balansae(5)	C.racemosa(3)	97.11	346	3	4	1	345	1	340	4e-168	581
C.balansae(5)	C.racemosa(3)	98.37	123	1	1	458	580	443	564	2e-59	220
C.balansae(5)	C.racemosa(3)	100	18	0	0	382	399	368	385	0.0005	36.2
C.balansae(5)	C.racemosa(2)	97.11	346	3	4	1	345	1	340	4e-168	581
C.balansae(5)	C.racemosa(2)	98.37	123	1	1	458	580	443	564	2e-59	220
C.balansae(5)	C.racemosa(2)	100	18	0	0	382	399	368	385	0.0005	36.2
C.balansae(5)	C.racemosa(1)	97.11	346	3	4	1	345	1	340	4e-168	581
C.balansae(5)	C.racemosa(1)	98.37	123	1	1	458	580	443	564	2e-59	220
C.balansae(5)	C.racemosa(1)	100	18	0	0	382	399	368	385	0.0005	36.2
C.balansae(5)	C.edulis(5)	96.81	345	9	2	1	345	1	343	4e-168	581
C.balansae(5)	C.edulis(5)	96.75	123	3	1	458	580	453	574	9e-55	204
C.balansae(5)	C.edulis(5)	92.86	28	2	0	376	403	371	398	3e-05	40.1
C.balansae(5)	C.edulis(4)	96.81	345	9	2	1	345	1	343	4e-168	581
C.balansae(5)	C.edulis(4)	96.75	123	3	1	458	580	453	574	9e-55	204
C.balansae(5)	C.edulis(4)	92.86	28	2	0	376	403	371	398	3e-05	40.1
C.balansae(5)	C.edulis(1)	96.81	345	9	2	1	345	1	343	4e-168	581
C.balansae(5)	C.edulis(1)	96.75	123	3	1	458	580	453	574	9e-55	204
C.balansae(5)	C.edulis(1)	92.86	28	2	0	376	403	371	398	3e-05	40.1
C.balansae(5)	C.speciosa(3)	96.81	345	2	4	1	345	1	336	2e-166	575
C.balansae(5)	C.speciosa(3)	96.75	123	2	2	458	580	440	560	2e-52	196
C.balansae(5)	C.speciosa(2)	96.81	345	2	4	1	345	1	336	2e-166	575
C.balansae(5)	C.speciosa(2)	96.75	123	2	2	458	580	440	560	2e-52	196
C.balansae(5)	C.speciosa(1)	96.81	345	2	4	1	345	1	336	2e-166	575
C.balansae(5)	C.speciosa(1)	95.93	123	3	2	458	580	440	560	6e-50	188
C.balansae(5)	C.saxicola(4)	96.52	345	10	2	1	345	1	343	9e-166	573
C.balansae(5)	C.saxicola(4)	95.12	123	5	1	458	580	451	572	6e-50	188
C.balansae(5)	C.saxicola(4)	96.43	28	1	0	372	399	365	392	1e-07	48.1
C.balansae(5)	C.tomentella(15)	96.55	348	7	4	1	345	1	346	2e-163	565
C.balansae(5)	C.tomentella(15)	95.08	122	5	1	459	580	459	579	2e-49	186
C.balansae(5)	C.tomentella(13)	96.55	348	7	4	1	345	1	346	2e-163	565
C.balansae(5)	C.tomentella(13)	95.08	122	5	1	459	580	459	579	2e-49	186
C.balansae(5)	C.tomentella(10)	96.55	348	7	4	1	345	1	346	2e-163	565
C.balansae(5)	C.tomentella(10)	95.08	122	5	1	459	580	459	579	2e-49	186
C.balansae(5)	C.saxicola(9)	96.23	345	9	3	1	344	1	342	1e-161	559
C.balansae(5)	C.saxicola(9)	93.5	123	7	1	458	580	456	577	3e-45	172
C.balansae(5)	C.saxicola(9)	96.88	32	1	0	372	403	370	401	5e-10	56
C.balansae(5)	C.saxicola(8)	96.23	345	9	3	1	344	1	342	1e-161	559
C.balansae(5)	C.saxicola(8)	92.68	123	8	1	458	580	456	577	8e-43	165
C.balansae(5)	C.saxicola(8)	96.88	32	1	0	372	403	370	401	5e-10	56
C.balansae(5)	C.saxicola(7)	96.23	345	9	3	1	344	1	342	1e-161	559
C.balansae(5)	C.saxicola(7)	93.5	123	7	1	458	580	456	577	3e-45	172
C.balansae(5)	C.saxicola(7)	96.88	32	1	0	372	403	370	401	5e-10	56
C.balansae(5)	C.saxicola(6)	96.23	345	9	3	1	344	1	342	1e-161	559
C.balansae(5)	C.saxicola(6)	92.68	123	8	1	458	580	456	577	8e-43	165
C.balansae(5)	C.saxicola(6)	93.75	32	2	0	372	403	370	401	1e-07	48.1
C.balansae(5)	C.saxicola(5)	96.23	345	9	3	1	344	1	342	1e-161	559
C.balansae(5)	C.saxicola(5)	93.5	123	7	1	458	580	456	577	3e-45	172
C.balansae(5)	C.saxicola(5)	96.88	32	1	0	372	403	370	401	5e-10	56
C.balansae(5)	C.saxicola(13)	96.23	345	9	3	1	344	1	342	1e-161	559
C.balansae(5)	C.saxicola(13)	93.5	123	7	1	458	580	456	577	3e-45	172
C.balansae(5)	C.saxicola(13)	96.88	32	1	0	372	403	370	401	5e-10	56
C.balansae(5)	C.saxicola(12)	96.23	345	9	3	1	344	1	342	1e-161	559
C.balansae(5)	C.saxicola(12)	93.5	123	7	1	458	580	456	577	3e-45	172
C.balansae(5)	C.saxicola(12)	96.88	32	1	0	372	403	370	401	5e-10	56
C.balansae(5)	C.saxicola(10)	96.23	345	9	3	1	344	1	342	1e-161	559
C.balansae(5)	C.saxicola(10)	91.87	123	9	1	458	580	456	577	2e-40	157
C.balansae(5)	C.saxicola(10)	90.62	32	3	0	372	403	370	401	3e-05	40.1
C.balansae(5)	C.tomentella(14)	96.26	348	8	4	1	345	1	346	6e-161	557
C.balansae(5)	C.tomentella(14)	95.08	122	5	1	459	580	459	579	2e-49	186
C.balansae(5)	C.tomentella(11)	96.26	348	8	4	1	345	1	346	6e-161	557
C.balansae(5)	C.tomentella(11)	95.08	122	5	1	459	580	459	579	2e-49	186
C.balansae(5)	C.saxicola(11)	95.94	345	10	3	1	344	1	342	2e-160	555
C.balansae(5)	C.saxicola(11)	93.5	123	7	1	458	580	456	577	3e-45	172
C.balansae(5)	C.saxicola(11)	96.88	32	1	0	372	403	370	401	5e-10	56
C.balansae(5)	C.cheilanthifolia(6)	95.95	346	6	4	1	345	1	339	3e-159	551
C.balansae(5)	C.cheilanthifolia(6)	98.36	122	2	0	458	579	442	563	3e-61	226
C.balansae(5)	C.cheilanthifolia(6)	100	18	0	0	382	399	367	384	0.0005	36.2
C.balansae(5)	C.cheilanthifolia(5)	95.95	346	6	4	1	345	1	339	3e-159	551
C.balansae(5)	C.cheilanthifolia(5)	99.19	123	1	0	458	580	442	564	3e-64	236
C.balansae(5)	C.cheilanthifolia(5)	100	18	0	0	382	399	367	384	0.0005	36.2
C.balansae(5)	C.cheilanthifolia(4)	95.95	346	6	4	1	345	1	339	3e-159	551
C.balansae(5)	C.cheilanthifolia(4)	99.19	123	1	0	458	580	442	564	3e-64	236
C.balansae(5)	C.cheilanthifolia(4)	100	18	0	0	382	399	367	384	0.0005	36.2
C.balansae(5)	C.cheilanthifolia(3)	95.95	346	6	4	1	345	1	339	3e-159	551
C.balansae(5)	C.cheilanthifolia(3)	99.19	123	1	0	458	580	442	564	3e-64	236
C.balansae(5)	C.cheilanthifolia(3)	100	18	0	0	382	399	367	384	0.0005	36.2
C.balansae(5)	C.cheilanthifolia(2)	95.95	346	6	4	1	345	1	339	3e-159	551
C.balansae(5)	C.cheilanthifolia(2)	99.19	123	1	0	458	580	442	564	3e-64	236
C.balansae(5)	C.cheilanthifolia(2)	100	18	0	0	382	399	367	384	0.0005	36.2
C.balansae(5)	C.cheilanthifolia(1)	95.95	346	6	4	1	345	1	339	3e-159	551
C.balansae(5)	C.cheilanthifolia(1)	99.19	123	1	0	458	580	442	564	3e-64	236
C.balansae(5)	C.cheilanthifolia(1)	100	18	0	0	382	399	367	384	0.0005	36.2
C.balansae(5)	C.wilsonii(4)	95.66	346	7	4	1	345	1	339	8e-157	543
C.balansae(5)	C.wilsonii(4)	99.19	123	1	0	458	580	442	564	3e-64	236
C.balansae(5)	C.wilsonii(4)	100	18	0	0	382	399	367	384	0.0005	36.2
C.balansae(5)	C.wilsonii(3)	95.66	346	7	4	1	345	1	339	8e-157	543
C.balansae(5)	C.wilsonii(3)	99.19	123	1	0	458	580	442	564	3e-64	236
C.balansae(5)	C.wilsonii(3)	100	18	0	0	382	399	367	384	0.0005	36.2
C.balansae(5)	C.wilsonii(2)	95.66	346	7	4	1	345	1	339	8e-157	543
C.balansae(5)	C.wilsonii(2)	99.19	123	1	0	458	580	442	564	3e-64	236
C.balansae(5)	C.wilsonii(2)	100	18	0	0	382	399	367	384	0.0005	36.2
C.balansae(5)	C.wilsonii(1)	95.66	346	7	4	1	345	1	339	8e-157	543
C.balansae(5)	C.wilsonii(1)	99.19	123	1	0	458	580	442	564	3e-64	236
C.balansae(5)	C.wilsonii(1)	100	18	0	0	382	399	367	384	0.0005	36.2
C.balansae(5)	C.racemosa(5)	95.09	346	11	4	1	345	1	341	3e-153	531
C.balansae(5)	C.racemosa(5)	93.41	91	6	0	458	548	444	534	2e-34	137
C.balansae(5)	C.racemosa(5)	100	21	0	0	560	580	531	551	8e-06	42.1
C.balansae(5)	C.racemosa(5)	100	18	0	0	382	399	369	386	0.0005	36.2
C.balansae(5)	C.turtschaninovii(3)	93.39	348	19	3	1	345	1	347	2e-139	486
C.balansae(5)	C.turtschaninovii(3)	91.87	123	6	2	458	580	442	560	3e-39	153
C.balansae(5)	C.turtschaninovii(2)	93.39	348	19	3	1	345	1	347	2e-139	486
C.balansae(5)	C.turtschaninovii(2)	92.68	123	5	2	458	580	442	560	1e-41	161
C.balansae(5)	C.turtschaninovii(1)	93.39	348	19	3	1	345	1	347	2e-139	486
C.balansae(5)	C.turtschaninovii(1)	91.87	123	6	2	458	580	442	560	3e-39	153
C.balansae(5)	C.yanhusuo(5)	93.68	348	18	4	1	345	1	347	7e-139	484
C.balansae(5)	C.yanhusuo(5)	92.23	103	8	0	458	560	443	545	1e-35	141
C.balansae(5)	C.yanhusuo(4)	93.68	348	18	4	1	345	1	347	7e-139	484
C.balansae(5)	C.yanhusuo(4)	92.23	103	8	0	458	560	443	545	1e-35	141
C.balansae(5)	C.yanhusuo(3)	93.68	348	18	4	1	345	1	347	7e-139	484
C.balansae(5)	C.yanhusuo(3)	92.23	103	8	0	458	560	444	546	1e-35	141
C.balansae(5)	C.yanhusuo(2)	93.68	348	18	4	1	345	1	347	7e-139	484
C.balansae(5)	C.yanhusuo(2)	92.23	103	8	0	458	560	444	546	1e-35	141
C.balansae(5)	C.yanhusuo(1)	93.68	348	18	4	1	345	1	347	7e-139	484
C.balansae(5)	C.yanhusuo(1)	92.23	103	8	0	458	560	443	545	1e-35	141
C.balansae(5)	C.repens.var.watanabei(1)	93.06	346	19	3	1	345	1	342	2e-136	476
C.balansae(5)	C.repens.var.watanabei(1)	89.43	123	10	2	458	580	437	556	1e-32	131
C.balansae(5)	C.yanhusuo(6)	93.39	348	18	5	1	345	1	346	4e-134	468
C.balansae(5)	C.yanhusuo(6)	92.23	103	8	0	458	560	443	545	1e-35	141
C.balansae(5)	C.repens.var.watanabei(2)	92.77	346	20	3	1	345	1	342	4e-134	468
C.balansae(5)	C.repens.var.watanabei(2)	89.43	123	10	2	458	580	437	556	1e-32	131
C.balansae(5)	C.repens.var.repens(3)	92.77	346	20	3	1	345	1	342	4e-134	468
C.balansae(5)	C.repens.var.repens(3)	91.06	123	8	2	458	580	437	556	3e-36	143
C.balansae(5)	C.repens.var.repens(2)	92.77	346	20	3	1	345	1	342	4e-134	468
C.balansae(5)	C.repens.var.repens(2)	88.62	123	11	2	458	580	437	556	4e-29	119
C.balansae(5)	C.repens.var.repens(1)	92.77	346	20	3	1	345	1	342	4e-134	468
C.balansae(5)	C.repens.var.repens(1)	91.06	123	8	2	458	580	437	556	3e-36	143
C.balansae(5)	C.sheareri(4)	92.94	354	9	7	1	345	1	347	2e-133	466
C.balansae(5)	C.sheareri(4)	83.96	106	8	3	458	562	446	543	2e-12	63.9
C.balansae(5)	C.sheareri(3)	92.94	354	9	7	1	345	1	347	2e-133	466
C.balansae(5)	C.sheareri(3)	83.96	106	8	3	458	562	446	543	2e-12	63.9
C.balansae(5)	C.sheareri(1)	92.94	354	9	7	1	345	1	347	2e-133	466
C.balansae(5)	C.sheareri(1)	83.96	106	8	3	458	562	446	543	2e-12	63.9
C.balansae(5)	C.sheareri(8)	92.66	354	10	7	1	345	1	347	4e-131	458
C.balansae(5)	C.sheareri(8)	85.33	75	6	1	458	532	446	515	9e-12	61.9
C.balansae(5)	C.sheareri(7)	92.66	354	10	7	1	345	1	347	4e-131	458
C.balansae(5)	C.sheareri(7)	85.33	75	6	1	458	532	446	515	9e-12	61.9
C.balansae(5)	C.decumbens(1)	92.57	350	6	7	1	345	1	335	4e-131	458
C.balansae(5)	C.decumbens(1)	83.61	122	11	3	458	579	436	548	9e-15	71.9
C.balansae(5)	C.capnoides(2)	96.99	266	5	2	80	345	108	370	9e-129	450
C.balansae(5)	C.capnoides(2)	92.68	123	4	3	458	580	464	581	3e-39	153
C.balansae(5)	C.capnoides(2)	100	40	0	0	1	40	1	40	4e-17	79.8
C.balansae(5)	C.capnoides(1)	96.99	266	5	2	80	345	108	370	9e-129	450
C.balansae(5)	C.capnoides(1)	92.68	123	4	3	458	580	464	581	3e-39	153
C.balansae(5)	C.capnoides(1)	100	40	0	0	1	40	1	40	4e-17	79.8
C.balansae(5)	C.sheareri(2)	91.71	350	17	5	1	345	1	343	2e-126	442
C.balansae(5)	C.sheareri(2)	83.96	106	8	3	458	562	442	539	2e-12	63.9
C.balansae(5)	C.decumbens(2)	92	350	8	7	1	345	1	335	2e-126	442
C.balansae(5)	C.decumbens(2)	88.73	71	4	2	509	579	482	548	5e-13	65.9
C.balansae(5)	C.decumbens(2)	96.43	28	1	0	458	485	436	463	1e-07	48.1
C.balansae(5)	C.ambigua(1)	91.95	348	21	4	1	345	1	344	2e-126	442
C.balansae(5)	C.ambigua(1)	91.06	123	8	2	458	580	439	558	3e-36	143
C.balansae(5)	C.decumbens(3)	91.71	350	9	7	1	345	1	335	6e-124	434
C.balansae(5)	C.decumbens(3)	83.61	122	11	3	458	579	436	548	9e-15	71.9
C.balansae(5)	C.turtschaninovii(4)	91.09	359	17	6	1	345	1	358	3e-122	428
C.balansae(5)	C.turtschaninovii(4)	91.87	123	6	2	458	580	456	574	3e-39	153
C.balansae(5)	C.sheareri(5)	91.19	352	18	5	1	345	1	346	3e-122	428
C.balansae(5)	C.sheareri(5)	83.96	106	8	3	458	562	445	542	2e-12	63.9
C.balansae(5)	C.sheareri(6)	96.08	255	3	2	92	345	99	347	8e-120	420
C.balansae(5)	C.sheareri(6)	97.92	48	0	1	1	48	1	47	4e-17	79.8
C.balansae(5)	C.sheareri(6)	83.96	106	8	3	458	562	446	543	2e-12	63.9
C.balansae(5)	C.bungeana(2)	91.45	339	16	5	11	345	12	341	3e-119	418
C.balansae(5)	C.bungeana(2)	86.79	106	3	3	458	562	443	538	1e-20	91.7
C.balansae(5)	C.linjiangensis(2)	90.78	347	21	4	1	345	1	338	1e-118	416
C.balansae(5)	C.linjiangensis(2)	91.06	123	8	2	458	580	431	550	3e-36	143
C.balansae(5)	C.bungeana(3)	91.15	339	17	5	11	345	12	341	8e-117	410
C.balansae(5)	C.bungeana(3)	87.62	105	3	2	458	562	442	536	6e-25	105
C.balansae(5)	C.linjiangensis(3)	90.49	347	22	4	1	345	1	338	3e-116	408
C.balansae(5)	C.linjiangensis(3)	90.24	123	9	2	458	580	431	550	7e-34	135
C.balansae(5)	C.temulifolia(6)	94.62	260	5	2	87	345	99	350	2e-114	402
C.balansae(5)	C.temulifolia(6)	82.93	123	12	3	458	579	456	570	5e-13	65.9
C.balansae(5)	C.temulifolia(6)	100	32	0	0	1	32	1	32	2e-12	63.9
C.balansae(5)	C.temulifolia(6)	100	18	0	0	60	77	68	85	0.0005	36.2
C.balansae(5)	C.temulifolia(5)	94.62	260	5	2	87	345	96	347	2e-114	402
C.balansae(5)	C.temulifolia(5)	100	32	0	0	1	32	1	32	2e-12	63.9
C.balansae(5)	C.temulifolia(5)	97.06	34	1	0	458	491	450	483	3e-11	60
C.balansae(5)	C.temulifolia(5)	90.62	32	3	0	501	532	488	519	3e-05	40.1
C.balansae(5)	C.temulifolia(5)	100	18	0	0	60	77	66	83	0.0005	36.2
C.balansae(5)	C.temulifolia(3)	94.62	260	5	2	87	345	96	347	2e-114	402
C.balansae(5)	C.temulifolia(3)	100	32	0	0	1	32	1	32	2e-12	63.9
C.balansae(5)	C.temulifolia(3)	85.33	75	6	1	458	532	450	519	9e-12	61.9
C.balansae(5)	C.temulifolia(3)	100	18	0	0	60	77	66	83	0.0005	36.2
C.balansae(5)	C.bungeana(1)	90.86	339	18	5	11	345	12	341	2e-114	402
C.balansae(5)	C.bungeana(1)	87.62	105	3	2	458	562	442	536	6e-25	105
C.balansae(5)	C.linjiangensis(1)	90.49	347	21	5	1	345	1	337	8e-114	400
C.balansae(5)	C.linjiangensis(1)	91.06	123	8	2	458	580	430	549	3e-36	143
C.balansae(5)	C.ambigua(2)	89.94	348	28	4	1	345	1	344	3e-113	398
C.balansae(5)	C.ambigua(2)	89.43	123	10	2	458	580	439	558	2e-31	127
C.balansae(5)	C.temulifolia(1)	92.69	260	10	2	87	345	96	347	7e-105	371
C.balansae(5)	C.temulifolia(1)	100	32	0	0	1	32	1	32	2e-12	63.9
C.balansae(5)	C.temulifolia(1)	85.33	75	6	1	458	532	450	519	9e-12	61.9
C.balansae(5)	C.temulifolia(1)	100	18	0	0	60	77	66	83	0.0005	36.2
C.balansae(5)	C.nobilis(2)	100	169	0	0	177	345	138	306	4e-94	335
C.balansae(5)	C.nobilis(2)	94.26	122	3	2	458	579	404	521	8e-46	174
C.balansae(5)	C.nobilis(2)	89.12	147	6	5	1	146	1	138	7e-34	135
C.balansae(5)	C.nobilis(1)	98.83	171	0	1	177	345	138	308	9e-89	317
C.balansae(5)	C.nobilis(1)	93.44	122	4	2	458	579	401	518	2e-43	167
C.balansae(5)	C.nobilis(1)	90.48	147	4	5	1	146	1	138	1e-38	151
C.balansae(5)	C.temulifolia(2)	88	250	21	2	97	345	106	347	2e-71	260
C.balansae(5)	C.temulifolia(2)	100	32	0	0	1	32	1	32	2e-12	63.9
C.balansae(5)	C.temulifolia(2)	85.33	75	6	1	458	532	450	519	9e-12	61.9
C.balansae(5)	C.temulifolia(2)	100	18	0	0	60	77	66	83	0.0005	36.2
C.balansae(6)	C.pallida(1)	100	403	0	0	1	403	1	403	0	716
C.balansae(6)	C.pallida(1)	100	123	0	0	458	580	458	580	1e-66	244
C.balansae(6)	C.balansae(7)	100	403	0	0	1	403	1	403	0	716
C.balansae(6)	C.balansae(7)	100	123	0	0	458	580	458	580	1e-66	244
C.balansae(6)	C.balansae(6)	100	403	0	0	1	403	1	403	0	716
C.balansae(6)	C.balansae(6)	100	123	0	0	458	580	458	580	1e-66	244
C.balansae(6)	C.balansae(5)	100	403	0	0	1	403	1	403	0	716
C.balansae(6)	C.balansae(5)	99.19	123	1	0	458	580	458	580	3e-64	236
C.balansae(6)	C.balansae(4)	100	403	0	0	1	403	1	403	0	716
C.balansae(6)	C.balansae(4)	100	123	0	0	458	580	458	580	1e-66	244
C.balansae(6)	C.balansae(3)	100	403	0	0	1	403	1	403	0	716
C.balansae(6)	C.balansae(3)	100	123	0	0	458	580	458	580	1e-66	244
C.balansae(6)	C.balansae(2)	100	403	0	0	1	403	1	403	0	716
C.balansae(6)	C.balansae(2)	100	123	0	0	458	580	458	580	1e-66	244
C.balansae(6)	C.balansae(1)	100	403	0	0	1	403	1	403	0	716
C.balansae(6)	C.balansae(1)	100	123	0	0	458	580	458	580	1e-66	244
C.balansae(6)	C.pallida(4)	99.01	403	0	2	1	403	1	399	0	672
C.balansae(6)	C.pallida(4)	98.37	123	0	2	458	580	454	574	4e-57	212
C.balansae(6)	C.pallida(3)	97.77	403	8	1	1	403	1	402	0	666
C.balansae(6)	C.pallida(3)	99.19	123	1	0	458	580	457	579	3e-64	236
C.balansae(6)	C.pallida(2)	97.77	403	8	1	1	403	1	402	0	666
C.balansae(6)	C.pallida(2)	99.19	123	1	0	458	580	457	579	3e-64	236
C.balansae(6)	C.fangshanensis(9)	98.26	345	5	1	1	345	1	344	0	628
C.balansae(6)	C.fangshanensis(9)	96.77	124	2	2	458	580	453	575	6e-53	198
C.balansae(6)	C.fangshanensis(9)	89.47	38	4	0	366	403	361	398	2e-06	44.1
C.balansae(6)	C.fangshanensis(8)	98.26	345	5	1	1	345	1	344	0	628
C.balansae(6)	C.fangshanensis(8)	96.77	124	2	2	458	580	453	575	6e-53	198
C.balansae(6)	C.fangshanensis(8)	89.47	38	4	0	366	403	361	398	2e-06	44.1
C.balansae(6)	C.fangshanensis(7)	98.26	345	5	1	1	345	1	344	0	628
C.balansae(6)	C.fangshanensis(7)	96.77	124	2	2	458	580	453	575	6e-53	198
C.balansae(6)	C.fangshanensis(7)	89.47	38	4	0	366	403	361	398	2e-06	44.1
C.balansae(6)	C.fangshanensis(6)	98.26	345	5	1	1	345	1	344	0	628
C.balansae(6)	C.fangshanensis(6)	96.77	124	2	2	458	580	453	575	6e-53	198
C.balansae(6)	C.fangshanensis(6)	89.47	38	4	0	366	403	361	398	2e-06	44.1
C.balansae(6)	C.fangshanensis(5)	98.26	345	5	1	1	345	1	344	0	628
C.balansae(6)	C.fangshanensis(5)	96.77	124	2	2	458	580	453	575	6e-53	198
C.balansae(6)	C.fangshanensis(5)	89.47	38	4	0	366	403	361	398	2e-06	44.1
C.balansae(6)	C.fangshanensis(4)	98.26	345	5	1	1	345	1	344	0	628
C.balansae(6)	C.fangshanensis(4)	96.77	124	2	2	458	580	453	575	6e-53	198
C.balansae(6)	C.fangshanensis(4)	89.47	38	4	0	366	403	361	398	2e-06	44.1
C.balansae(6)	C.fangshanensis(3)	98.26	345	5	1	1	345	1	344	0	628
C.balansae(6)	C.fangshanensis(3)	96.77	124	2	2	458	580	453	575	6e-53	198
C.balansae(6)	C.fangshanensis(3)	89.47	38	4	0	366	403	361	398	2e-06	44.1
C.balansae(6)	C.fangshanensis(2)	98.26	345	5	1	1	345	1	344	0	628
C.balansae(6)	C.fangshanensis(2)	96.77	124	2	2	458	580	453	575	6e-53	198
C.balansae(6)	C.fangshanensis(2)	89.47	38	4	0	366	403	361	398	2e-06	44.1
C.balansae(6)	C.fangshanensis(1)	97.97	345	6	1	1	345	1	344	4e-180	620
C.balansae(6)	C.fangshanensis(1)	95.97	124	3	2	458	580	453	575	1e-50	190
C.balansae(6)	C.fangshanensis(1)	89.47	38	4	0	366	403	361	398	2e-06	44.1
C.balansae(6)	C.tomentella(8)	97.98	346	5	2	1	345	1	345	3e-178	615
C.balansae(6)	C.tomentella(8)	95.9	122	4	1	459	580	458	578	9e-52	194
C.balansae(6)	C.tomentella(1)	97.98	346	5	2	1	345	1	345	3e-178	615
C.balansae(6)	C.tomentella(1)	95.9	122	4	1	459	580	458	578	9e-52	194
C.balansae(6)	C.tomentella(3)	97.69	346	6	2	1	345	1	345	7e-176	607
C.balansae(6)	C.tomentella(3)	95.9	122	4	1	459	580	458	578	9e-52	194
C.balansae(6)	C.tomentella(2)	97.69	346	6	2	1	345	1	345	7e-176	607
C.balansae(6)	C.tomentella(2)	95.9	122	4	1	459	580	458	578	9e-52	194
C.balansae(6)	C.parviflora(4)	97.67	344	5	2	2	345	2	342	3e-175	605
C.balansae(6)	C.parviflora(4)	97.56	123	2	1	458	580	453	574	4e-57	212
C.balansae(6)	C.parviflora(1)	97.67	344	5	2	2	345	2	342	3e-175	605
C.balansae(6)	C.parviflora(1)	97.56	123	2	1	458	580	453	574	4e-57	212
C.balansae(6)	C.saxicola(3)	97.69	346	4	3	1	345	1	343	4e-174	601
C.balansae(6)	C.saxicola(3)	94.31	123	6	1	458	580	456	577	1e-47	180
C.balansae(6)	C.saxicola(3)	92.86	28	2	0	376	403	374	401	3e-05	40.1
C.balansae(6)	C.saxicola(2)	97.69	346	4	3	1	345	1	343	4e-174	601
C.balansae(6)	C.saxicola(2)	95.12	123	5	1	458	580	456	577	6e-50	188
C.balansae(6)	C.saxicola(2)	92.86	28	2	0	376	403	374	401	3e-05	40.1
C.balansae(6)	C.saxicola(1)	97.69	346	4	3	1	345	1	343	4e-174	601
C.balansae(6)	C.saxicola(1)	95.12	123	5	1	458	580	456	577	6e-50	188
C.balansae(6)	C.saxicola(1)	92.86	28	2	0	376	403	374	401	3e-05	40.1
C.balansae(6)	C.tomentella(9)	97.69	346	5	3	1	345	1	344	2e-173	599
C.balansae(6)	C.tomentella(9)	95.9	122	4	1	459	580	457	577	9e-52	194
C.balansae(6)	C.tomentella(4)	97.4	346	7	2	1	345	1	345	2e-173	599
C.balansae(6)	C.tomentella(4)	95.9	122	4	1	459	580	458	578	9e-52	194
C.balansae(6)	C.tomentella(12)	97.69	346	5	3	1	345	1	344	2e-173	599
C.balansae(6)	C.tomentella(12)	96.15	104	4	0	459	562	457	560	8e-46	174
C.balansae(6)	C.parviflora(2)	97.39	345	6	2	1	345	1	342	2e-173	599
C.balansae(6)	C.parviflora(2)	97.56	123	2	1	458	580	453	574	4e-57	212
C.balansae(6)	C.parviflora(3)	97.38	344	6	2	2	345	2	342	6e-173	597
C.balansae(6)	C.parviflora(3)	97.56	123	2	1	458	580	453	574	4e-57	212
C.balansae(6)	C.tomentella(5)	97.4	346	6	3	1	345	1	344	4e-171	591
C.balansae(6)	C.tomentella(5)	95.9	122	4	1	459	580	457	577	9e-52	194
C.balansae(6)	C.parviflora(5)	97.1	345	7	2	1	345	1	342	4e-171	591
C.balansae(6)	C.parviflora(5)	97.56	123	2	1	458	580	453	574	4e-57	212
C.balansae(6)	C.edulis(7)	97.1	345	8	2	1	345	1	343	2e-170	589
C.balansae(6)	C.edulis(7)	97.56	123	2	1	458	580	453	574	4e-57	212
C.balansae(6)	C.edulis(7)	92.86	28	2	0	376	403	371	398	3e-05	40.1
C.balansae(6)	C.edulis(6)	97.1	345	8	2	1	345	1	343	2e-170	589
C.balansae(6)	C.edulis(6)	97.56	123	2	1	458	580	453	574	4e-57	212
C.balansae(6)	C.edulis(6)	92.86	28	2	0	376	403	371	398	3e-05	40.1
C.balansae(6)	C.edulis(3)	97.1	345	8	2	1	345	1	343	2e-170	589
C.balansae(6)	C.edulis(3)	97.56	123	2	1	458	580	453	574	4e-57	212
C.balansae(6)	C.edulis(3)	92.86	28	2	0	376	403	371	398	3e-05	40.1
C.balansae(6)	C.edulis(2)	97.1	345	8	2	1	345	1	343	2e-170	589
C.balansae(6)	C.edulis(2)	97.56	123	2	1	458	580	453	574	4e-57	212
C.balansae(6)	C.edulis(2)	92.86	28	2	0	376	403	371	398	3e-05	40.1
C.balansae(6)	C.tomentella(7)	97.11	346	6	3	1	345	1	343	2e-169	585
C.balansae(6)	C.tomentella(7)	95.9	122	4	1	459	580	456	576	9e-52	194
C.balansae(6)	C.tomentella(6)	97.11	346	6	3	1	345	1	343	2e-169	585
C.balansae(6)	C.tomentella(6)	95.9	122	4	1	459	580	456	576	9e-52	194
C.balansae(6)	C.racemosa(4)	97.11	346	3	4	1	345	1	340	4e-168	581
C.balansae(6)	C.racemosa(4)	97.56	123	2	1	458	580	443	564	4e-57	212
C.balansae(6)	C.racemosa(4)	100	18	0	0	382	399	368	385	0.0005	36.2
C.balansae(6)	C.racemosa(3)	97.11	346	3	4	1	345	1	340	4e-168	581
C.balansae(6)	C.racemosa(3)	99.19	123	0	1	458	580	443	564	6e-62	228
C.balansae(6)	C.racemosa(3)	100	18	0	0	382	399	368	385	0.0005	36.2
C.balansae(6)	C.racemosa(2)	97.11	346	3	4	1	345	1	340	4e-168	581
C.balansae(6)	C.racemosa(2)	99.19	123	0	1	458	580	443	564	6e-62	228
C.balansae(6)	C.racemosa(2)	100	18	0	0	382	399	368	385	0.0005	36.2
[truncated: 29,836 more rows]

## Sheet: TABLE S3
TABLE S2 Query coverage and similarity of ITS2 in BLAST
Species A	Species B	Similarity	Aligned sequences	variable sites		Origin of A	End of A	Origin of B	End of B	E	Score
C.ambigua(1)	C.ambigua(1)	100	225	0	0	1	225	1	225	2e-128	446
C.ambigua(1)	C.repens.var.repens(1)	98.67	225	3	0	1	225	1	225	3e-121	422
C.ambigua(1)	C.repens.var.repens(3)	98.22	225	4	0	1	225	1	225	8e-119	414
C.ambigua(1)	C.ambigua(2)	97.78	225	5	0	1	225	1	225	2e-116	406
C.ambigua(1)	C.repens.var.watanabei(1)	98.6	214	3	0	1	214	1	214	8e-116	404
C.ambigua(1)	C.repens.var.repens(2)	97.33	225	6	0	1	225	1	225	5e-114	398
C.ambigua(1)	C.repens.var.watanabei(2)	98.13	214	4	0	1	214	1	214	2e-113	396
C.ambigua(1)	C.linjiangensis(2)	94.67	225	10	1	1	225	1	223	6e-98	345
C.ambigua(1)	C.linjiangensis(1)	94.67	225	10	1	1	225	1	223	6e-98	345
C.ambigua(1)	C.linjiangensis(3)	94.22	225	11	1	1	225	1	223	1e-95	337
C.ambigua(1)	C.turtschaninovii(3)	92	225	17	1	1	225	1	224	5e-83	295
C.ambigua(1)	C.turtschaninovii(1)	92	225	17	1	1	225	1	224	5e-83	295
C.ambigua(1)	C.turtschaninovii(4)	91.67	228	15	2	1	225	1	227	3e-81	289
C.ambigua(1)	C.turtschaninovii(2)	91.56	225	18	1	1	225	1	224	1e-80	287
C.ambigua(1)	C.nobilis(2)	91.63	227	15	2	1	224	1	226	1e-80	287
C.ambigua(1)	C.nobilis(1)	93.01	186	12	1	39	224	37	221	1e-71	258
C.ambigua(1)	C.nobilis(1)	100	23	0	0	1	23	1	23	8e-08	46.1
C.ambigua(1)	C.racemosa(3)	92.55	188	12	1	40	225	48	235	4e-71	256
C.ambigua(1)	C.racemosa(3)	100	21	0	0	1	21	1	21	1e-06	42.1
C.ambigua(1)	C.racemosa(2)	92.55	188	12	1	40	225	48	235	4e-71	256
C.ambigua(1)	C.racemosa(2)	100	21	0	0	1	21	1	21	1e-06	42.1
C.ambigua(1)	C.racemosa(1)	92.55	188	12	1	40	225	48	235	4e-71	256
C.ambigua(1)	C.racemosa(1)	100	21	0	0	1	21	1	21	1e-06	42.1
C.ambigua(1)	C.wilsonii(4)	92.06	189	12	2	40	225	48	236	7e-67	242
C.ambigua(1)	C.wilsonii(4)	100	21	0	0	1	21	1	21	1e-06	42.1
C.ambigua(1)	C.wilsonii(3)	92.06	189	12	2	40	225	48	236	7e-67	242
C.ambigua(1)	C.wilsonii(3)	100	21	0	0	1	21	1	21	1e-06	42.1
C.ambigua(1)	C.wilsonii(2)	92.06	189	12	2	40	225	48	236	7e-67	242
C.ambigua(1)	C.wilsonii(2)	100	21	0	0	1	21	1	21	1e-06	42.1
C.ambigua(1)	C.wilsonii(1)	92.06	189	12	2	40	225	48	236	7e-67	242
C.ambigua(1)	C.wilsonii(1)	100	21	0	0	1	21	1	21	1e-06	42.1
C.ambigua(1)	C.cheilanthifolia(5)	92.06	189	12	2	40	225	48	236	7e-67	242
C.ambigua(1)	C.cheilanthifolia(5)	100	21	0	0	1	21	1	21	1e-06	42.1
C.ambigua(1)	C.cheilanthifolia(4)	92.06	189	12	2	40	225	48	236	7e-67	242
C.ambigua(1)	C.cheilanthifolia(4)	100	21	0	0	1	21	1	21	1e-06	42.1
C.ambigua(1)	C.cheilanthifolia(3)	92.06	189	12	2	40	225	48	236	7e-67	242
C.ambigua(1)	C.cheilanthifolia(3)	100	21	0	0	1	21	1	21	1e-06	42.1
C.ambigua(1)	C.cheilanthifolia(2)	92.06	189	12	2	40	225	48	236	7e-67	242
C.ambigua(1)	C.cheilanthifolia(2)	100	21	0	0	1	21	1	21	1e-06	42.1
C.ambigua(1)	C.cheilanthifolia(1)	92.06	189	12	2	40	225	48	236	7e-67	242
C.ambigua(1)	C.cheilanthifolia(1)	100	21	0	0	1	21	1	21	1e-06	42.1
C.ambigua(1)	C.racemosa(4)	91.49	188	14	1	40	225	48	235	3e-66	240
C.ambigua(1)	C.racemosa(4)	100	21	0	0	1	21	1	21	1e-06	42.1
C.ambigua(1)	C.pallida(4)	92.02	188	13	2	40	225	54	241	1e-65	238
C.ambigua(1)	C.pallida(4)	100	21	0	0	1	21	1	21	1e-06	42.1
C.ambigua(1)	C.edulis(7)	91.58	190	13	2	39	225	53	242	4e-65	236
C.ambigua(1)	C.edulis(7)	100	17	0	0	1	17	1	17	0.0003	34.2
C.ambigua(1)	C.edulis(6)	91.58	190	13	2	39	225	53	242	4e-65	236
C.ambigua(1)	C.edulis(6)	100	17	0	0	1	17	1	17	0.0003	34.2
C.ambigua(1)	C.edulis(5)	91.58	190	13	2	39	225	53	242	4e-65	236
C.ambigua(1)	C.edulis(5)	100	17	0	0	1	17	1	17	0.0003	34.2
C.ambigua(1)	C.edulis(4)	91.58	190	13	2	39	225	53	242	4e-65	236
C.ambigua(1)	C.edulis(4)	100	17	0	0	1	17	1	17	0.0003	34.2
C.ambigua(1)	C.edulis(3)	91.58	190	13	2	39	225	53	242	4e-65	236
C.ambigua(1)	C.edulis(3)	100	17	0	0	1	17	1	17	0.0003	34.2
C.ambigua(1)	C.edulis(2)	91.58	190	13	2	39	225	53	242	4e-65	236
C.ambigua(1)	C.edulis(2)	100	17	0	0	1	17	1	17	0.0003	34.2
C.ambigua(1)	C.edulis(1)	91.58	190	13	2	39	225	53	242	4e-65	236
C.ambigua(1)	C.edulis(1)	100	17	0	0	1	17	1	17	0.0003	34.2
C.ambigua(1)	C.cheilanthifolia(6)	91.49	188	13	2	40	224	48	235	6e-64	232
C.ambigua(1)	C.cheilanthifolia(6)	100	17	0	0	1	17	1	17	0.0003	34.2
C.ambigua(1)	C.speciosa(3)	91.49	188	14	2	40	225	48	235	2e-63	230
C.ambigua(1)	C.speciosa(3)	100	21	0	0	1	21	1	21	1e-06	42.1
C.ambigua(1)	C.speciosa(2)	91.49	188	14	2	40	225	48	235	2e-63	230
C.ambigua(1)	C.speciosa(2)	100	21	0	0	1	21	1	21	1e-06	42.1
C.ambigua(1)	C.parviflora(1)	91.01	189	14	2	40	225	55	243	4e-62	226
C.ambigua(1)	C.parviflora(1)	100	21	0	0	1	21	1	21	1e-06	42.1
C.ambigua(1)	C.speciosa(1)	90.96	188	15	2	40	225	48	235	6e-61	222
C.ambigua(1)	C.speciosa(1)	100	21	0	0	1	21	1	21	1e-06	42.1
C.ambigua(1)	C.fangshanensis(9)	91.1	191	13	3	39	225	52	242	6e-61	222
C.ambigua(1)	C.fangshanensis(9)	100	17	0	0	1	17	1	17	0.0003	34.2
C.ambigua(1)	C.fangshanensis(8)	91.1	191	13	3	39	225	52	242	6e-61	222
C.ambigua(1)	C.fangshanensis(8)	100	17	0	0	1	17	1	17	0.0003	34.2
C.ambigua(1)	C.fangshanensis(7)	91.1	191	13	3	39	225	52	242	6e-61	222
C.ambigua(1)	C.fangshanensis(7)	100	17	0	0	1	17	1	17	0.0003	34.2
C.ambigua(1)	C.fangshanensis(6)	91.1	191	13	3	39	225	52	242	6e-61	222
C.ambigua(1)	C.fangshanensis(6)	100	17	0	0	1	17	1	17	0.0003	34.2
C.ambigua(1)	C.fangshanensis(5)	91.1	191	13	3	39	225	52	242	6e-61	222
C.ambigua(1)	C.fangshanensis(5)	100	17	0	0	1	17	1	17	0.0003	34.2
C.ambigua(1)	C.fangshanensis(4)	91.1	191	13	3	39	225	52	242	6e-61	222
C.ambigua(1)	C.fangshanensis(4)	100	17	0	0	1	17	1	17	0.0003	34.2
C.ambigua(1)	C.fangshanensis(3)	91.1	191	13	3	39	225	52	242	6e-61	222
C.ambigua(1)	C.fangshanensis(3)	100	17	0	0	1	17	1	17	0.0003	34.2
C.ambigua(1)	C.fangshanensis(2)	91.1	191	13	3	39	225	52	242	6e-61	222
C.ambigua(1)	C.fangshanensis(2)	100	17	0	0	1	17	1	17	0.0003	34.2
C.ambigua(1)	C.saxicola(2)	90.53	190	15	2	39	225	56	245	2e-60	220
C.ambigua(1)	C.saxicola(2)	100	18	0	0	1	18	1	18	8e-05	36.2
C.ambigua(1)	C.saxicola(1)	90.53	190	15	2	39	225	56	245	2e-60	220
C.ambigua(1)	C.saxicola(1)	100	18	0	0	1	18	1	18	8e-05	36.2
C.ambigua(1)	C.pallida(1)	91.05	190	13	3	40	225	57	246	2e-60	220
C.ambigua(1)	C.pallida(1)	100	21	0	0	1	21	1	21	1e-06	42.1
C.ambigua(1)	C.balansae(6)	91.05	190	13	3	40	225	57	246	2e-60	220
C.ambigua(1)	C.balansae(6)	100	21	0	0	1	21	1	21	1e-06	42.1
C.ambigua(1)	C.balansae(4)	91.05	190	13	3	40	225	57	246	2e-60	220
C.ambigua(1)	C.balansae(4)	100	21	0	0	1	21	1	21	1e-06	42.1
C.ambigua(1)	C.balansae(3)	91.05	190	13	3	40	225	57	246	2e-60	220
C.ambigua(1)	C.balansae(3)	100	21	0	0	1	21	1	21	1e-06	42.1
C.ambigua(1)	C.balansae(2)	91.05	190	13	3	40	225	57	246	2e-60	220
C.ambigua(1)	C.balansae(2)	100	21	0	0	1	21	1	21	1e-06	42.1
C.ambigua(1)	C.balansae(1)	91.05	190	13	3	40	225	57	246	2e-60	220
C.ambigua(1)	C.balansae(1)	100	21	0	0	1	21	1	21	1e-06	42.1
C.ambigua(1)	C.saxicola(11)	90.48	189	15	2	40	225	57	245	9e-60	218
C.ambigua(1)	C.bungeana(3)	90.91	176	8	2	39	214	45	212	9e-60	218
C.ambigua(1)	C.bungeana(1)	90.91	176	8	2	39	214	45	212	9e-60	218
C.ambigua(1)	C.fangshanensis(1)	90.58	191	14	3	39	225	52	242	1e-58	214
C.ambigua(1)	C.fangshanensis(1)	100	17	0	0	1	17	1	17	0.0003	34.2
C.ambigua(1)	C.saxicola(3)	90	190	16	2	39	225	56	245	6e-58	212
C.ambigua(1)	C.saxicola(3)	100	18	0	0	1	18	1	18	8e-05	36.2
C.ambigua(1)	C.pallida(3)	90.53	190	14	3	40	225	56	245	6e-58	212
C.ambigua(1)	C.pallida(3)	100	21	0	0	1	21	1	21	1e-06	42.1
C.ambigua(1)	C.pallida(2)	90.53	190	14	3	40	225	56	245	6e-58	212
C.ambigua(1)	C.pallida(2)	100	21	0	0	1	21	1	21	1e-06	42.1
C.ambigua(1)	C.bungeana(2)	90.96	177	7	3	39	214	46	214	6e-58	212
C.ambigua(1)	C.balansae(7)	90.53	190	14	3	40	225	57	246	6e-58	212
C.ambigua(1)	C.balansae(7)	100	21	0	0	1	21	1	21	1e-06	42.1
C.ambigua(1)	C.balansae(5)	90.53	190	14	3	40	225	57	246	6e-58	212
C.ambigua(1)	C.balansae(5)	100	21	0	0	1	21	1	21	1e-06	42.1
C.ambigua(1)	C.saxicola(9)	89.95	189	16	2	40	225	57	245	2e-57	210
C.ambigua(1)	C.saxicola(8)	89.95	189	16	2	40	225	57	245	2e-57	210
C.ambigua(1)	C.saxicola(7)	89.95	189	16	2	40	225	57	245	2e-57	210
C.ambigua(1)	C.saxicola(6)	89.95	189	16	2	40	225	57	245	2e-57	210
C.ambigua(1)	C.saxicola(5)	89.95	189	16	2	40	225	57	245	2e-57	210
C.ambigua(1)	C.saxicola(4)	89.95	189	16	2	40	225	52	240	2e-57	210
C.ambigua(1)	C.saxicola(4)	100	21	0	0	1	21	1	21	1e-06	42.1
C.ambigua(1)	C.saxicola(13)	89.95	189	16	2	40	225	57	245	2e-57	210
C.ambigua(1)	C.saxicola(12)	89.95	189	16	2	40	225	57	245	2e-57	210
C.ambigua(1)	C.parviflora(5)	89.95	189	16	2	40	225	55	243	2e-57	210
C.ambigua(1)	C.parviflora(5)	100	21	0	0	1	21	1	21	1e-06	42.1
C.ambigua(1)	C.parviflora(4)	89.95	189	16	2	40	225	55	243	2e-57	210
C.ambigua(1)	C.parviflora(4)	100	21	0	0	1	21	1	21	1e-06	42.1
C.ambigua(1)	C.parviflora(3)	89.95	189	16	2	40	225	55	243	2e-57	210
C.ambigua(1)	C.parviflora(3)	100	21	0	0	1	21	1	21	1e-06	42.1
C.ambigua(1)	C.parviflora(2)	89.95	189	16	2	40	225	55	243	2e-57	210
C.ambigua(1)	C.parviflora(2)	100	21	0	0	1	21	1	21	1e-06	42.1
C.ambigua(1)	C.yanhusuo(6)	90.29	175	15	1	53	225	55	229	4e-56	206
C.ambigua(1)	C.yanhusuo(6)	100	25	0	0	1	25	1	25	5e-09	50.1
C.ambigua(1)	C.yanhusuo(5)	87.34	229	24	3	1	225	1	228	1e-55	204
C.ambigua(1)	C.yanhusuo(4)	87.34	229	24	3	1	225	1	228	1e-55	204
C.ambigua(1)	C.yanhusuo(3)	91.72	157	11	1	71	225	73	229	6e-55	202
C.ambigua(1)	C.yanhusuo(3)	100	25	0	0	1	25	1	25	5e-09	50.1
C.ambigua(1)	C.yanhusuo(2)	91.72	157	11	1	71	225	73	229	6e-55	202
C.ambigua(1)	C.yanhusuo(2)	100	25	0	0	1	25	1	25	5e-09	50.1
C.ambigua(1)	C.yanhusuo(1)	91.72	157	11	1	71	225	72	228	6e-55	202
C.ambigua(1)	C.yanhusuo(1)	100	25	0	0	1	25	1	25	5e-09	50.1
C.ambigua(1)	C.saxicola(10)	89.42	189	17	2	40	225	57	245	6e-55	202
C.ambigua(1)	C.capnoides(2)	89.78	186	17	2	40	225	39	222	6e-55	202
C.ambigua(1)	C.capnoides(2)	100	17	0	0	1	17	1	17	0.0003	34.2
C.ambigua(1)	C.capnoides(1)	89.78	186	17	2	40	225	39	222	6e-55	202
C.ambigua(1)	C.capnoides(1)	100	17	0	0	1	17	1	17	0.0003	34.2
C.ambigua(1)	C.sheareri(6)	90.91	176	9	4	40	214	44	213	3e-53	196
C.ambigua(1)	C.sheareri(5)	90.91	176	9	4	40	214	44	213	3e-53	196
C.ambigua(1)	C.sheareri(4)	90.91	176	9	4	40	214	44	213	3e-53	196
C.ambigua(1)	C.sheareri(3)	90.91	176	9	4	40	214	44	213	3e-53	196
C.ambigua(1)	C.sheareri(2)	90.91	176	9	4	40	214	44	213	3e-53	196
C.ambigua(1)	C.sheareri(1)	90.91	176	9	4	40	214	44	213	3e-53	196
C.ambigua(1)	C.tomentella(Z3)	88.89	189	18	2	40	225	56	244	1e-52	194
C.ambigua(1)	C.tomentella(Z3)	100	21	0	0	1	21	1	21	1e-06	42.1
C.ambigua(1)	C.tomentella(Z2)	88.89	189	18	2	40	225	56	244	1e-52	194
C.ambigua(1)	C.tomentella(Z2)	100	21	0	0	1	21	1	21	1e-06	42.1
C.ambigua(1)	C.tomentella(Z1)	88.89	189	18	2	40	225	56	244	1e-52	194
C.ambigua(1)	C.tomentella(Z1)	100	21	0	0	1	21	1	21	1e-06	42.1
C.ambigua(1)	C.tomentella(8)	88.89	189	18	2	40	225	56	244	1e-52	194
C.ambigua(1)	C.tomentella(8)	100	21	0	0	1	21	1	21	1e-06	42.1
C.ambigua(1)	C.tomentella(5)	88.89	189	18	2	40	225	56	244	1e-52	194
C.ambigua(1)	C.tomentella(5)	100	21	0	0	1	21	1	21	1e-06	42.1
C.ambigua(1)	C.tomentella(4)	88.89	189	18	2	40	225	56	244	1e-52	194
C.ambigua(1)	C.tomentella(4)	100	21	0	0	1	21	1	21	1e-06	42.1
C.ambigua(1)	C.tomentella(3)	88.89	189	18	2	40	225	56	244	1e-52	194
C.ambigua(1)	C.tomentella(3)	100	21	0	0	1	21	1	21	1e-06	42.1
C.ambigua(1)	C.tomentella(2)	88.89	189	18	2	40	225	56	244	1e-52	194
C.ambigua(1)	C.tomentella(2)	100	21	0	0	1	21	1	21	1e-06	42.1
C.ambigua(1)	C.tomentella(1)	88.89	189	18	2	40	225	56	244	1e-52	194
C.ambigua(1)	C.tomentella(1)	100	21	0	0	1	21	1	21	1e-06	42.1
C.ambigua(1)	C.tomentella(11)	88.89	189	18	2	40	225	56	244	1e-52	194
C.ambigua(1)	C.tomentella(11)	100	21	0	0	1	21	1	21	1e-06	42.1
C.ambigua(1)	C.tomentella(10)	88.89	189	18	2	40	225	56	244	1e-52	194
C.ambigua(1)	C.tomentella(10)	100	21	0	0	1	21	1	21	1e-06	42.1
C.ambigua(1)	C.temulifolia(5)	99	100	1	0	40	139	48	147	2e-51	190
C.ambigua(1)	C.temulifolia(5)	100	20	0	0	1	20	1	20	5e-06	40.1
C.ambigua(1)	C.temulifolia(3)	99	100	1	0	40	139	48	147	2e-51	190
C.ambigua(1)	C.temulifolia(3)	100	20	0	0	1	20	1	20	5e-06	40.1
C.ambigua(1)	C.temulifolia(2)	99	100	1	0	40	139	48	147	2e-51	190
C.ambigua(1)	C.temulifolia(2)	100	20	0	0	1	20	1	20	5e-06	40.1
C.ambigua(1)	C.temulifolia(1)	99	100	1	0	40	139	48	147	2e-51	190
C.ambigua(1)	C.temulifolia(1)	100	20	0	0	1	20	1	20	5e-06	40.1
C.ambigua(1)	C.sheareri(8)	99	100	1	0	40	139	44	143	2e-51	190
C.ambigua(1)	C.sheareri(8)	85.07	67	8	2	149	214	148	213	2e-05	38.2
C.ambigua(1)	C.sheareri(7)	99	100	1	0	40	139	44	143	2e-51	190
C.ambigua(1)	C.sheareri(7)	85.07	67	8	2	149	214	148	213	2e-05	38.2
C.ambigua(1)	C.tomentella(9)	88.36	189	19	2	40	225	56	244	3e-50	186
C.ambigua(1)	C.tomentella(9)	100	21	0	0	1	21	1	21	1e-06	42.1
C.ambigua(1)	C.tomentella(7)	88.36	189	19	2	40	225	56	244	3e-50	186
C.ambigua(1)	C.tomentella(7)	100	21	0	0	1	21	1	21	1e-06	42.1
C.ambigua(1)	C.tomentella(6)	88.36	189	19	2	40	225	56	244	3e-50	186
C.ambigua(1)	C.tomentella(6)	100	21	0	0	1	21	1	21	1e-06	42.1
C.ambigua(1)	C.temulifolia(6)	98.98	98	1	0	40	137	51	148	3e-50	186
C.ambigua(1)	C.decumbens(1)	87.05	193	18	3	32	224	39	224	8e-45	168
C.ambigua(1)	C.decumbens(1)	96	25	0	1	1	24	1	25	0.0003	34.2
C.ambigua(1)	C.tomentella(12)	87.86	173	18	2	40	209	56	228	5e-43	163
C.ambigua(1)	C.tomentella(12)	100	21	0	0	1	21	1	21	1e-06	42.1
C.ambigua(1)	C.decumbens(2)	95.1	102	4	1	32	133	39	139	1e-40	155
C.ambigua(1)	C.decumbens(2)	86.76	68	8	1	157	224	158	224	8e-11	56
C.ambigua(1)	C.decumbens(2)	96	25	0	1	1	24	1	25	0.0003	34.2
C.ambigua(1)	C.racemosa(5)	87.26	157	18	1	40	194	48	204	2e-39	151
C.ambigua(1)	C.racemosa(5)	83.62	177	21	2	1	169	1	177	2e-30	121
C.ambigua(1)	C.decumbens(3)	86.71	173	16	3	52	224	59	224	1e-37	145
C.ambigua(1)	C.decumbens(3)	96	25	0	1	1	24	1	25	0.0003	34.2
C.ambigua(2)	C.ambigua(2)	100	225	0	0	1	225	1	225	2e-128	446
C.ambigua(2)	C.repens.var.repens(1)	99.11	225	2	0	1	225	1	225	1e-123	430
C.ambigua(2)	C.repens.var.repens(3)	98.67	225	3	0	1	225	1	225	3e-121	422
C.ambigua(2)	C.repens.var.watanabei(1)	97.78	225	5	0	1	225	1	225	1e-117	410
C.ambigua(2)	C.repens.var.repens(2)	97.78	225	5	0	1	225	1	225	2e-116	406
C.ambigua(2)	C.ambigua(1)	97.78	225	5	0	1	225	1	225	2e-116	406
C.ambigua(2)	C.repens.var.watanabei(2)	97.33	225	6	0	1	225	1	225	3e-115	402
C.ambigua(2)	C.linjiangensis(2)	95.11	225	9	1	1	225	1	223	2e-100	353
C.ambigua(2)	C.linjiangensis(1)	95.11	225	9	1	1	225	1	223	2e-100	353
C.ambigua(2)	C.linjiangensis(3)	94.67	225	10	1	1	225	1	223	6e-98	345
C.ambigua(2)	C.turtschaninovii(3)	92	225	17	1	1	225	1	224	5e-83	295
C.ambigua(2)	C.turtschaninovii(1)	92	225	17	1	1	225	1	224	5e-83	295
C.ambigua(2)	C.turtschaninovii(4)	91.67	228	15	2	1	225	1	227	3e-81	289
C.ambigua(2)	C.turtschaninovii(2)	91.56	225	18	1	1	225	1	224	1e-80	287
C.ambigua(2)	C.nobilis(2)	89.43	227	20	2	1	224	1	226	1e-68	248
C.ambigua(2)	C.racemosa(3)	91.49	188	14	1	40	225	48	235	3e-66	240
C.ambigua(2)	C.racemosa(3)	100	21	0	0	1	21	1	21	1e-06	42.1
C.ambigua(2)	C.racemosa(2)	91.49	188	14	1	40	225	48	235	3e-66	240
C.ambigua(2)	C.racemosa(2)	100	21	0	0	1	21	1	21	1e-06	42.1
C.ambigua(2)	C.racemosa(1)	91.49	188	14	1	40	225	48	235	3e-66	240
C.ambigua(2)	C.racemosa(1)	100	21	0	0	1	21	1	21	1e-06	42.1
C.ambigua(2)	C.nobilis(1)	91.4	186	15	1	39	224	37	221	2e-64	234
C.ambigua(2)	C.nobilis(1)	100	23	0	0	1	23	1	23	8e-08	46.1
C.ambigua(2)	C.wilsonii(4)	91.01	189	14	2	40	225	48	236	4e-62	226
C.ambigua(2)	C.wilsonii(4)	100	21	0	0	1	21	1	21	1e-06	42.1
C.ambigua(2)	C.wilsonii(3)	91.01	189	14	2	40	225	48	236	4e-62	226
C.ambigua(2)	C.wilsonii(3)	100	21	0	0	1	21	1	21	1e-06	42.1
C.ambigua(2)	C.wilsonii(2)	91.01	189	14	2	40	225	48	236	4e-62	226
C.ambigua(2)	C.wilsonii(2)	100	21	0	0	1	21	1	21	1e-06	42.1
C.ambigua(2)	C.wilsonii(1)	91.01	189	14	2	40	225	48	236	4e-62	226
C.ambigua(2)	C.wilsonii(1)	100	21	0	0	1	21	1	21	1e-06	42.1
C.ambigua(2)	C.cheilanthifolia(5)	91.01	189	14	2	40	225	48	236	4e-62	226
C.ambigua(2)	C.cheilanthifolia(5)	100	21	0	0	1	21	1	21	1e-06	42.1
C.ambigua(2)	C.cheilanthifolia(4)	91.01	189	14	2	40	225	48	236	4e-62	226
C.ambigua(2)	C.cheilanthifolia(4)	100	21	0	0	1	21	1	21	1e-06	42.1
C.ambigua(2)	C.cheilanthifolia(3)	91.01	189	14	2	40	225	48	236	4e-62	226
C.ambigua(2)	C.cheilanthifolia(3)	100	21	0	0	1	21	1	21	1e-06	42.1
C.ambigua(2)	C.cheilanthifolia(2)	91.01	189	14	2	40	225	48	236	4e-62	226
C.ambigua(2)	C.cheilanthifolia(2)	100	21	0	0	1	21	1	21	1e-06	42.1
C.ambigua(2)	C.cheilanthifolia(1)	91.01	189	14	2	40	225	48	236	4e-62	226
C.ambigua(2)	C.cheilanthifolia(1)	100	21	0	0	1	21	1	21	1e-06	42.1
C.ambigua(2)	C.bungeana(3)	91.71	181	7	3	39	219	45	217	4e-62	226
C.ambigua(2)	C.bungeana(1)	91.71	181	7	3	39	219	45	217	4e-62	226
C.ambigua(2)	C.racemosa(4)	90.43	188	16	1	40	225	48	235	2e-61	224
C.ambigua(2)	C.racemosa(4)	100	21	0	0	1	21	1	21	1e-06	42.1
C.ambigua(2)	C.pallida(4)	90.96	188	15	2	40	225	54	241	6e-61	222
C.ambigua(2)	C.pallida(4)	100	21	0	0	1	21	1	21	1e-06	42.1
C.ambigua(2)	C.edulis(7)	90.53	190	15	2	39	225	53	242	2e-60	220
C.ambigua(2)	C.edulis(7)	100	17	0	0	1	17	1	17	0.0003	34.2
C.ambigua(2)	C.edulis(6)	90.53	190	15	2	39	225	53	242	2e-60	220
C.ambigua(2)	C.edulis(6)	100	17	0	0	1	17	1	17	0.0003	34.2
C.ambigua(2)	C.edulis(5)	90.53	190	15	2	39	225	53	242	2e-60	220
C.ambigua(2)	C.edulis(5)	100	17	0	0	1	17	1	17	0.0003	34.2
C.ambigua(2)	C.edulis(4)	90.53	190	15	2	39	225	53	242	2e-60	220
C.ambigua(2)	C.edulis(4)	100	17	0	0	1	17	1	17	0.0003	34.2
C.ambigua(2)	C.edulis(3)	90.53	190	15	2	39	225	53	242	2e-60	220
C.ambigua(2)	C.edulis(3)	100	17	0	0	1	17	1	17	0.0003	34.2
C.ambigua(2)	C.edulis(2)	90.53	190	15	2	39	225	53	242	2e-60	220
C.ambigua(2)	C.edulis(2)	100	17	0	0	1	17	1	17	0.0003	34.2
C.ambigua(2)	C.edulis(1)	90.53	190	15	2	39	225	53	242	2e-60	220
C.ambigua(2)	C.edulis(1)	100	17	0	0	1	17	1	17	0.0003	34.2
C.ambigua(2)	C.capnoides(2)	90.86	186	15	2	40	225	39	222	9e-60	218
C.ambigua(2)	C.capnoides(2)	100	17	0	0	1	17	1	17	0.0003	34.2
C.ambigua(2)	C.capnoides(1)	90.86	186	15	2	40	225	39	222	9e-60	218
C.ambigua(2)	C.capnoides(1)	100	17	0	0	1	17	1	17	0.0003	34.2
C.ambigua(2)	C.cheilanthifolia(6)	90.43	188	15	2	40	224	48	235	4e-59	216
C.ambigua(2)	C.cheilanthifolia(6)	100	17	0	0	1	17	1	17	0.0003	34.2
C.ambigua(2)	C.yanhusuo(6)	90.86	175	14	1	53	225	55	229	1e-58	214
C.ambigua(2)	C.yanhusuo(6)	100	25	0	0	1	25	1	25	5e-09	50.1
C.ambigua(2)	C.speciosa(3)	90.43	188	16	2	40	225	48	235	1e-58	214
C.ambigua(2)	C.speciosa(3)	100	21	0	0	1	21	1	21	1e-06	42.1
C.ambigua(2)	C.speciosa(2)	90.43	188	16	2	40	225	48	235	1e-58	214
C.ambigua(2)	C.speciosa(2)	100	21	0	0	1	21	1	21	1e-06	42.1
C.ambigua(2)	C.fangshanensis(9)	90.58	191	14	3	39	225	52	242	1e-58	214
C.ambigua(2)	C.fangshanensis(9)	100	17	0	0	1	17	1	17	0.0003	34.2
C.ambigua(2)	C.fangshanensis(8)	90.58	191	14	3	39	225	52	242	1e-58	214
C.ambigua(2)	C.fangshanensis(8)	100	17	0	0	1	17	1	17	0.0003	34.2
C.ambigua(2)	C.fangshanensis(7)	90.58	191	14	3	39	225	52	242	1e-58	214
C.ambigua(2)	C.fangshanensis(7)	100	17	0	0	1	17	1	17	0.0003	34.2
C.ambigua(2)	C.fangshanensis(6)	90.58	191	14	3	39	225	52	242	1e-58	214
C.ambigua(2)	C.fangshanensis(6)	100	17	0	0	1	17	1	17	0.0003	34.2
C.ambigua(2)	C.fangshanensis(5)	90.58	191	14	3	39	225	52	242	1e-58	214
C.ambigua(2)	C.fangshanensis(5)	100	17	0	0	1	17	1	17	0.0003	34.2
C.ambigua(2)	C.fangshanensis(4)	90.58	191	14	3	39	225	52	242	1e-58	214
C.ambigua(2)	C.fangshanensis(4)	100	17	0	0	1	17	1	17	0.0003	34.2
C.ambigua(2)	C.fangshanensis(3)	90.58	191	14	3	39	225	52	242	1e-58	214
C.ambigua(2)	C.fangshanensis(3)	100	17	0	0	1	17	1	17	0.0003	34.2
C.ambigua(2)	C.fangshanensis(2)	90.58	191	14	3	39	225	52	242	1e-58	214
C.ambigua(2)	C.fangshanensis(2)	100	17	0	0	1	17	1	17	0.0003	34.2
C.ambigua(2)	C.yanhusuo(5)	87.77	229	23	3	1	225	1	228	6e-58	212
C.ambigua(2)	C.yanhusuo(4)	87.77	229	23	3	1	225	1	228	6e-58	212
C.ambigua(2)	C.bungeana(2)	91.21	182	7	4	39	219	46	219	6e-58	212
C.ambigua(2)	C.yanhusuo(3)	92.36	157	10	1	71	225	73	229	2e-57	210
C.ambigua(2)	C.yanhusuo(3)	100	25	0	0	1	25	1	25	5e-09	50.1
C.ambigua(2)	C.yanhusuo(2)	92.36	157	10	1	71	225	73	229	2e-57	210
C.ambigua(2)	C.yanhusuo(2)	100	25	0	0	1	25	1	25	5e-09	50.1
C.ambigua(2)	C.yanhusuo(1)	92.36	157	10	1	71	225	72	228	2e-57	210
C.ambigua(2)	C.yanhusuo(1)	100	25	0	0	1	25	1	25	5e-09	50.1
C.ambigua(2)	C.speciosa(1)	89.89	188	17	2	40	225	48	235	4e-56	206
C.ambigua(2)	C.speciosa(1)	100	21	0	0	1	21	1	21	1e-06	42.1
C.ambigua(2)	C.fangshanensis(1)	90.05	191	15	3	39	225	52	242	4e-56	206
C.ambigua(2)	C.fangshanensis(1)	100	17	0	0	1	17	1	17	0.0003	34.2
C.ambigua(2)	C.saxicola(2)	89.47	190	17	2	39	225	56	245	1e-55	204
C.ambigua(2)	C.saxicola(2)	100	18	0	0	1	18	1	18	8e-05	36.2
C.ambigua(2)	C.saxicola(1)	89.47	190	17	2	39	225	56	245	1e-55	204
C.ambigua(2)	C.saxicola(1)	100	18	0	0	1	18	1	18	8e-05	36.2
C.ambigua(2)	C.pallida(1)	90	190	15	3	40	225	57	246	1e-55	204
C.ambigua(2)	C.pallida(1)	100	21	0	0	1	21	1	21	1e-06	42.1
C.ambigua(2)	C.balansae(6)	90	190	15	3	40	225	57	246	1e-55	204
C.ambigua(2)	C.balansae(6)	100	21	0	0	1	21	1	21	1e-06	42.1
C.ambigua(2)	C.balansae(4)	90	190	15	3	40	225	57	246	1e-55	204
C.ambigua(2)	C.balansae(4)	100	21	0	0	1	21	1	21	1e-06	42.1
C.ambigua(2)	C.balansae(3)	90	190	15	3	40	225	57	246	1e-55	204
C.ambigua(2)	C.balansae(3)	100	21	0	0	1	21	1	21	1e-06	42.1
C.ambigua(2)	C.balansae(2)	90	190	15	3	40	225	57	246	1e-55	204
C.ambigua(2)	C.balansae(2)	100	21	0	0	1	21	1	21	1e-06	42.1
C.ambigua(2)	C.balansae(1)	90	190	15	3	40	225	57	246	1e-55	204
C.ambigua(2)	C.balansae(1)	100	21	0	0	1	21	1	21	1e-06	42.1
C.ambigua(2)	C.saxicola(11)	89.42	189	17	2	40	225	57	245	6e-55	202
C.ambigua(2)	C.sheareri(6)	90.61	181	10	4	40	219	44	218	9e-54	198
C.ambigua(2)	C.sheareri(5)	90.61	181	10	4	40	219	44	218	9e-54	198
C.ambigua(2)	C.sheareri(4)	90.61	181	10	4	40	219	44	218	9e-54	198
C.ambigua(2)	C.sheareri(3)	90.61	181	10	4	40	219	44	218	9e-54	198
C.ambigua(2)	C.sheareri(2)	90.61	181	10	4	40	219	44	218	9e-54	198
C.ambigua(2)	C.sheareri(1)	90.61	181	10	4	40	219	44	218	9e-54	198
C.ambigua(2)	C.saxicola(3)	88.95	190	18	2	39	225	56	245	3e-53	196
C.ambigua(2)	C.saxicola(3)	100	18	0	0	1	18	1	18	8e-05	36.2
C.ambigua(2)	C.pallida(3)	89.47	190	16	3	40	225	56	245	3e-53	196
C.ambigua(2)	C.pallida(3)	100	21	0	0	1	21	1	21	1e-06	42.1
C.ambigua(2)	C.pallida(2)	89.47	190	16	3	40	225	56	245	3e-53	196
C.ambigua(2)	C.pallida(2)	100	21	0	0	1	21	1	21	1e-06	42.1
C.ambigua(2)	C.balansae(7)	89.47	190	16	3	40	225	57	246	3e-53	196
C.ambigua(2)	C.balansae(7)	100	21	0	0	1	21	1	21	1e-06	42.1
C.ambigua(2)	C.balansae(5)	89.47	190	16	3	40	225	57	246	3e-53	196
C.ambigua(2)	C.balansae(5)	100	21	0	0	1	21	1	21	1e-06	42.1
C.ambigua(2)	C.saxicola(9)	88.89	189	18	2	40	225	57	245	1e-52	194
C.ambigua(2)	C.saxicola(8)	88.89	189	18	2	40	225	57	245	1e-52	194
C.ambigua(2)	C.saxicola(7)	88.89	189	18	2	40	225	57	245	1e-52	194
C.ambigua(2)	C.saxicola(6)	88.89	189	18	2	40	225	57	245	1e-52	194
C.ambigua(2)	C.saxicola(5)	88.89	189	18	2	40	225	57	245	1e-52	194
C.ambigua(2)	C.saxicola(4)	88.89	189	18	2	40	225	52	240	1e-52	194
C.ambigua(2)	C.saxicola(4)	100	21	0	0	1	21	1	21	1e-06	42.1
C.ambigua(2)	C.saxicola(13)	88.89	189	18	2	40	225	57	245	1e-52	194
C.ambigua(2)	C.saxicola(12)	88.89	189	18	2	40	225	57	245	1e-52	194
C.ambigua(2)	C.parviflora(5)	88.89	189	18	2	40	225	55	243	1e-52	194
C.ambigua(2)	C.parviflora(5)	100	21	0	0	1	21	1	21	1e-06	42.1
C.ambigua(2)	C.parviflora(4)	88.89	189	18	2	40	225	55	243	1e-52	194
C.ambigua(2)	C.parviflora(4)	100	21	0	0	1	21	1	21	1e-06	42.1
C.ambigua(2)	C.parviflora(3)	88.89	189	18	2	40	225	55	243	1e-52	194
C.ambigua(2)	C.parviflora(3)	100	21	0	0	1	21	1	21	1e-06	42.1
C.ambigua(2)	C.parviflora(2)	88.89	189	18	2	40	225	55	243	1e-52	194
C.ambigua(2)	C.parviflora(2)	100	21	0	0	1	21	1	21	1e-06	42.1
C.ambigua(2)	C.parviflora(1)	88.89	189	18	2	40	225	55	243	1e-52	194
C.ambigua(2)	C.parviflora(1)	100	21	0	0	1	21	1	21	1e-06	42.1
C.ambigua(2)	C.temulifolia(5)	99	100	1	0	40	139	48	147	2e-51	190
C.ambigua(2)	C.temulifolia(5)	100	20	0	0	1	20	1	20	5e-06	40.1
C.ambigua(2)	C.temulifolia(3)	99	100	1	0	40	139	48	147	2e-51	190
C.ambigua(2)	C.temulifolia(3)	100	20	0	0	1	20	1	20	5e-06	40.1
C.ambigua(2)	C.temulifolia(2)	99	100	1	0	40	139	48	147	2e-51	190
C.ambigua(2)	C.temulifolia(2)	100	20	0	0	1	20	1	20	5e-06	40.1
C.ambigua(2)	C.temulifolia(1)	99	100	1	0	40	139	48	147	2e-51	190
C.ambigua(2)	C.temulifolia(1)	100	20	0	0	1	20	1	20	5e-06	40.1
C.ambigua(2)	C.sheareri(8)	90.06	181	11	4	40	219	44	218	2e-51	190
C.ambigua(2)	C.sheareri(7)	90.06	181	11	4	40	219	44	218	2e-51	190
C.ambigua(2)	C.temulifolia(6)	98.98	98	1	0	40	137	51	148	3e-50	186
C.ambigua(2)	C.temulifolia(6)	89.58	48	3	2	179	224	184	231	5e-06	40.1
C.ambigua(2)	C.saxicola(10)	88.36	189	19	2	40	225	57	245	3e-50	186
C.ambigua(2)	C.tomentella(Z3)	87.83	189	20	2	40	225	56	244	8e-48	178
C.ambigua(2)	C.tomentella(Z3)	100	21	0	0	1	21	1	21	1e-06	42.1
C.ambigua(2)	C.tomentella(Z2)	87.83	189	20	2	40	225	56	244	8e-48	178
C.ambigua(2)	C.tomentella(Z2)	100	21	0	0	1	21	1	21	1e-06	42.1
C.ambigua(2)	C.tomentella(Z1)	87.83	189	20	2	40	225	56	244	8e-48	178
C.ambigua(2)	C.tomentella(Z1)	100	21	0	0	1	21	1	21	1e-06	42.1
C.ambigua(2)	C.tomentella(8)	87.83	189	20	2	40	225	56	244	8e-48	178
C.ambigua(2)	C.tomentella(8)	100	21	0	0	1	21	1	21	1e-06	42.1
C.ambigua(2)	C.tomentella(5)	87.83	189	20	2	40	225	56	244	8e-48	178
C.ambigua(2)	C.tomentella(5)	100	21	0	0	1	21	1	21	1e-06	42.1
C.ambigua(2)	C.tomentella(4)	87.83	189	20	2	40	225	56	244	8e-48	178
C.ambigua(2)	C.tomentella(4)	100	21	0	0	1	21	1	21	1e-06	42.1
C.ambigua(2)	C.tomentella(3)	87.83	189	20	2	40	225	56	244	8e-48	178
C.ambigua(2)	C.tomentella(3)	100	21	0	0	1	21	1	21	1e-06	42.1
C.ambigua(2)	C.tomentella(2)	87.83	189	20	2	40	225	56	244	8e-48	178
C.ambigua(2)	C.tomentella(2)	100	21	0	0	1	21	1	21	1e-06	42.1
C.ambigua(2)	C.tomentella(1)	87.83	189	20	2	40	225	56	244	8e-48	178
C.ambigua(2)	C.tomentella(1)	100	21	0	0	1	21	1	21	1e-06	42.1
C.ambigua(2)	C.tomentella(11)	87.83	189	20	2	40	225	56	244	8e-48	178
C.ambigua(2)	C.tomentella(11)	100	21	0	0	1	21	1	21	1e-06	42.1
C.ambigua(2)	C.tomentella(10)	87.83	189	20	2	40	225	56	244	8e-48	178
C.ambigua(2)	C.tomentella(10)	100	21	0	0	1	21	1	21	1e-06	42.1
C.ambigua(2)	C.decumbens(1)	87.56	193	17	3	32	224	39	224	3e-47	176
C.ambigua(2)	C.decumbens(1)	96	25	0	1	1	24	1	25	0.0003	34.2
C.ambigua(2)	C.tomentella(9)	87.3	189	21	2	40	225	56	244	2e-45	170
C.ambigua(2)	C.tomentella(9)	100	21	0	0	1	21	1	21	1e-06	42.1
C.ambigua(2)	C.tomentella(7)	87.3	189	21	2	40	225	56	244	2e-45	170
C.ambigua(2)	C.tomentella(7)	100	21	0	0	1	21	1	21	1e-06	42.1
C.ambigua(2)	C.tomentella(6)	87.3	189	21	2	40	225	56	244	2e-45	170
C.ambigua(2)	C.tomentella(6)	100	21	0	0	1	21	1	21	1e-06	42.1
C.ambigua(2)	C.decumbens(2)	86.53	193	19	3	32	224	39	224	2e-42	161
C.ambigua(2)	C.decumbens(2)	96	25	0	1	1	24	1	25	0.0003	34.2
C.ambigua(2)	C.decumbens(3)	87.28	173	15	3	52	224	59	224	5e-40	153
C.ambigua(2)	C.decumbens(3)	96	25	0	1	1	24	1	25	0.0003	34.2
C.ambigua(2)	C.tomentella(12)	86.71	173	20	2	40	209	56	228	3e-38	147
C.ambigua(2)	C.tomentella(12)	100	21	0	0	1	21	1	21	1e-06	42.1
C.ambigua(2)	C.racemosa(5)	85.99	157	20	1	40	194	48	204	1e-34	135
C.ambigua(2)	C.racemosa(5)	82.49	177	23	2	1	169	1	177	1e-25	105
C.ambigua(2)	C.racemosa(5)	95.24	21	1	0	205	225	201	221	0.0003	34.2
C.balansae(1)	C.wilsonii(4)	100	123	0	0	124	246	114	236	2e-67	244
C.balansae(1)	C.wilsonii(4)	100	18	0	0	48	65	39	56	8e-05	36.2
C.balansae(1)	C.wilsonii(3)	100	123	0	0	124	246	114	236	2e-67	244
C.balansae(1)	C.wilsonii(3)	100	18	0	0	48	65	39	56	8e-05	36.2
C.balansae(1)	C.wilsonii(2)	100	123	0	0	124	246	114	236	2e-67	244
C.balansae(1)	C.wilsonii(2)	100	18	0	0	48	65	39	56	8e-05	36.2
C.balansae(1)	C.wilsonii(1)	100	123	0	0	124	246	114	236	2e-67	244
C.balansae(1)	C.wilsonii(1)	100	18	0	0	48	65	39	56	8e-05	36.2
C.balansae(1)	C.pallida(1)	100	123	0	0	124	246	124	246	2e-67	244
C.balansae(1)	C.pallida(1)	100	44	0	0	26	69	26	69	3e-20	87.7
C.balansae(1)	C.cheilanthifolia(5)	100	123	0	0	124	246	114	236	2e-67	244
C.balansae(1)	C.cheilanthifolia(5)	100	18	0	0	48	65	39	56	8e-05	36.2
C.balansae(1)	C.cheilanthifolia(4)	100	123	0	0	124	246	114	236	2e-67	244
C.balansae(1)	C.cheilanthifolia(4)	100	18	0	0	48	65	39	56	8e-05	36.2
C.balansae(1)	C.cheilanthifolia(3)	100	123	0	0	124	246	114	236	2e-67	244
C.balansae(1)	C.cheilanthifolia(3)	100	18	0	0	48	65	39	56	8e-05	36.2
C.balansae(1)	C.cheilanthifolia(2)	100	123	0	0	124	246	114	236	2e-67	244
C.balansae(1)	C.cheilanthifolia(2)	100	18	0	0	48	65	39	56	8e-05	36.2
C.balansae(1)	C.cheilanthifolia(1)	100	123	0	0	124	246	114	236	2e-67	244
C.balansae(1)	C.cheilanthifolia(1)	100	18	0	0	48	65	39	56	8e-05	36.2
C.balansae(1)	C.balansae(7)	100	123	0	0	124	246	124	246	2e-67	244
C.balansae(1)	C.balansae(7)	100	44	0	0	26	69	26	69	3e-20	87.7
C.balansae(1)	C.balansae(6)	100	123	0	0	124	246	124	246	2e-67	244
C.balansae(1)	C.balansae(6)	100	44	0	0	26	69	26	69	3e-20	87.7
C.balansae(1)	C.balansae(4)	100	123	0	0	124	246	124	246	2e-67	244
C.balansae(1)	C.balansae(4)	100	44	0	0	26	69	26	69	3e-20	87.7
C.balansae(1)	C.balansae(3)	100	123	0	0	124	246	124	246	2e-67	244
C.balansae(1)	C.balansae(3)	100	44	0	0	26	69	26	69	3e-20	87.7
C.balansae(1)	C.balansae(2)	100	123	0	0	124	246	124	246	2e-67	244
C.balansae(1)	C.balansae(2)	100	44	0	0	26	69	26	69	3e-20	87.7
C.balansae(1)	C.balansae(1)	100	123	0	0	124	246	124	246	2e-67	244
C.balansae(1)	C.balansae(1)	100	44	0	0	26	69	26	69	3e-20	87.7
C.balansae(1)	C.pallida(3)	99.19	123	1	0	124	246	123	245	4e-65	236
C.balansae(1)	C.pallida(3)	97.73	44	1	0	26	69	25	68	6e-18	79.8
C.balansae(1)	C.pallida(2)	99.19	123	1	0	124	246	123	245	4e-65	236
C.balansae(1)	C.pallida(2)	97.73	44	1	0	26	69	25	68	6e-18	79.8
C.balansae(1)	C.balansae(5)	99.19	123	1	0	124	246	124	246	4e-65	236
C.balansae(1)	C.balansae(5)	100	44	0	0	26	69	26	69	3e-20	87.7
C.balansae(1)	C.cheilanthifolia(6)	99.18	122	1	0	124	245	114	235	2e-64	234
C.balansae(1)	C.cheilanthifolia(6)	100	18	0	0	48	65	39	56	8e-05	36.2
C.balansae(1)	C.racemosa(3)	99.19	123	0	1	124	246	114	235	1e-62	228
C.balansae(1)	C.racemosa(3)	100	18	0	0	48	65	39	56	8e-05	36.2
C.balansae(1)	C.racemosa(2)	99.19	123	0	1	124	246	114	235	1e-62	228
C.balansae(1)	C.racemosa(2)	100	18	0	0	48	65	39	56	8e-05	36.2
C.balansae(1)	C.racemosa(1)	99.19	123	0	1	124	246	114	235	1e-62	228
C.balansae(1)	C.racemosa(1)	100	18	0	0	48	65	39	56	8e-05	36.2
C.balansae(1)	C.racemosa(4)	97.56	123	2	1	124	246	114	235	6e-58	212
C.balansae(1)	C.racemosa(4)	100	18	0	0	48	65	39	56	8e-05	36.2
C.balansae(1)	C.parviflora(5)	97.56	123	2	1	124	246	122	243	6e-58	212
C.balansae(1)	C.parviflora(4)	97.56	123	2	1	124	246	122	243	6e-58	212
C.balansae(1)	C.parviflora(3)	97.56	123	2	1	124	246	122	243	6e-58	212
C.balansae(1)	C.parviflora(2)	97.56	123	2	1	124	246	122	243	6e-58	212
C.balansae(1)	C.parviflora(1)	97.56	123	2	1	124	246	122	243	6e-58	212
C.balansae(1)	C.pallida(4)	98.37	123	0	2	124	246	121	241	6e-58	212
C.balansae(1)	C.pallida(4)	93.18	44	0	1	26	69	26	66	6e-12	60
C.balansae(1)	C.edulis(7)	97.56	123	2	1	124	246	121	242	6e-58	212
C.balansae(1)	C.edulis(7)	92.86	28	2	0	42	69	39	66	5e-06	40.1
C.balansae(1)	C.edulis(6)	97.56	123	2	1	124	246	121	242	6e-58	212
C.balansae(1)	C.edulis(6)	92.86	28	2	0	42	69	39	66	5e-06	40.1
C.balansae(1)	C.edulis(5)	97.56	123	2	1	124	246	121	242	6e-58	212
C.balansae(1)	C.edulis(5)	92.86	28	2	0	42	69	39	66	5e-06	40.1
C.balansae(1)	C.edulis(4)	97.56	123	2	1	124	246	121	242	6e-58	212
C.balansae(1)	C.edulis(4)	92.86	28	2	0	42	69	39	66	5e-06	40.1
C.balansae(1)	C.edulis(3)	97.56	123	2	1	124	246	121	242	6e-58	212
C.balansae(1)	C.edulis(3)	92.86	28	2	0	42	69	39	66	5e-06	40.1
C.balansae(1)	C.edulis(2)	97.56	123	2	1	124	246	121	242	6e-58	212
C.balansae(1)	C.edulis(2)	92.86	28	2	0	42	69	39	66	5e-06	40.1
C.balansae(1)	C.edulis(1)	97.56	123	2	1	124	246	121	242	6e-58	212
C.balansae(1)	C.edulis(1)	92.86	28	2	0	42	69	39	66	5e-06	40.1
C.balansae(1)	C.speciosa(3)	97.56	123	1	2	124	246	115	235	2e-55	204
C.balansae(1)	C.speciosa(3)	100	17	0	0	49	65	40	56	0.0003	34.2
C.balansae(1)	C.speciosa(2)	97.56	123	1	2	124	246	115	235	2e-55	204
C.balansae(1)	C.speciosa(2)	100	17	0	0	49	65	40	56	0.0003	34.2
C.balansae(1)	C.fangshanensis(9)	96.77	124	2	2	124	246	120	242	1e-53	198
C.balansae(1)	C.fangshanensis(9)	89.47	38	4	0	32	69	28	65	3e-07	44.1
C.balansae(1)	C.fangshanensis(8)	96.77	124	2	2	124	246	120	242	1e-53	198
C.balansae(1)	C.fangshanensis(8)	89.47	38	4	0	32	69	28	65	3e-07	44.1
C.balansae(1)	C.fangshanensis(7)	96.77	124	2	2	124	246	120	242	1e-53	198
C.balansae(1)	C.fangshanensis(7)	89.47	38	4	0	32	69	28	65	3e-07	44.1
C.balansae(1)	C.fangshanensis(6)	96.77	124	2	2	124	246	120	242	1e-53	198
C.balansae(1)	C.fangshanensis(6)	89.47	38	4	0	32	69	28	65	3e-07	44.1
C.balansae(1)	C.fangshanensis(5)	96.77	124	2	2	124	246	120	242	1e-53	198
C.balansae(1)	C.fangshanensis(5)	89.47	38	4	0	32	69	28	65	3e-07	44.1
C.balansae(1)	C.fangshanensis(4)	96.77	124	2	2	124	246	120	242	1e-53	198
C.balansae(1)	C.fangshanensis(4)	89.47	38	4	0	32	69	28	65	3e-07	44.1
C.balansae(1)	C.fangshanensis(3)	96.77	124	2	2	124	246	120	242	1e-53	198
C.balansae(1)	C.fangshanensis(3)	89.47	38	4	0	32	69	28	65	3e-07	44.1
C.balansae(1)	C.fangshanensis(2)	96.77	124	2	2	124	246	120	242	1e-53	198
C.balansae(1)	C.fangshanensis(2)	89.47	38	4	0	32	69	28	65	3e-07	44.1
C.balansae(1)	C.speciosa(1)	96.75	123	2	2	124	246	115	235	4e-53	196
C.balansae(1)	C.speciosa(1)	100	17	0	0	49	65	40	56	0.0003	34.2
C.balansae(1)	C.saxicola(4)	95.93	123	4	1	124	246	119	240	4e-53	196
C.balansae(1)	C.saxicola(4)	96.43	28	1	0	38	65	33	60	2e-08	48.1
C.balansae(1)	C.tomentella(Z3)	95.9	122	4	1	125	246	124	244	2e-52	194
C.balansae(1)	C.tomentella(Z2)	95.9	122	4	1	125	246	124	244	2e-52	194
C.balansae(1)	C.tomentella(Z1)	95.9	122	4	1	125	246	124	244	2e-52	194
C.balansae(1)	C.tomentella(9)	95.9	122	4	1	125	246	124	244	2e-52	194
C.balansae(1)	C.tomentella(8)	95.9	122	4	1	125	246	124	244	2e-52	194
C.balansae(1)	C.tomentella(7)	95.9	122	4	1	125	246	124	244	2e-52	194
C.balansae(1)	C.tomentella(6)	95.9	122	4	1	125	246	124	244	2e-52	194
C.balansae(1)	C.tomentella(5)	95.9	122	4	1	125	246	124	244	2e-52	194
C.balansae(1)	C.tomentella(4)	95.9	122	4	1	125	246	124	244	2e-52	194
C.balansae(1)	C.tomentella(3)	95.9	122	4	1	125	246	124	244	2e-52	194
C.balansae(1)	C.tomentella(2)	95.9	122	4	1	125	246	124	244	2e-52	194
C.balansae(1)	C.tomentella(1)	95.9	122	4	1	125	246	124	244	2e-52	194
C.balansae(1)	C.tomentella(11)	95.9	122	4	1	125	246	124	244	2e-52	194
C.balansae(1)	C.tomentella(10)	95.9	122	4	1	125	246	124	244	2e-52	194
C.balansae(1)	C.fangshanensis(1)	95.97	124	3	2	124	246	120	242	2e-51	190
C.balansae(1)	C.fangshanensis(1)	89.47	38	4	0	32	69	28	65	3e-07	44.1
C.balansae(1)	C.saxicola(2)	95.12	123	5	1	124	246	124	245	9e-51	188
C.balansae(1)	C.saxicola(2)	92.86	28	2	0	42	69	42	69	5e-06	40.1
C.balansae(1)	C.saxicola(1)	95.12	123	5	1	124	246	124	245	9e-51	188
C.balansae(1)	C.saxicola(1)	92.86	28	2	0	42	69	42	69	5e-06	40.1
C.balansae(1)	C.nobilis(2)	95.08	122	2	2	124	245	109	226	6e-49	182
C.balansae(1)	C.saxicola(9)	94.31	123	6	1	124	246	124	245	2e-48	180
C.balansae(1)	C.saxicola(9)	96.88	32	1	0	38	69	38	69	9e-11	56
C.balansae(1)	C.saxicola(7)	94.31	123	6	1	124	246	124	245	2e-48	180
C.balansae(1)	C.saxicola(7)	96.88	32	1	0	38	69	38	69	9e-11	56
C.balansae(1)	C.saxicola(5)	94.31	123	6	1	124	246	124	245	2e-48	180
C.balansae(1)	C.saxicola(5)	96.88	32	1	0	38	69	38	69	9e-11	56
C.balansae(1)	C.saxicola(3)	94.31	123	6	1	124	246	124	245	2e-48	180
C.balansae(1)	C.saxicola(3)	92.86	28	2	0	42	69	42	69	5e-06	40.1
C.balansae(1)	C.saxicola(13)	94.31	123	6	1	124	246	124	245	2e-48	180
C.balansae(1)	C.saxicola(13)	96.88	32	1	0	38	69	38	69	9e-11	56
C.balansae(1)	C.saxicola(12)	94.31	123	6	1	124	246	124	245	2e-48	180
C.balansae(1)	C.saxicola(12)	96.88	32	1	0	38	69	38	69	9e-11	56
C.balansae(1)	C.saxicola(11)	94.31	123	6	1	124	246	124	245	2e-48	180
C.balansae(1)	C.saxicola(11)	96.88	32	1	0	38	69	38	69	9e-11	56
C.balansae(1)	C.tomentella(12)	96.15	104	4	0	125	228	124	227	1e-46	174
C.balansae(1)	C.nobilis(1)	94.26	122	3	2	124	245	104	221	1e-46	174
C.balansae(1)	C.saxicola(8)	93.5	123	7	1	124	246	124	245	6e-46	172
C.balansae(1)	C.saxicola(8)	96.88	32	1	0	38	69	38	69	9e-11	56
C.balansae(1)	C.saxicola(6)	93.5	123	7	1	124	246	124	245	6e-46	172
C.balansae(1)	C.saxicola(6)	93.75	32	2	0	38	69	38	69	2e-08	48.1
C.balansae(1)	C.turtschaninovii(2)	93.5	123	4	2	124	246	106	224	9e-45	168
C.balansae(1)	C.saxicola(10)	92.68	123	8	1	124	246	124	245	1e-43	165
C.balansae(1)	C.saxicola(10)	90.62	32	3	0	38	69	38	69	5e-06	40.1
C.balansae(1)	C.turtschaninovii(4)	92.68	123	5	2	124	246	109	227	2e-42	161
C.balansae(1)	C.turtschaninovii(3)	92.68	123	5	2	124	246	106	224	2e-42	161
C.balansae(1)	C.turtschaninovii(1)	92.68	123	5	2	124	246	106	224	2e-42	161
C.balansae(1)	C.capnoides(2)	93.5	123	3	3	124	246	105	222	2e-42	161
C.balansae(1)	C.capnoides(1)	93.5	123	3	3	124	246	105	222	2e-42	161
C.balansae(1)	C.repens.var.repens(3)	91.87	123	7	2	124	246	106	225	2e-39	151
C.balansae(1)	C.repens.var.repens(1)	91.87	123	7	2	124	246	106	225	2e-39	151
C.balansae(1)	C.linjiangensis(2)	91.87	123	7	2	124	246	104	223	2e-39	151
C.balansae(1)	C.linjiangensis(1)	91.87	123	7	2	124	246	104	223	2e-39	151
C.balansae(1)	C.ambigua(1)	91.87	123	7	2	124	246	106	225	2e-39	151
C.balansae(1)	C.yanhusuo(6)	93.2	103	7	0	124	226	108	210	8e-39	149
C.balansae(1)	C.yanhusuo(5)	93.2	103	7	0	124	226	107	209	8e-39	149
C.balansae(1)	C.yanhusuo(4)	93.2	103	7	0	124	226	107	209	8e-39	149
C.balansae(1)	C.yanhusuo(3)	93.2	103	7	0	124	226	108	210	8e-39	149
C.balansae(1)	C.yanhusuo(2)	93.2	103	7	0	124	226	108	210	8e-39	149
C.balansae(1)	C.yanhusuo(1)	93.2	103	7	0	124	226	107	209	8e-39	149
C.balansae(1)	C.racemosa(5)	94.51	91	5	0	124	214	114	204	1e-37	145
C.balansae(1)	C.racemosa(5)	100	21	0	0	226	246	201	221	1e-06	42.1
C.balansae(1)	C.racemosa(5)	100	18	0	0	48	65	39	56	8e-05	36.2
C.balansae(1)	C.linjiangensis(3)	91.06	123	8	2	124	246	104	223	5e-37	143
C.balansae(1)	C.repens.var.watanabei(2)	90.24	123	9	2	124	246	106	225	8e-36	139
C.balansae(1)	C.repens.var.watanabei(1)	90.24	123	9	2	124	246	106	225	8e-36	139
C.balansae(1)	C.ambigua(2)	90.24	123	9	2	124	246	106	225	1e-34	135
C.balansae(1)	C.repens.var.repens(2)	89.43	123	10	2	124	246	106	225	3e-32	127
C.balansae(1)	C.bungeana(3)	88.5	113	2	3	124	236	112	213	4e-28	113
C.balansae(1)	C.bungeana(1)	88.5	113	2	3	124	236	112	213	4e-28	113
C.balansae(1)	C.bungeana(2)	87.72	114	2	4	124	236	113	215	7e-24	99.6
C.balansae(1)	C.decumbens(3)	84.43	122	10	3	124	245	112	224	6e-18	79.8
C.balansae(1)	C.decumbens(1)	84.43	122	10	3	124	245	112	224	6e-18	79.8
C.balansae(1)	C.temulifolia(6)	83.74	123	11	3	124	245	117	231	4e-16	73.8
C.balansae(1)	C.sheareri(6)	85.09	114	7	4	124	236	110	214	1e-15	71.9
C.balansae(1)	C.sheareri(5)	85.09	114	7	4	124	236	110	214	1e-15	71.9
C.balansae(1)	C.sheareri(4)	85.09	114	7	4	124	236	110	214	1e-15	71.9
C.balansae(1)	C.sheareri(3)	85.09	114	7	4	124	236	110	214	1e-15	71.9
C.balansae(1)	C.sheareri(2)	85.09	114	7	4	124	236	110	214	1e-15	71.9
C.balansae(1)	C.sheareri(1)	85.09	114	7	4	124	236	110	214	1e-15	71.9
C.balansae(1)	C.temulifolia(3)	86.67	75	5	1	124	198	114	183	6e-15	69.9
C.balansae(1)	C.temulifolia(2)	86.67	75	5	1	124	198	114	183	6e-15	69.9
C.balansae(1)	C.temulifolia(1)	86.67	75	5	1	124	198	114	183	6e-15	69.9
C.balansae(1)	C.sheareri(8)	86.67	75	5	1	124	198	110	179	6e-15	69.9
C.balansae(1)	C.sheareri(7)	86.67	75	5	1	124	198	110	179	6e-15	69.9
C.balansae(1)	C.temulifolia(5)	100	34	0	0	124	157	114	147	2e-14	67.9
C.balansae(1)	C.temulifolia(5)	90.62	32	3	0	167	198	152	183	5e-06	40.1
C.balansae(1)	C.decumbens(2)	88.73	71	4	2	175	245	158	224	9e-14	65.9
C.balansae(1)	C.decumbens(2)	100	28	0	0	124	151	112	139	9e-11	56
C.balansae(2)	C.wilsonii(4)	100	123	0	0	124	246	114	236	2e-67	244
C.balansae(2)	C.wilsonii(4)	100	18	0	0	48	65	39	56	8e-05	36.2
C.balansae(2)	C.wilsonii(3)	100	123	0	0	124	246	114	236	2e-67	244
C.balansae(2)	C.wilsonii(3)	100	18	0	0	48	65	39	56	8e-05	36.2
C.balansae(2)	C.wilsonii(2)	100	123	0	0	124	246	114	236	2e-67	244
C.balansae(2)	C.wilsonii(2)	100	18	0	0	48	65	39	56	8e-05	36.2
C.balansae(2)	C.wilsonii(1)	100	123	0	0	124	246	114	236	2e-67	244
C.balansae(2)	C.wilsonii(1)	100	18	0	0	48	65	39	56	8e-05	36.2
C.balansae(2)	C.pallida(1)	100	123	0	0	124	246	124	246	2e-67	244
C.balansae(2)	C.pallida(1)	100	44	0	0	26	69	26	69	3e-20	87.7
C.balansae(2)	C.cheilanthifolia(5)	100	123	0	0	124	246	114	236	2e-67	244
C.balansae(2)	C.cheilanthifolia(5)	100	18	0	0	48	65	39	56	8e-05	36.2
C.balansae(2)	C.cheilanthifolia(4)	100	123	0	0	124	246	114	236	2e-67	244
C.balansae(2)	C.cheilanthifolia(4)	100	18	0	0	48	65	39	56	8e-05	36.2
C.balansae(2)	C.cheilanthifolia(3)	100	123	0	0	124	246	114	236	2e-67	244
C.balansae(2)	C.cheilanthifolia(3)	100	18	0	0	48	65	39	56	8e-05	36.2
C.balansae(2)	C.cheilanthifolia(2)	100	123	0	0	124	246	114	236	2e-67	244
C.balansae(2)	C.cheilanthifolia(2)	100	18	0	0	48	65	39	56	8e-05	36.2
C.balansae(2)	C.cheilanthifolia(1)	100	123	0	0	124	246	114	236	2e-67	244
C.balansae(2)	C.cheilanthifolia(1)	100	18	0	0	48	65	39	56	8e-05	36.2
C.balansae(2)	C.balansae(7)	100	123	0	0	124	246	124	246	2e-67	244
C.balansae(2)	C.balansae(7)	100	44	0	0	26	69	26	69	3e-20	87.7
C.balansae(2)	C.balansae(6)	100	123	0	0	124	246	124	246	2e-67	244
C.balansae(2)	C.balansae(6)	100	44	0	0	26	69	26	69	3e-20	87.7
C.balansae(2)	C.balansae(4)	100	123	0	0	124	246	124	246	2e-67	244
C.balansae(2)	C.balansae(4)	100	44	0	0	26	69	26	69	3e-20	87.7
C.balansae(2)	C.balansae(3)	100	123	0	0	124	246	124	246	2e-67	244
C.balansae(2)	C.balansae(3)	100	44	0	0	26	69	26	69	3e-20	87.7
C.balansae(2)	C.balansae(2)	100	123	0	0	124	246	124	246	2e-67	244
C.balansae(2)	C.balansae(2)	100	44	0	0	26	69	26	69	3e-20	87.7
C.balansae(2)	C.balansae(1)	100	123	0	0	124	246	124	246	2e-67	244
C.balansae(2)	C.balansae(1)	100	44	0	0	26	69	26	69	3e-20	87.7
C.balansae(2)	C.pallida(3)	99.19	123	1	0	124	246	123	245	4e-65	236
C.balansae(2)	C.pallida(3)	97.73	44	1	0	26	69	25	68	6e-18	79.8
C.balansae(2)	C.pallida(2)	99.19	123	1	0	124	246	123	245	4e-65	236
C.balansae(2)	C.pallida(2)	97.73	44	1	0	26	69	25	68	6e-18	79.8
C.balansae(2)	C.balansae(5)	99.19	123	1	0	124	246	124	246	4e-65	236
C.balansae(2)	C.balansae(5)	100	44	0	0	26	69	26	69	3e-20	87.7
C.balansae(2)	C.cheilanthifolia(6)	99.18	122	1	0	124	245	114	235	2e-64	234
C.balansae(2)	C.cheilanthifolia(6)	100	18	0	0	48	65	39	56	8e-05	36.2
C.balansae(2)	C.racemosa(3)	99.19	123	0	1	124	246	114	235	1e-62	228
C.balansae(2)	C.racemosa(3)	100	18	0	0	48	65	39	56	8e-05	36.2
C.balansae(2)	C.racemosa(2)	99.19	123	0	1	124	246	114	235	1e-62	228
C.balansae(2)	C.racemosa(2)	100	18	0	0	48	65	39	56	8e-05	36.2
C.balansae(2)	C.racemosa(1)	99.19	123	0	1	124	246	114	235	1e-62	228
C.balansae(2)	C.racemosa(1)	100	18	0	0	48	65	39	56	8e-05	36.2
C.balansae(2)	C.racemosa(4)	97.56	123	2	1	124	246	114	235	6e-58	212
C.balansae(2)	C.racemosa(4)	100	18	0	0	48	65	39	56	8e-05	36.2
C.balansae(2)	C.parviflora(5)	97.56	123	2	1	124	246	122	243	6e-58	212
C.balansae(2)	C.parviflora(4)	97.56	123	2	1	124	246	122	243	6e-58	212
C.balansae(2)	C.parviflora(3)	97.56	123	2	1	124	246	122	243	6e-58	212
C.balansae(2)	C.parviflora(2)	97.56	123	2	1	124	246	122	243	6e-58	212
C.balansae(2)	C.parviflora(1)	97.56	123	2	1	124	246	122	243	6e-58	212
C.balansae(2)	C.pallida(4)	98.37	123	0	2	124	246	121	241	6e-58	212
C.balansae(2)	C.pallida(4)	93.18	44	0	1	26	69	26	66	6e-12	60
C.balansae(2)	C.edulis(7)	97.56	123	2	1	124	246	121	242	6e-58	212
C.balansae(2)	C.edulis(7)	92.86	28	2	0	42	69	39	66	5e-06	40.1
C.balansae(2)	C.edulis(6)	97.56	123	2	1	124	246	121	242	6e-58	212
C.balansae(2)	C.edulis(6)	92.86	28	2	0	42	69	39	66	5e-06	40.1
C.balansae(2)	C.edulis(5)	97.56	123	2	1	124	246	121	242	6e-58	212
C.balansae(2)	C.edulis(5)	92.86	28	2	0	42	69	39	66	5e-06	40.1
C.balansae(2)	C.edulis(4)	97.56	123	2	1	124	246	121	242	6e-58	212
C.balansae(2)	C.edulis(4)	92.86	28	2	0	42	69	39	66	5e-06	40.1
C.balansae(2)	C.edulis(3)	97.56	123	2	1	124	246	121	242	6e-58	212
C.balansae(2)	C.edulis(3)	92.86	28	2	0	42	69	39	66	5e-06	40.1
C.balansae(2)	C.edulis(2)	97.56	123	2	1	124	246	121	242	6e-58	212
C.balansae(2)	C.edulis(2)	92.86	28	2	0	42	69	39	66	5e-06	40.1
C.balansae(2)	C.edulis(1)	97.56	123	2	1	124	246	121	242	6e-58	212
C.balansae(2)	C.edulis(1)	92.86	28	2	0	42	69	39	66	5e-06	40.1
C.balansae(2)	C.speciosa(3)	97.56	123	1	2	124	246	115	235	2e-55	204
C.balansae(2)	C.speciosa(3)	100	17	0	0	49	65	40	56	0.0003	34.2
C.balansae(2)	C.speciosa(2)	97.56	123	1	2	124	246	115	235	2e-55	204
C.balansae(2)	C.speciosa(2)	100	17	0	0	49	65	40	56	0.0003	34.2
C.balansae(2)	C.fangshanensis(9)	96.77	124	2	2	124	246	120	242	1e-53	198
C.balansae(2)	C.fangshanensis(9)	89.47	38	4	0	32	69	28	65	3e-07	44.1
C.balansae(2)	C.fangshanensis(8)	96.77	124	2	2	124	246	120	242	1e-53	198
C.balansae(2)	C.fangshanensis(8)	89.47	38	4	0	32	69	28	65	3e-07	44.1
C.balansae(2)	C.fangshanensis(7)	96.77	124	2	2	124	246	120	242	1e-53	198
C.balansae(2)	C.fangshanensis(7)	89.47	38	4	0	32	69	28	65	3e-07	44.1
C.balansae(2)	C.fangshanensis(6)	96.77	124	2	2	124	246	120	242	1e-53	198
C.balansae(2)	C.fangshanensis(6)	89.47	38	4	0	32	69	28	65	3e-07	44.1
C.balansae(2)	C.fangshanensis(5)	96.77	124	2	2	124	246	120	242	1e-53	198
C.balansae(2)	C.fangshanensis(5)	89.47	38	4	0	32	69	28	65	3e-07	44.1
C.balansae(2)	C.fangshanensis(4)	96.77	124	2	2	124	246	120	242	1e-53	198
C.balansae(2)	C.fangshanensis(4)	89.47	38	4	0	32	69	28	65	3e-07	44.1
C.balansae(2)	C.fangshanensis(3)	96.77	124	2	2	124	246	120	242	1e-53	198
C.balansae(2)	C.fangshanensis(3)	89.47	38	4	0	32	69	28	65	3e-07	44.1
C.balansae(2)	C.fangshanensis(2)	96.77	124	2	2	124	246	120	242	1e-53	198
C.balansae(2)	C.fangshanensis(2)	89.47	38	4	0	32	69	28	65	3e-07	44.1
C.balansae(2)	C.speciosa(1)	96.75	123	2	2	124	246	115	235	4e-53	196
C.balansae(2)	C.speciosa(1)	100	17	0	0	49	65	40	56	0.0003	34.2
C.balansae(2)	C.saxicola(4)	95.93	123	4	1	124	246	119	240	4e-53	196
C.balansae(2)	C.saxicola(4)	96.43	28	1	0	38	65	33	60	2e-08	48.1
C.balansae(2)	C.tomentella(Z3)	95.9	122	4	1	125	246	124	244	2e-52	194
C.balansae(2)	C.tomentella(Z2)	95.9	122	4	1	125	246	124	244	2e-52	194
C.balansae(2)	C.tomentella(Z1)	95.9	122	4	1	125	246	124	244	2e-52	194
C.balansae(2)	C.tomentella(9)	95.9	122	4	1	125	246	124	244	2e-52	194
C.balansae(2)	C.tomentella(8)	95.9	122	4	1	125	246	124	244	2e-52	194
C.balansae(2)	C.tomentella(7)	95.9	122	4	1	125	246	124	244	2e-52	194
C.balansae(2)	C.tomentella(6)	95.9	122	4	1	125	246	124	244	2e-52	194
C.balansae(2)	C.tomentella(5)	95.9	122	4	1	125	246	124	244	2e-52	194
C.balansae(2)	C.tomentella(4)	95.9	122	4	1	125	246	124	244	2e-52	194
C.balansae(2)	C.tomentella(3)	95.9	122	4	1	125	246	124	244	2e-52	194
C.balansae(2)	C.tomentella(2)	95.9	122	4	1	125	246	124	244	2e-52	194
C.balansae(2)	C.tomentella(1)	95.9	122	4	1	125	246	124	244	2e-52	194
C.balansae(2)	C.tomentella(11)	95.9	122	4	1	125	246	124	244	2e-52	194
C.balansae(2)	C.tomentella(10)	95.9	122	4	1	125	246	124	244	2e-52	194
C.balansae(2)	C.fangshanensis(1)	95.97	124	3	2	124	246	120	242	2e-51	190
C.balansae(2)	C.fangshanensis(1)	89.47	38	4	0	32	69	28	65	3e-07	44.1
C.balansae(2)	C.saxicola(2)	95.12	123	5	1	124	246	124	245	9e-51	188
C.balansae(2)	C.saxicola(2)	92.86	28	2	0	42	69	42	69	5e-06	40.1
C.balansae(2)	C.saxicola(1)	95.12	123	5	1	124	246	124	245	9e-51	188
C.balansae(2)	C.saxicola(1)	92.86	28	2	0	42	69	42	69	5e-06	40.1
C.balansae(2)	C.nobilis(2)	95.08	122	2	2	124	245	109	226	6e-49	182
C.balansae(2)	C.saxicola(9)	94.31	123	6	1	124	246	124	245	2e-48	180
C.balansae(2)	C.saxicola(9)	96.88	32	1	0	38	69	38	69	9e-11	56
C.balansae(2)	C.saxicola(7)	94.31	123	6	1	124	246	124	245	2e-48	180
C.balansae(2)	C.saxicola(7)	96.88	32	1	0	38	69	38	69	9e-11	56
C.balansae(2)	C.saxicola(5)	94.31	123	6	1	124	246	124	245	2e-48	180
C.balansae(2)	C.saxicola(5)	96.88	32	1	0	38	69	38	69	9e-11	56
C.balansae(2)	C.saxicola(3)	94.31	123	6	1	124	246	124	245	2e-48	180
C.balansae(2)	C.saxicola(3)	92.86	28	2	0	42	69	42	69	5e-06	40.1
C.balansae(2)	C.saxicola(13)	94.31	123	6	1	124	246	124	245	2e-48	180
C.balansae(2)	C.saxicola(13)	96.88	32	1	0	38	69	38	69	9e-11	56
C.balansae(2)	C.saxicola(12)	94.31	123	6	1	124	246	124	245	2e-48	180
C.balansae(2)	C.saxicola(12)	96.88	32	1	0	38	69	38	69	9e-11	56
C.balansae(2)	C.saxicola(11)	94.31	123	6	1	124	246	124	245	2e-48	180
C.balansae(2)	C.saxicola(11)	96.88	32	1	0	38	69	38	69	9e-11	56
C.balansae(2)	C.tomentella(12)	96.15	104	4	0	125	228	124	227	1e-46	174
C.balansae(2)	C.nobilis(1)	94.26	122	3	2	124	245	104	221	1e-46	174
C.balansae(2)	C.saxicola(8)	93.5	123	7	1	124	246	124	245	6e-46	172
C.balansae(2)	C.saxicola(8)	96.88	32	1	0	38	69	38	69	9e-11	56
C.balansae(2)	C.saxicola(6)	93.5	123	7	1	124	246	124	245	6e-46	172
C.balansae(2)	C.saxicola(6)	93.75	32	2	0	38	69	38	69	2e-08	48.1
C.balansae(2)	C.turtschaninovii(2)	93.5	123	4	2	124	246	106	224	9e-45	168
C.balansae(2)	C.saxicola(10)	92.68	123	8	1	124	246	124	245	1e-43	165
C.balansae(2)	C.saxicola(10)	90.62	32	3	0	38	69	38	69	5e-06	40.1
C.balansae(2)	C.turtschaninovii(4)	92.68	123	5	2	124	246	109	227	2e-42	161
C.balansae(2)	C.turtschaninovii(3)	92.68	123	5	2	124	246	106	224	2e-42	161
C.balansae(2)	C.turtschaninovii(1)	92.68	123	5	2	124	246	106	224	2e-42	161
C.balansae(2)	C.capnoides(2)	93.5	123	3	3	124	246	105	222	2e-42	161
C.balansae(2)	C.capnoides(1)	93.5	123	3	3	124	246	105	222	2e-42	161
C.balansae(2)	C.repens.var.repens(3)	91.87	123	7	2	124	246	106	225	2e-39	151
C.balansae(2)	C.repens.var.repens(1)	91.87	123	7	2	124	246	106	225	2e-39	151
C.balansae(2)	C.linjiangensis(2)	91.87	123	7	2	124	246	104	223	2e-39	151
C.balansae(2)	C.linjiangensis(1)	91.87	123	7	2	124	246	104	223	2e-39	151
C.balansae(2)	C.ambigua(1)	91.87	123	7	2	124	246	106	225	2e-39	151
C.balansae(2)	C.yanhusuo(6)	93.2	103	7	0	124	226	108	210	8e-39	149
C.balansae(2)	C.yanhusuo(5)	93.2	103	7	0	124	226	107	209	8e-39	149
C.balansae(2)	C.yanhusuo(4)	93.2	103	7	0	124	226	107	209	8e-39	149
C.balansae(2)	C.yanhusuo(3)	93.2	103	7	0	124	226	108	210	8e-39	149
C.balansae(2)	C.yanhusuo(2)	93.2	103	7	0	124	226	108	210	8e-39	149
C.balansae(2)	C.yanhusuo(1)	93.2	103	7	0	124	226	107	209	8e-39	149
C.balansae(2)	C.racemosa(5)	94.51	91	5	0	124	214	114	204	1e-37	145
C.balansae(2)	C.racemosa(5)	100	21	0	0	226	246	201	221	1e-06	42.1
C.balansae(2)	C.racemosa(5)	100	18	0	0	48	65	39	56	8e-05	36.2
C.balansae(2)	C.linjiangensis(3)	91.06	123	8	2	124	246	104	223	5e-37	143
C.balansae(2)	C.repens.var.watanabei(2)	90.24	123	9	2	124	246	106	225	8e-36	139
C.balansae(2)	C.repens.var.watanabei(1)	90.24	123	9	2	124	246	106	225	8e-36	139
C.balansae(2)	C.ambigua(2)	90.24	123	9	2	124	246	106	225	1e-34	135
C.balansae(2)	C.repens.var.repens(2)	89.43	123	10	2	124	246	106	225	3e-32	127
C.balansae(2)	C.bungeana(3)	88.5	113	2	3	124	236	112	213	4e-28	113
C.balansae(2)	C.bungeana(1)	88.5	113	2	3	124	236	112	213	4e-28	113
C.balansae(2)	C.bungeana(2)	87.72	114	2	4	124	236	113	215	7e-24	99.6
C.balansae(2)	C.decumbens(3)	84.43	122	10	3	124	245	112	224	6e-18	79.8
C.balansae(2)	C.decumbens(1)	84.43	122	10	3	124	245	112	224	6e-18	79.8
C.balansae(2)	C.temulifolia(6)	83.74	123	11	3	124	245	117	231	4e-16	73.8
C.balansae(2)	C.sheareri(6)	85.09	114	7	4	124	236	110	214	1e-15	71.9
C.balansae(2)	C.sheareri(5)	85.09	114	7	4	124	236	110	214	1e-15	71.9
C.balansae(2)	C.sheareri(4)	85.09	114	7	4	124	236	110	214	1e-15	71.9
C.balansae(2)	C.sheareri(3)	85.09	114	7	4	124	236	110	214	1e-15	71.9
C.balansae(2)	C.sheareri(2)	85.09	114	7	4	124	236	110	214	1e-15	71.9
C.balansae(2)	C.sheareri(1)	85.09	114	7	4	124	236	110	214	1e-15	71.9
C.balansae(2)	C.temulifolia(3)	86.67	75	5	1	124	198	114	183	6e-15	69.9
C.balansae(2)	C.temulifolia(2)	86.67	75	5	1	124	198	114	183	6e-15	69.9
C.balansae(2)	C.temulifolia(1)	86.67	75	5	1	124	198	114	183	6e-15	69.9
C.balansae(2)	C.sheareri(8)	86.67	75	5	1	124	198	110	179	6e-15	69.9
C.balansae(2)	C.sheareri(7)	86.67	75	5	1	124	198	110	179	6e-15	69.9
C.balansae(2)	C.temulifolia(5)	100	34	0	0	124	157	114	147	2e-14	67.9
C.balansae(2)	C.temulifolia(5)	90.62	32	3	0	167	198	152	183	5e-06	40.1
C.balansae(2)	C.decumbens(2)	88.73	71	4	2	175	245	158	224	9e-14	65.9
C.balansae(2)	C.decumbens(2)	100	28	0	0	124	151	112	139	9e-11	56
C.balansae(3)	C.wilsonii(4)	100	123	0	0	124	246	114	236	2e-67	244
C.balansae(3)	C.wilsonii(4)	100	18	0	0	48	65	39	56	8e-05	36.2
C.balansae(3)	C.wilsonii(3)	100	123	0	0	124	246	114	236	2e-67	244
C.balansae(3)	C.wilsonii(3)	100	18	0	0	48	65	39	56	8e-05	36.2
C.balansae(3)	C.wilsonii(2)	100	123	0	0	124	246	114	236	2e-67	244
C.balansae(3)	C.wilsonii(2)	100	18	0	0	48	65	39	56	8e-05	36.2
C.balansae(3)	C.wilsonii(1)	100	123	0	0	124	246	114	236	2e-67	244
C.balansae(3)	C.wilsonii(1)	100	18	0	0	48	65	39	56	8e-05	36.2
C.balansae(3)	C.pallida(1)	100	123	0	0	124	246	124	246	2e-67	244
C.balansae(3)	C.pallida(1)	100	44	0	0	26	69	26	69	3e-20	87.7
C.balansae(3)	C.cheilanthifolia(5)	100	123	0	0	124	246	114	236	2e-67	244
C.balansae(3)	C.cheilanthifolia(5)	100	18	0	0	48	65	39	56	8e-05	36.2
C.balansae(3)	C.cheilanthifolia(4)	100	123	0	0	124	246	114	236	2e-67	244
C.balansae(3)	C.cheilanthifolia(4)	100	18	0	0	48	65	39	56	8e-05	36.2
C.balansae(3)	C.cheilanthifolia(3)	100	123	0	0	124	246	114	236	2e-67	244
C.balansae(3)	C.cheilanthifolia(3)	100	18	0	0	48	65	39	56	8e-05	36.2
C.balansae(3)	C.cheilanthifolia(2)	100	123	0	0	124	246	114	236	2e-67	244
C.balansae(3)	C.cheilanthifolia(2)	100	18	0	0	48	65	39	56	8e-05	36.2
C.balansae(3)	C.cheilanthifolia(1)	100	123	0	0	124	246	114	236	2e-67	244
C.balansae(3)	C.cheilanthifolia(1)	100	18	0	0	48	65	39	56	8e-05	36.2
C.balansae(3)	C.balansae(7)	100	123	0	0	124	246	124	246	2e-67	244
C.balansae(3)	C.balansae(7)	100	44	0	0	26	69	26	69	3e-20	87.7
C.balansae(3)	C.balansae(6)	100	123	0	0	124	246	124	246	2e-67	244
C.balansae(3)	C.balansae(6)	100	44	0	0	26	69	26	69	3e-20	87.7
C.balansae(3)	C.balansae(4)	100	123	0	0	124	246	124	246	2e-67	244
C.balansae(3)	C.balansae(4)	100	44	0	0	26	69	26	69	3e-20	87.7
C.balansae(3)	C.balansae(3)	100	123	0	0	124	246	124	246	2e-67	244
C.balansae(3)	C.balansae(3)	100	44	0	0	26	69	26	69	3e-20	87.7
C.balansae(3)	C.balansae(2)	100	123	0	0	124	246	124	246	2e-67	244
C.balansae(3)	C.balansae(2)	100	44	0	0	26	69	26	69	3e-20	87.7
C.balansae(3)	C.balansae(1)	100	123	0	0	124	246	124	246	2e-67	244
C.balansae(3)	C.balansae(1)	100	44	0	0	26	69	26	69	3e-20	87.7
C.balansae(3)	C.pallida(3)	99.19	123	1	0	124	246	123	245	4e-65	236
C.balansae(3)	C.pallida(3)	97.73	44	1	0	26	69	25	68	6e-18	79.8
C.balansae(3)	C.pallida(2)	99.19	123	1	0	124	246	123	245	4e-65	236
C.balansae(3)	C.pallida(2)	97.73	44	1	0	26	69	25	68	6e-18	79.8
C.balansae(3)	C.balansae(5)	99.19	123	1	0	124	246	124	246	4e-65	236
C.balansae(3)	C.balansae(5)	100	44	0	0	26	69	26	69	3e-20	87.7
C.balansae(3)	C.cheilanthifolia(6)	99.18	122	1	0	124	245	114	235	2e-64	234
C.balansae(3)	C.cheilanthifolia(6)	100	18	0	0	48	65	39	56	8e-05	36.2
C.balansae(3)	C.racemosa(3)	99.19	123	0	1	124	246	114	235	1e-62	228
C.balansae(3)	C.racemosa(3)	100	18	0	0	48	65	39	56	8e-05	36.2
C.balansae(3)	C.racemosa(2)	99.19	123	0	1	124	246	114	235	1e-62	228
C.balansae(3)	C.racemosa(2)	100	18	0	0	48	65	39	56	8e-05	36.2
C.balansae(3)	C.racemosa(1)	99.19	123	0	1	124	246	114	235	1e-62	228
C.balansae(3)	C.racemosa(1)	100	18	0	0	48	65	39	56	8e-05	36.2
C.balansae(3)	C.racemosa(4)	97.56	123	2	1	124	246	114	235	6e-58	212
C.balansae(3)	C.racemosa(4)	100	18	0	0	48	65	39	56	8e-05	36.2
C.balansae(3)	C.parviflora(5)	97.56	123	2	1	124	246	122	243	6e-58	212
C.balansae(3)	C.parviflora(4)	97.56	123	2	1	124	246	122	243	6e-58	212
C.balansae(3)	C.parviflora(3)	97.56	123	2	1	124	246	122	243	6e-58	212
C.balansae(3)	C.parviflora(2)	97.56	123	2	1	124	246	122	243	6e-58	212
C.balansae(3)	C.parviflora(1)	97.56	123	2	1	124	246	122	243	6e-58	212
C.balansae(3)	C.pallida(4)	98.37	123	0	2	124	246	121	241	6e-58	212
C.balansae(3)	C.pallida(4)	93.18	44	0	1	26	69	26	66	6e-12	60
C.balansae(3)	C.edulis(7)	97.56	123	2	1	124	246	121	242	6e-58	212
C.balansae(3)	C.edulis(7)	92.86	28	2	0	42	69	39	66	5e-06	40.1
C.balansae(3)	C.edulis(6)	97.56	123	2	1	124	246	121	242	6e-58	212
C.balansae(3)	C.edulis(6)	92.86	28	2	0	42	69	39	66	5e-06	40.1
C.balansae(3)	C.edulis(5)	97.56	123	2	1	124	246	121	242	6e-58	212
C.balansae(3)	C.edulis(5)	92.86	28	2	0	42	69	39	66	5e-06	40.1
C.balansae(3)	C.edulis(4)	97.56	123	2	1	124	246	121	242	6e-58	212
C.balansae(3)	C.edulis(4)	92.86	28	2	0	42	69	39	66	5e-06	40.1
C.balansae(3)	C.edulis(3)	97.56	123	2	1	124	246	121	242	6e-58	212
C.balansae(3)	C.edulis(3)	92.86	28	2	0	42	69	39	66	5e-06	40.1
C.balansae(3)	C.edulis(2)	97.56	123	2	1	124	246	121	242	6e-58	212
C.balansae(3)	C.edulis(2)	92.86	28	2	0	42	69	39	66	5e-06	40.1
C.balansae(3)	C.edulis(1)	97.56	123	2	1	124	246	121	242	6e-58	212
C.balansae(3)	C.edulis(1)	92.86	28	2	0	42	69	39	66	5e-06	40.1
C.balansae(3)	C.speciosa(3)	97.56	123	1	2	124	246	115	235	2e-55	204
C.balansae(3)	C.speciosa(3)	100	17	0	0	49	65	40	56	0.0003	34.2
C.balansae(3)	C.speciosa(2)	97.56	123	1	2	124	246	115	235	2e-55	204
C.balansae(3)	C.speciosa(2)	100	17	0	0	49	65	40	56	0.0003	34.2
C.balansae(3)	C.fangshanensis(9)	96.77	124	2	2	124	246	120	242	1e-53	198
C.balansae(3)	C.fangshanensis(9)	89.47	38	4	0	32	69	28	65	3e-07	44.1
C.balansae(3)	C.fangshanensis(8)	96.77	124	2	2	124	246	120	242	1e-53	198
C.balansae(3)	C.fangshanensis(8)	89.47	38	4	0	32	69	28	65	3e-07	44.1
C.balansae(3)	C.fangshanensis(7)	96.77	124	2	2	124	246	120	242	1e-53	198
C.balansae(3)	C.fangshanensis(7)	89.47	38	4	0	32	69	28	65	3e-07	44.1
C.balansae(3)	C.fangshanensis(6)	96.77	124	2	2	124	246	120	242	1e-53	198
C.balansae(3)	C.fangshanensis(6)	89.47	38	4	0	32	69	28	65	3e-07	44.1
C.balansae(3)	C.fangshanensis(5)	96.77	124	2	2	124	246	120	242	1e-53	198
C.balansae(3)	C.fangshanensis(5)	89.47	38	4	0	32	69	28	65	3e-07	44.1
C.balansae(3)	C.fangshanensis(4)	96.77	124	2	2	124	246	120	242	1e-53	198
C.balansae(3)	C.fangshanensis(4)	89.47	38	4	0	32	69	28	65	3e-07	44.1
C.balansae(3)	C.fangshanensis(3)	96.77	124	2	2	124	246	120	242	1e-53	198
C.balansae(3)	C.fangshanensis(3)	89.47	38	4	0	32	69	28	65	3e-07	44.1
C.balansae(3)	C.fangshanensis(2)	96.77	124	2	2	124	246	120	242	1e-53	198
C.balansae(3)	C.fangshanensis(2)	89.47	38	4	0	32	69	28	65	3e-07	44.1
C.balansae(3)	C.speciosa(1)	96.75	123	2	2	124	246	115	235	4e-53	196
C.balansae(3)	C.speciosa(1)	100	17	0	0	49	65	40	56	0.0003	34.2
C.balansae(3)	C.saxicola(4)	95.93	123	4	1	124	246	119	240	4e-53	196
C.balansae(3)	C.saxicola(4)	96.43	28	1	0	38	65	33	60	2e-08	48.1
C.balansae(3)	C.tomentella(Z3)	95.9	122	4	1	125	246	124	244	2e-52	194
C.balansae(3)	C.tomentella(Z2)	95.9	122	4	1	125	246	124	244	2e-52	194
C.balansae(3)	C.tomentella(Z1)	95.9	122	4	1	125	246	124	244	2e-52	194
C.balansae(3)	C.tomentella(9)	95.9	122	4	1	125	246	124	244	2e-52	194
C.balansae(3)	C.tomentella(8)	95.9	122	4	1	125	246	124	244	2e-52	194
C.balansae(3)	C.tomentella(7)	95.9	122	4	1	125	246	124	244	2e-52	194
C.balansae(3)	C.tomentella(6)	95.9	122	4	1	125	246	124	244	2e-52	194
C.balansae(3)	C.tomentella(5)	95.9	122	4	1	125	246	124	244	2e-52	194
C.balansae(3)	C.tomentella(4)	95.9	122	4	1	125	246	124	244	2e-52	194
C.balansae(3)	C.tomentella(3)	95.9	122	4	1	125	246	124	244	2e-52	194
C.balansae(3)	C.tomentella(2)	95.9	122	4	1	125	246	124	244	2e-52	194
C.balansae(3)	C.tomentella(1)	95.9	122	4	1	125	246	124	244	2e-52	194
C.balansae(3)	C.tomentella(11)	95.9	122	4	1	125	246	124	244	2e-52	194
C.balansae(3)	C.tomentella(10)	95.9	122	4	1	125	246	124	244	2e-52	194
C.balansae(3)	C.fangshanensis(1)	95.97	124	3	2	124	246	120	242	2e-51	190
C.balansae(3)	C.fangshanensis(1)	89.47	38	4	0	32	69	28	65	3e-07	44.1
C.balansae(3)	C.saxicola(2)	95.12	123	5	1	124	246	124	245	9e-51	188
C.balansae(3)	C.saxicola(2)	92.86	28	2	0	42	69	42	69	5e-06	40.1
C.balansae(3)	C.saxicola(1)	95.12	123	5	1	124	246	124	245	9e-51	188
C.balansae(3)	C.saxicola(1)	92.86	28	2	0	42	69	42	69	5e-06	40.1
C.balansae(3)	C.nobilis(2)	95.08	122	2	2	124	245	109	226	6e-49	182
C.balansae(3)	C.saxicola(9)	94.31	123	6	1	124	246	124	245	2e-48	180
C.balansae(3)	C.saxicola(9)	96.88	32	1	0	38	69	38	69	9e-11	56
C.balansae(3)	C.saxicola(7)	94.31	123	6	1	124	246	124	245	2e-48	180
C.balansae(3)	C.saxicola(7)	96.88	32	1	0	38	69	38	69	9e-11	56
C.balansae(3)	C.saxicola(5)	94.31	123	6	1	124	246	124	245	2e-48	180
C.balansae(3)	C.saxicola(5)	96.88	32	1	0	38	69	38	69	9e-11	56
C.balansae(3)	C.saxicola(3)	94.31	123	6	1	124	246	124	245	2e-48	180
C.balansae(3)	C.saxicola(3)	92.86	28	2	0	42	69	42	69	5e-06	40.1
C.balansae(3)	C.saxicola(13)	94.31	123	6	1	124	246	124	245	2e-48	180
C.balansae(3)	C.saxicola(13)	96.88	32	1	0	38	69	38	69	9e-11	56
C.balansae(3)	C.saxicola(12)	94.31	123	6	1	124	246	124	245	2e-48	180
C.balansae(3)	C.saxicola(12)	96.88	32	1	0	38	69	38	69	9e-11	56
C.balansae(3)	C.saxicola(11)	94.31	123	6	1	124	246	124	245	2e-48	180
C.balansae(3)	C.saxicola(11)	96.88	32	1	0	38	69	38	69	9e-11	56
C.balansae(3)	C.tomentella(12)	96.15	104	4	0	125	228	124	227	1e-46	174
C.balansae(3)	C.nobilis(1)	94.26	122	3	2	124	245	104	221	1e-46	174
C.balansae(3)	C.saxicola(8)	93.5	123	7	1	124	246	124	245	6e-46	172
C.balansae(3)	C.saxicola(8)	96.88	32	1	0	38	69	38	69	9e-11	56
C.balansae(3)	C.saxicola(6)	93.5	123	7	1	124	246	124	245	6e-46	172
C.balansae(3)	C.saxicola(6)	93.75	32	2	0	38	69	38	69	2e-08	48.1
C.balansae(3)	C.turtschaninovii(2)	93.5	123	4	2	124	246	106	224	9e-45	168
C.balansae(3)	C.saxicola(10)	92.68	123	8	1	124	246	124	245	1e-43	165
C.balansae(3)	C.saxicola(10)	90.62	32	3	0	38	69	38	69	5e-06	40.1
C.balansae(3)	C.turtschaninovii(4)	92.68	123	5	2	124	246	109	227	2e-42	161
C.balansae(3)	C.turtschaninovii(3)	92.68	123	5	2	124	246	106	224	2e-42	161
C.balansae(3)	C.turtschaninovii(1)	92.68	123	5	2	124	246	106	224	2e-42	161
C.balansae(3)	C.capnoides(2)	93.5	123	3	3	124	246	105	222	2e-42	161
C.balansae(3)	C.capnoides(1)	93.5	123	3	3	124	246	105	222	2e-42	161
C.balansae(3)	C.repens.var.repens(3)	91.87	123	7	2	124	246	106	225	2e-39	151
C.balansae(3)	C.repens.var.repens(1)	91.87	123	7	2	124	246	106	225	2e-39	151
C.balansae(3)	C.linjiangensis(2)	91.87	123	7	2	124	246	104	223	2e-39	151
C.balansae(3)	C.linjiangensis(1)	91.87	123	7	2	124	246	104	223	2e-39	151
C.balansae(3)	C.ambigua(1)	91.87	123	7	2	124	246	106	225	2e-39	151
C.balansae(3)	C.yanhusuo(6)	93.2	103	7	0	124	226	108	210	8e-39	149
C.balansae(3)	C.yanhusuo(5)	93.2	103	7	0	124	226	107	209	8e-39	149
C.balansae(3)	C.yanhusuo(4)	93.2	103	7	0	124	226	107	209	8e-39	149
C.balansae(3)	C.yanhusuo(3)	93.2	103	7	0	124	226	108	210	8e-39	149
C.balansae(3)	C.yanhusuo(2)	93.2	103	7	0	124	226	108	210	8e-39	149
C.balansae(3)	C.yanhusuo(1)	93.2	103	7	0	124	226	107	209	8e-39	149
C.balansae(3)	C.racemosa(5)	94.51	91	5	0	124	214	114	204	1e-37	145
C.balansae(3)	C.racemosa(5)	100	21	0	0	226	246	201	221	1e-06	42.1
C.balansae(3)	C.racemosa(5)	100	18	0	0	48	65	39	56	8e-05	36.2
C.balansae(3)	C.linjiangensis(3)	91.06	123	8	2	124	246	104	223	5e-37	143
C.balansae(3)	C.repens.var.watanabei(2)	90.24	123	9	2	124	246	106	225	8e-36	139
C.balansae(3)	C.repens.var.watanabei(1)	90.24	123	9	2	124	246	106	225	8e-36	139
C.balansae(3)	C.ambigua(2)	90.24	123	9	2	124	246	106	225	1e-34	135
C.balansae(3)	C.repens.var.repens(2)	89.43	123	10	2	124	246	106	225	3e-32	127
C.balansae(3)	C.bungeana(3)	88.5	113	2	3	124	236	112	213	4e-28	113
C.balansae(3)	C.bungeana(1)	88.5	113	2	3	124	236	112	213	4e-28	113
C.balansae(3)	C.bungeana(2)	87.72	114	2	4	124	236	113	215	7e-24	99.6
C.balansae(3)	C.decumbens(3)	84.43	122	10	3	124	245	112	224	6e-18	79.8
C.balansae(3)	C.decumbens(1)	84.43	122	10	3	124	245	112	224	6e-18	79.8
C.balansae(3)	C.temulifolia(6)	83.74	123	11	3	124	245	117	231	4e-16	73.8
C.balansae(3)	C.sheareri(6)	85.09	114	7	4	124	236	110	214	1e-15	71.9
C.balansae(3)	C.sheareri(5)	85.09	114	7	4	124	236	110	214	1e-15	71.9
C.balansae(3)	C.sheareri(4)	85.09	114	7	4	124	236	110	214	1e-15	71.9
C.balansae(3)	C.sheareri(3)	85.09	114	7	4	124	236	110	214	1e-15	71.9
C.balansae(3)	C.sheareri(2)	85.09	114	7	4	124	236	110	214	1e-15	71.9
C.balansae(3)	C.sheareri(1)	85.09	114	7	4	124	236	110	214	1e-15	71.9
C.balansae(3)	C.temulifolia(3)	86.67	75	5	1	124	198	114	183	6e-15	69.9
C.balansae(3)	C.temulifolia(2)	86.67	75	5	1	124	198	114	183	6e-15	69.9
C.balansae(3)	C.temulifolia(1)	86.67	75	5	1	124	198	114	183	6e-15	69.9
C.balansae(3)	C.sheareri(8)	86.67	75	5	1	124	198	110	179	6e-15	69.9
C.balansae(3)	C.sheareri(7)	86.67	75	5	1	124	198	110	179	6e-15	69.9
C.balansae(3)	C.temulifolia(5)	100	34	0	0	124	157	114	147	2e-14	67.9
C.balansae(3)	C.temulifolia(5)	90.62	32	3	0	167	198	152	183	5e-06	40.1
C.balansae(3)	C.decumbens(2)	88.73	71	4	2	175	245	158	224	9e-14	65.9
C.balansae(3)	C.decumbens(2)	100	28	0	0	124	151	112	139	9e-11	56
C.balansae(4)	C.wilsonii(4)	100	123	0	0	124	246	114	236	2e-67	244
C.balansae(4)	C.wilsonii(4)	100	18	0	0	48	65	39	56	8e-05	36.2
C.balansae(4)	C.wilsonii(3)	100	123	0	0	124	246	114	236	2e-67	244
C.balansae(4)	C.wilsonii(3)	100	18	0	0	48	65	39	56	8e-05	36.2
C.balansae(4)	C.wilsonii(2)	100	123	0	0	124	246	114	236	2e-67	244
C.balansae(4)	C.wilsonii(2)	100	18	0	0	48	65	39	56	8e-05	36.2
C.balansae(4)	C.wilsonii(1)	100	123	0	0	124	246	114	236	2e-67	244
C.balansae(4)	C.wilsonii(1)	100	18	0	0	48	65	39	56	8e-05	36.2
C.balansae(4)	C.pallida(1)	100	123	0	0	124	246	124	246	2e-67	244
C.balansae(4)	C.pallida(1)	100	44	0	0	26	69	26	69	3e-20	87.7
C.balansae(4)	C.cheilanthifolia(5)	100	123	0	0	124	246	114	236	2e-67	244
C.balansae(4)	C.cheilanthifolia(5)	100	18	0	0	48	65	39	56	8e-05	36.2
C.balansae(4)	C.cheilanthifolia(4)	100	123	0	0	124	246	114	236	2e-67	244
C.balansae(4)	C.cheilanthifolia(4)	100	18	0	0	48	65	39	56	8e-05	36.2
C.balansae(4)	C.cheilanthifolia(3)	100	123	0	0	124	246	114	236	2e-67	244
C.balansae(4)	C.cheilanthifolia(3)	100	18	0	0	48	65	39	56	8e-05	36.2
C.balansae(4)	C.cheilanthifolia(2)	100	123	0	0	124	246	114	236	2e-67	244
C.balansae(4)	C.cheilanthifolia(2)	100	18	0	0	48	65	39	56	8e-05	36.2
C.balansae(4)	C.cheilanthifolia(1)	100	123	0	0	124	246	114	236	2e-67	244
C.balansae(4)	C.cheilanthifolia(1)	100	18	0	0	48	65	39	56	8e-05	36.2
C.balansae(4)	C.balansae(7)	100	123	0	0	124	246	124	246	2e-67	244
C.balansae(4)	C.balansae(7)	100	44	0	0	26	69	26	69	3e-20	87.7
C.balansae(4)	C.balansae(6)	100	123	0	0	124	246	124	246	2e-67	244
C.balansae(4)	C.balansae(6)	100	44	0	0	26	69	26	69	3e-20	87.7
C.balansae(4)	C.balansae(4)	100	123	0	0	124	246	124	246	2e-67	244
C.balansae(4)	C.balansae(4)	100	44	0	0	26	69	26	69	3e-20	87.7
C.balansae(4)	C.balansae(3)	100	123	0	0	124	246	124	246	2e-67	244
C.balansae(4)	C.balansae(3)	100	44	0	0	26	69	26	69	3e-20	87.7
C.balansae(4)	C.balansae(2)	100	123	0	0	124	246	124	246	2e-67	244
C.balansae(4)	C.balansae(2)	100	44	0	0	26	69	26	69	3e-20	87.7
C.balansae(4)	C.balansae(1)	100	123	0	0	124	246	124	246	2e-67	244
C.balansae(4)	C.balansae(1)	100	44	0	0	26	69	26	69	3e-20	87.7
C.balansae(4)	C.pallida(3)	99.19	123	1	0	124	246	123	245	4e-65	236
C.balansae(4)	C.pallida(3)	97.73	44	1	0	26	69	25	68	6e-18	79.8
C.balansae(4)	C.pallida(2)	99.19	123	1	0	124	246	123	245	4e-65	236
C.balansae(4)	C.pallida(2)	97.73	44	1	0	26	69	25	68	6e-18	79.8
C.balansae(4)	C.balansae(5)	99.19	123	1	0	124	246	124	246	4e-65	236
C.balansae(4)	C.balansae(5)	100	44	0	0	26	69	26	69	3e-20	87.7
C.balansae(4)	C.cheilanthifolia(6)	99.18	122	1	0	124	245	114	235	2e-64	234
C.balansae(4)	C.cheilanthifolia(6)	100	18	0	0	48	65	39	56	8e-05	36.2
C.balansae(4)	C.racemosa(3)	99.19	123	0	1	124	246	114	235	1e-62	228
C.balansae(4)	C.racemosa(3)	100	18	0	0	48	65	39	56	8e-05	36.2
C.balansae(4)	C.racemosa(2)	99.19	123	0	1	124	246	114	235	1e-62	228
C.balansae(4)	C.racemosa(2)	100	18	0	0	48	65	39	56	8e-05	36.2
C.balansae(4)	C.racemosa(1)	99.19	123	0	1	124	246	114	235	1e-62	228
C.balansae(4)	C.racemosa(1)	100	18	0	0	48	65	39	56	8e-05	36.2
C.balansae(4)	C.racemosa(4)	97.56	123	2	1	124	246	114	235	6e-58	212
C.balansae(4)	C.racemosa(4)	100	18	0	0	48	65	39	56	8e-05	36.2
C.balansae(4)	C.parviflora(5)	97.56	123	2	1	124	246	122	243	6e-58	212
C.balansae(4)	C.parviflora(4)	97.56	123	2	1	124	246	122	243	6e-58	212
C.balansae(4)	C.parviflora(3)	97.56	123	2	1	124	246	122	243	6e-58	212
C.balansae(4)	C.parviflora(2)	97.56	123	2	1	124	246	122	243	6e-58	212
C.balansae(4)	C.parviflora(1)	97.56	123	2	1	124	246	122	243	6e-58	212
C.balansae(4)	C.pallida(4)	98.37	123	0	2	124	246	121	241	6e-58	212
C.balansae(4)	C.pallida(4)	93.18	44	0	1	26	69	26	66	6e-12	60
C.balansae(4)	C.edulis(7)	97.56	123	2	1	124	246	121	242	6e-58	212
C.balansae(4)	C.edulis(7)	92.86	28	2	0	42	69	39	66	5e-06	40.1
C.balansae(4)	C.edulis(6)	97.56	123	2	1	124	246	121	242	6e-58	212
C.balansae(4)	C.edulis(6)	92.86	28	2	0	42	69	39	66	5e-06	40.1
C.balansae(4)	C.edulis(5)	97.56	123	2	1	124	246	121	242	6e-58	212
C.balansae(4)	C.edulis(5)	92.86	28	2	0	42	69	39	66	5e-06	40.1
C.balansae(4)	C.edulis(4)	97.56	123	2	1	124	246	121	242	6e-58	212
C.balansae(4)	C.edulis(4)	92.86	28	2	0	42	69	39	66	5e-06	40.1
C.balansae(4)	C.edulis(3)	97.56	123	2	1	124	246	121	242	6e-58	212
C.balansae(4)	C.edulis(3)	92.86	28	2	0	42	69	39	66	5e-06	40.1
C.balansae(4)	C.edulis(2)	97.56	123	2	1	124	246	121	242	6e-58	212
C.balansae(4)	C.edulis(2)	92.86	28	2	0	42	69	39	66	5e-06	40.1
C.balansae(4)	C.edulis(1)	97.56	123	2	1	124	246	121	242	6e-58	212
C.balansae(4)	C.edulis(1)	92.86	28	2	0	42	69	39	66	5e-06	40.1
C.balansae(4)	C.speciosa(3)	97.56	123	1	2	124	246	115	235	2e-55	204
C.balansae(4)	C.speciosa(3)	100	17	0	0	49	65	40	56	0.0003	34.2
C.balansae(4)	C.speciosa(2)	97.56	123	1	2	124	246	115	235	2e-55	204
C.balansae(4)	C.speciosa(2)	100	17	0	0	49	65	40	56	0.0003	34.2
C.balansae(4)	C.fangshanensis(9)	96.77	124	2	2	124	246	120	242	1e-53	198
C.balansae(4)	C.fangshanensis(9)	89.47	38	4	0	32	69	28	65	3e-07	44.1
C.balansae(4)	C.fangshanensis(8)	96.77	124	2	2	124	246	120	242	1e-53	198
C.balansae(4)	C.fangshanensis(8)	89.47	38	4	0	32	69	28	65	3e-07	44.1
C.balansae(4)	C.fangshanensis(7)	96.77	124	2	2	124	246	120	242	1e-53	198
C.balansae(4)	C.fangshanensis(7)	89.47	38	4	0	32	69	28	65	3e-07	44.1
C.balansae(4)	C.fangshanensis(6)	96.77	124	2	2	124	246	120	242	1e-53	198
C.balansae(4)	C.fangshanensis(6)	89.47	38	4	0	32	69	28	65	3e-07	44.1
C.balansae(4)	C.fangshanensis(5)	96.77	124	2	2	124	246	120	242	1e-53	198
C.balansae(4)	C.fangshanensis(5)	89.47	38	4	0	32	69	28	65	3e-07	44.1
C.balansae(4)	C.fangshanensis(4)	96.77	124	2	2	124	246	120	242	1e-53	198
C.balansae(4)	C.fangshanensis(4)	89.47	38	4	0	32	69	28	65	3e-07	44.1
C.balansae(4)	C.fangshanensis(3)	96.77	124	2	2	124	246	120	242	1e-53	198
C.balansae(4)	C.fangshanensis(3)	89.47	38	4	0	32	69	28	65	3e-07	44.1
C.balansae(4)	C.fangshanensis(2)	96.77	124	2	2	124	246	120	242	1e-53	198
C.balansae(4)	C.fangshanensis(2)	89.47	38	4	0	32	69	28	65	3e-07	44.1
C.balansae(4)	C.speciosa(1)	96.75	123	2	2	124	246	115	235	4e-53	196
C.balansae(4)	C.speciosa(1)	100	17	0	0	49	65	40	56	0.0003	34.2
C.balansae(4)	C.saxicola(4)	95.93	123	4	1	124	246	119	240	4e-53	196
C.balansae(4)	C.saxicola(4)	96.43	28	1	0	38	65	33	60	2e-08	48.1
C.balansae(4)	C.tomentella(Z3)	95.9	122	4	1	125	246	124	244	2e-52	194
C.balansae(4)	C.tomentella(Z2)	95.9	122	4	1	125	246	124	244	2e-52	194
C.balansae(4)	C.tomentella(Z1)	95.9	122	4	1	125	246	124	244	2e-52	194
C.balansae(4)	C.tomentella(9)	95.9	122	4	1	125	246	124	244	2e-52	194
C.balansae(4)	C.tomentella(8)	95.9	122	4	1	125	246	124	244	2e-52	194
C.balansae(4)	C.tomentella(7)	95.9	122	4	1	125	246	124	244	2e-52	194
C.balansae(4)	C.tomentella(6)	95.9	122	4	1	125	246	124	244	2e-52	194
C.balansae(4)	C.tomentella(5)	95.9	122	4	1	125	246	124	244	2e-52	194
C.balansae(4)	C.tomentella(4)	95.9	122	4	1	125	246	124	244	2e-52	194
C.balansae(4)	C.tomentella(3)	95.9	122	4	1	125	246	124	244	2e-52	194
C.balansae(4)	C.tomentella(2)	95.9	122	4	1	125	246	124	244	2e-52	194
C.balansae(4)	C.tomentella(1)	95.9	122	4	1	125	246	124	244	2e-52	194
C.balansae(4)	C.tomentella(11)	95.9	122	4	1	125	246	124	244	2e-52	194
C.balansae(4)	C.tomentella(10)	95.9	122	4	1	125	246	124	244	2e-52	194
C.balansae(4)	C.fangshanensis(1)	95.97	124	3	2	124	246	120	242	2e-51	190
C.balansae(4)	C.fangshanensis(1)	89.47	38	4	0	32	69	28	65	3e-07	44.1
C.balansae(4)	C.saxicola(2)	95.12	123	5	1	124	246	124	245	9e-51	188
C.balansae(4)	C.saxicola(2)	92.86	28	2	0	42	69	42	69	5e-06	40.1
C.balansae(4)	C.saxicola(1)	95.12	123	5	1	124	246	124	245	9e-51	188
C.balansae(4)	C.saxicola(1)	92.86	28	2	0	42	69	42	69	5e-06	40.1
C.balansae(4)	C.nobilis(2)	95.08	122	2	2	124	245	109	226	6e-49	182
C.balansae(4)	C.saxicola(9)	94.31	123	6	1	124	246	124	245	2e-48	180
C.balansae(4)	C.saxicola(9)	96.88	32	1	0	38	69	38	69	9e-11	56
C.balansae(4)	C.saxicola(7)	94.31	123	6	1	124	246	124	245	2e-48	180
C.balansae(4)	C.saxicola(7)	96.88	32	1	0	38	69	38	69	9e-11	56
C.balansae(4)	C.saxicola(5)	94.31	123	6	1	124	246	124	245	2e-48	180
C.balansae(4)	C.saxicola(5)	96.88	32	1	0	38	69	38	69	9e-11	56
C.balansae(4)	C.saxicola(3)	94.31	123	6	1	124	246	124	245	2e-48	180
C.balansae(4)	C.saxicola(3)	92.86	28	2	0	42	69	42	69	5e-06	40.1
C.balansae(4)	C.saxicola(13)	94.31	123	6	1	124	246	124	245	2e-48	180
C.balansae(4)	C.saxicola(13)	96.88	32	1	0	38	69	38	69	9e-11	56
C.balansae(4)	C.saxicola(12)	94.31	123	6	1	124	246	124	245	2e-48	180
C.balansae(4)	C.saxicola(12)	96.88	32	1	0	38	69	38	69	9e-11	56
C.balansae(4)	C.saxicola(11)	94.31	123	6	1	124	246	124	245	2e-48	180
C.balansae(4)	C.saxicola(11)	96.88	32	1	0	38	69	38	69	9e-11	56
C.balansae(4)	C.tomentella(12)	96.15	104	4	0	125	228	124	227	1e-46	174
C.balansae(4)	C.nobilis(1)	94.26	122	3	2	124	245	104	221	1e-46	174
C.balansae(4)	C.saxicola(8)	93.5	123	7	1	124	246	124	245	6e-46	172
C.balansae(4)	C.saxicola(8)	96.88	32	1	0	38	69	38	69	9e-11	56
C.balansae(4)	C.saxicola(6)	93.5	123	7	1	124	246	124	245	6e-46	172
C.balansae(4)	C.saxicola(6)	93.75	32	2	0	38	69	38	69	2e-08	48.1
C.balansae(4)	C.turtschaninovii(2)	93.5	123	4	2	124	246	106	224	9e-45	168
C.balansae(4)	C.saxicola(10)	92.68	123	8	1	124	246	124	245	1e-43	165
C.balansae(4)	C.saxicola(10)	90.62	32	3	0	38	69	38	69	5e-06	40.1
C.balansae(4)	C.turtschaninovii(4)	92.68	123	5	2	124	246	109	227	2e-42	161
C.balansae(4)	C.turtschaninovii(3)	92.68	123	5	2	124	246	106	224	2e-42	161
C.balansae(4)	C.turtschaninovii(1)	92.68	123	5	2	124	246	106	224	2e-42	161
C.balansae(4)	C.capnoides(2)	93.5	123	3	3	124	246	105	222	2e-42	161
C.balansae(4)	C.capnoides(1)	93.5	123	3	3	124	246	105	222	2e-42	161
C.balansae(4)	C.repens.var.repens(3)	91.87	123	7	2	124	246	106	225	2e-39	151
C.balansae(4)	C.repens.var.repens(1)	91.87	123	7	2	124	246	106	225	2e-39	151
C.balansae(4)	C.linjiangensis(2)	91.87	123	7	2	124	246	104	223	2e-39	151
C.balansae(4)	C.linjiangensis(1)	91.87	123	7	2	124	246	104	223	2e-39	151
C.balansae(4)	C.ambigua(1)	91.87	123	7	2	124	246	106	225	2e-39	151
C.balansae(4)	C.yanhusuo(6)	93.2	103	7	0	124	226	108	210	8e-39	149
C.balansae(4)	C.yanhusuo(5)	93.2	103	7	0	124	226	107	209	8e-39	149
C.balansae(4)	C.yanhusuo(4)	93.2	103	7	0	124	226	107	209	8e-39	149
C.balansae(4)	C.yanhusuo(3)	93.2	103	7	0	124	226	108	210	8e-39	149
C.balansae(4)	C.yanhusuo(2)	93.2	103	7	0	124	226	108	210	8e-39	149
C.balansae(4)	C.yanhusuo(1)	93.2	103	7	0	124	226	107	209	8e-39	149
C.balansae(4)	C.racemosa(5)	94.51	91	5	0	124	214	114	204	1e-37	145
C.balansae(4)	C.racemosa(5)	100	21	0	0	226	246	201	221	1e-06	42.1
C.balansae(4)	C.racemosa(5)	100	18	0	0	48	65	39	56	8e-05	36.2
C.balansae(4)	C.linjiangensis(3)	91.06	123	8	2	124	246	104	223	5e-37	143
C.balansae(4)	C.repens.var.watanabei(2)	90.24	123	9	2	124	246	106	225	8e-36	139
C.balansae(4)	C.repens.var.watanabei(1)	90.24	123	9	2	124	246	106	225	8e-36	139
C.balansae(4)	C.ambigua(2)	90.24	123	9	2	124	246	106	225	1e-34	135
C.balansae(4)	C.repens.var.repens(2)	89.43	123	10	2	124	246	106	225	3e-32	127
C.balansae(4)	C.bungeana(3)	88.5	113	2	3	124	236	112	213	4e-28	113
C.balansae(4)	C.bungeana(1)	88.5	113	2	3	124	236	112	213	4e-28	113
C.balansae(4)	C.bungeana(2)	87.72	114	2	4	124	236	113	215	7e-24	99.6
C.balansae(4)	C.decumbens(3)	84.43	122	10	3	124	245	112	224	6e-18	79.8
C.balansae(4)	C.decumbens(1)	84.43	122	10	3	124	245	112	224	6e-18	79.8
C.balansae(4)	C.temulifolia(6)	83.74	123	11	3	124	245	117	231	4e-16	73.8
C.balansae(4)	C.sheareri(6)	85.09	114	7	4	124	236	110	214	1e-15	71.9
C.balansae(4)	C.sheareri(5)	85.09	114	7	4	124	236	110	214	1e-15	71.9
C.balansae(4)	C.sheareri(4)	85.09	114	7	4	124	236	110	214	1e-15	71.9
C.balansae(4)	C.sheareri(3)	85.09	114	7	4	124	236	110	214	1e-15	71.9
C.balansae(4)	C.sheareri(2)	85.09	114	7	4	124	236	110	214	1e-15	71.9
C.balansae(4)	C.sheareri(1)	85.09	114	7	4	124	236	110	214	1e-15	71.9
C.balansae(4)	C.temulifolia(3)	86.67	75	5	1	124	198	114	183	6e-15	69.9
C.balansae(4)	C.temulifolia(2)	86.67	75	5	1	124	198	114	183	6e-15	69.9
C.balansae(4)	C.temulifolia(1)	86.67	75	5	1	124	198	114	183	6e-15	69.9
C.balansae(4)	C.sheareri(8)	86.67	75	5	1	124	198	110	179	6e-15	69.9
C.balansae(4)	C.sheareri(7)	86.67	75	5	1	124	198	110	179	6e-15	69.9
C.balansae(4)	C.temulifolia(5)	100	34	0	0	124	157	114	147	2e-14	67.9
C.balansae(4)	C.temulifolia(5)	90.62	32	3	0	167	198	152	183	5e-06	40.1
C.balansae(4)	C.decumbens(2)	88.73	71	4	2	175	245	158	224	9e-14	65.9
C.balansae(4)	C.decumbens(2)	100	28	0	0	124	151	112	139	9e-11	56
C.balansae(5)	C.balansae(5)	100	123	0	0	124	246	124	246	2e-67	244
C.balansae(5)	C.balansae(5)	100	44	0	0	26	69	26	69	3e-20	87.7
C.balansae(5)	C.wilsonii(4)	99.19	123	1	0	124	246	114	236	4e-65	236
C.balansae(5)	C.wilsonii(4)	100	18	0	0	48	65	39	56	8e-05	36.2
C.balansae(5)	C.wilsonii(3)	99.19	123	1	0	124	246	114	236	4e-65	236
C.balansae(5)	C.wilsonii(3)	100	18	0	0	48	65	39	56	8e-05	36.2
C.balansae(5)	C.wilsonii(2)	99.19	123	1	0	124	246	114	236	4e-65	236
C.balansae(5)	C.wilsonii(2)	100	18	0	0	48	65	39	56	8e-05	36.2
C.balansae(5)	C.wilsonii(1)	99.19	123	1	0	124	246	114	236	4e-65	236
C.balansae(5)	C.wilsonii(1)	100	18	0	0	48	65	39	56	8e-05	36.2
C.balansae(5)	C.pallida(1)	99.19	123	1	0	124	246	124	246	4e-65	236
C.balansae(5)	C.pallida(1)	100	44	0	0	26	69	26	69	3e-20	87.7
C.balansae(5)	C.cheilanthifolia(5)	99.19	123	1	0	124	246	114	236	4e-65	236
C.balansae(5)	C.cheilanthifolia(5)	100	18	0	0	48	65	39	56	8e-05	36.2
C.balansae(5)	C.cheilanthifolia(4)	99.19	123	1	0	124	246	114	236	4e-65	236
C.balansae(5)	C.cheilanthifolia(4)	100	18	0	0	48	65	39	56	8e-05	36.2
C.balansae(5)	C.cheilanthifolia(3)	99.19	123	1	0	124	246	114	236	4e-65	236
C.balansae(5)	C.cheilanthifolia(3)	100	18	0	0	48	65	39	56	8e-05	36.2
C.balansae(5)	C.cheilanthifolia(2)	99.19	123	1	0	124	246	114	236	4e-65	236
C.balansae(5)	C.cheilanthifolia(2)	100	18	0	0	48	65	39	56	8e-05	36.2
C.balansae(5)	C.cheilanthifolia(1)	99.19	123	1	0	124	246	114	236	4e-65	236
C.balansae(5)	C.cheilanthifolia(1)	100	18	0	0	48	65	39	56	8e-05	36.2
C.balansae(5)	C.balansae(7)	99.19	123	1	0	124	246	124	246	4e-65	236
C.balansae(5)	C.balansae(7)	100	44	0	0	26	69	26	69	3e-20	87.7
C.balansae(5)	C.balansae(6)	99.19	123	1	0	124	246	124	246	4e-65	236
C.balansae(5)	C.balansae(6)	100	44	0	0	26	69	26	69	3e-20	87.7
C.balansae(5)	C.balansae(4)	99.19	123	1	0	124	246	124	246	4e-65	236
C.balansae(5)	C.balansae(4)	100	44	0	0	26	69	26	69	3e-20	87.7
C.balansae(5)	C.balansae(3)	99.19	123	1	0	124	246	124	246	4e-65	236
C.balansae(5)	C.balansae(3)	100	44	0	0	26	69	26	69	3e-20	87.7
C.balansae(5)	C.balansae(2)	99.19	123	1	0	124	246	124	246	4e-65	236
C.balansae(5)	C.balansae(2)	100	44	0	0	26	69	26	69	3e-20	87.7
C.balansae(5)	C.balansae(1)	99.19	123	1	0	124	246	124	246	4e-65	236
C.balansae(5)	C.balansae(1)	100	44	0	0	26	69	26	69	3e-20	87.7
C.balansae(5)	C.pallida(3)	98.37	123	2	0	124	246	123	245	1e-62	228
C.balansae(5)	C.pallida(3)	97.73	44	1	0	26	69	25	68	6e-18	79.8
C.balansae(5)	C.pallida(2)	98.37	123	2	0	124	246	123	245	1e-62	228
C.balansae(5)	C.pallida(2)	97.73	44	1	0	26	69	25	68	6e-18	79.8
C.balansae(5)	C.cheilanthifolia(6)	98.36	122	2	0	124	245	114	235	4e-62	226
C.balansae(5)	C.cheilanthifolia(6)	100	18	0	0	48	65	39	56	8e-05	36.2
C.balansae(5)	C.racemosa(3)	98.37	123	1	1	124	246	114	235	3e-60	220
C.balansae(5)	C.racemosa(3)	100	18	0	0	48	65	39	56	8e-05	36.2
C.balansae(5)	C.racemosa(2)	98.37	123	1	1	124	246	114	235	3e-60	220
C.balansae(5)	C.racemosa(2)	100	18	0	0	48	65	39	56	8e-05	36.2
C.balansae(5)	C.racemosa(1)	98.37	123	1	1	124	246	114	235	3e-60	220
C.balansae(5)	C.racemosa(1)	100	18	0	0	48	65	39	56	8e-05	36.2
C.balansae(5)	C.racemosa(4)	96.75	123	3	1	124	246	114	235	2e-55	204
C.balansae(5)	C.racemosa(4)	100	18	0	0	48	65	39	56	8e-05	36.2
C.balansae(5)	C.parviflora(5)	96.75	123	3	1	124	246	122	243	2e-55	204
C.balansae(5)	C.parviflora(4)	96.75	123	3	1	124	246	122	243	2e-55	204
C.balansae(5)	C.parviflora(3)	96.75	123	3	1	124	246	122	243	2e-55	204
C.balansae(5)	C.parviflora(2)	96.75	123	3	1	124	246	122	243	2e-55	204
C.balansae(5)	C.parviflora(1)	96.75	123	3	1	124	246	122	243	2e-55	204
C.balansae(5)	C.pallida(4)	97.56	123	1	2	124	246	121	241	2e-55	204
C.balansae(5)	C.pallida(4)	93.18	44	0	1	26	69	26	66	6e-12	60
C.balansae(5)	C.edulis(7)	96.75	123	3	1	124	246	121	242	2e-55	204
C.balansae(5)	C.edulis(7)	92.86	28	2	0	42	69	39	66	5e-06	40.1
C.balansae(5)	C.edulis(6)	96.75	123	3	1	124	246	121	242	2e-55	204
C.balansae(5)	C.edulis(6)	92.86	28	2	0	42	69	39	66	5e-06	40.1
C.balansae(5)	C.edulis(5)	96.75	123	3	1	124	246	121	242	2e-55	204
C.balansae(5)	C.edulis(5)	92.86	28	2	0	42	69	39	66	5e-06	40.1
C.balansae(5)	C.edulis(4)	96.75	123	3	1	124	246	121	242	2e-55	204
C.balansae(5)	C.edulis(4)	92.86	28	2	0	42	69	39	66	5e-06	40.1
C.balansae(5)	C.edulis(3)	96.75	123	3	1	124	246	121	242	2e-55	204
C.balansae(5)	C.edulis(3)	92.86	28	2	0	42	69	39	66	5e-06	40.1
C.balansae(5)	C.edulis(2)	96.75	123	3	1	124	246	121	242	2e-55	204
C.balansae(5)	C.edulis(2)	92.86	28	2	0	42	69	39	66	5e-06	40.1
C.balansae(5)	C.edulis(1)	96.75	123	3	1	124	246	121	242	2e-55	204
C.balansae(5)	C.edulis(1)	92.86	28	2	0	42	69	39	66	5e-06	40.1
C.balansae(5)	C.speciosa(3)	96.75	123	2	2	124	246	115	235	4e-53	196
C.balansae(5)	C.speciosa(3)	100	17	0	0	49	65	40	56	0.0003	34.2
C.balansae(5)	C.speciosa(2)	96.75	123	2	2	124	246	115	235	4e-53	196
C.balansae(5)	C.speciosa(2)	100	17	0	0	49	65	40	56	0.0003	34.2
C.balansae(5)	C.fangshanensis(9)	95.97	124	3	2	124	246	120	242	2e-51	190
C.balansae(5)	C.fangshanensis(9)	89.47	38	4	0	32	69	28	65	3e-07	44.1
C.balansae(5)	C.fangshanensis(8)	95.97	124	3	2	124	246	120	242	2e-51	190
C.balansae(5)	C.fangshanensis(8)	89.47	38	4	0	32	69	28	65	3e-07	44.1
C.balansae(5)	C.fangshanensis(7)	95.97	124	3	2	124	246	120	242	2e-51	190
C.balansae(5)	C.fangshanensis(7)	89.47	38	4	0	32	69	28	65	3e-07	44.1
C.balansae(5)	C.fangshanensis(6)	95.97	124	3	2	124	246	120	242	2e-51	190
C.balansae(5)	C.fangshanensis(6)	89.47	38	4	0	32	69	28	65	3e-07	44.1
C.balansae(5)	C.fangshanensis(5)	95.97	124	3	2	124	246	120	242	2e-51	190
C.balansae(5)	C.fangshanensis(5)	89.47	38	4	0	32	69	28	65	3e-07	44.1
C.balansae(5)	C.fangshanensis(4)	95.97	124	3	2	124	246	120	242	2e-51	190
C.balansae(5)	C.fangshanensis(4)	89.47	38	4	0	32	69	28	65	3e-07	44.1
C.balansae(5)	C.fangshanensis(3)	95.97	124	3	2	124	246	120	242	2e-51	190
C.balansae(5)	C.fangshanensis(3)	89.47	38	4	0	32	69	28	65	3e-07	44.1
C.balansae(5)	C.fangshanensis(2)	95.97	124	3	2	124	246	120	242	2e-51	190
C.balansae(5)	C.fangshanensis(2)	89.47	38	4	0	32	69	28	65	3e-07	44.1
C.balansae(5)	C.speciosa(1)	95.93	123	3	2	124	246	115	235	9e-51	188
C.balansae(5)	C.speciosa(1)	100	17	0	0	49	65	40	56	0.0003	34.2
C.balansae(5)	C.saxicola(4)	95.12	123	5	1	124	246	119	240	9e-51	188
C.balansae(5)	C.saxicola(4)	96.43	28	1	0	38	65	33	60	2e-08	48.1
C.balansae(5)	C.tomentella(Z3)	95.08	122	5	1	125	246	124	244	4e-50	186
C.balansae(5)	C.tomentella(Z2)	95.08	122	5	1	125	246	124	244	4e-50	186
C.balansae(5)	C.tomentella(Z1)	95.08	122	5	1	125	246	124	244	4e-50	186
C.balansae(5)	C.tomentella(9)	95.08	122	5	1	125	246	124	244	4e-50	186
C.balansae(5)	C.tomentella(8)	95.08	122	5	1	125	246	124	244	4e-50	186
C.balansae(5)	C.tomentella(7)	95.08	122	5	1	125	246	124	244	4e-50	186
C.balansae(5)	C.tomentella(6)	95.08	122	5	1	125	246	124	244	4e-50	186
C.balansae(5)	C.tomentella(5)	95.08	122	5	1	125	246	124	244	4e-50	186
C.balansae(5)	C.tomentella(4)	95.08	122	5	1	125	246	124	244	4e-50	186
C.balansae(5)	C.tomentella(3)	95.08	122	5	1	125	246	124	244	4e-50	186
C.balansae(5)	C.tomentella(2)	95.08	122	5	1	125	246	124	244	4e-50	186
C.balansae(5)	C.tomentella(1)	95.08	122	5	1	125	246	124	244	4e-50	186
C.balansae(5)	C.tomentella(11)	95.08	122	5	1	125	246	124	244	4e-50	186
C.balansae(5)	C.tomentella(10)	95.08	122	5	1	125	246	124	244	4e-50	186
C.balansae(5)	C.fangshanensis(1)	95.16	124	4	2	124	246	120	242	6e-49	182
C.balansae(5)	C.fangshanensis(1)	89.47	38	4	0	32	69	28	65	3e-07	44.1
C.balansae(5)	C.saxicola(2)	94.31	123	6	1	124	246	124	245	2e-48	180
C.balansae(5)	C.saxicola(2)	92.86	28	2	0	42	69	42	69	5e-06	40.1
C.balansae(5)	C.saxicola(1)	94.31	123	6	1	124	246	124	245	2e-48	180
C.balansae(5)	C.saxicola(1)	92.86	28	2	0	42	69	42	69	5e-06	40.1
C.balansae(5)	C.nobilis(2)	94.26	122	3	2	124	245	109	226	1e-46	174
C.balansae(5)	C.saxicola(9)	93.5	123	7	1	124	246	124	245	6e-46	172
C.balansae(5)	C.saxicola(9)	96.88	32	1	0	38	69	38	69	9e-11	56
C.balansae(5)	C.saxicola(7)	93.5	123	7	1	124	246	124	245	6e-46	172
C.balansae(5)	C.saxicola(7)	96.88	32	1	0	38	69	38	69	9e-11	56
C.balansae(5)	C.saxicola(5)	93.5	123	7	1	124	246	124	245	6e-46	172
C.balansae(5)	C.saxicola(5)	96.88	32	1	0	38	69	38	69	9e-11	56
C.balansae(5)	C.saxicola(3)	93.5	123	7	1	124	246	124	245	6e-46	172
C.balansae(5)	C.saxicola(3)	92.86	28	2	0	42	69	42	69	5e-06	40.1
C.balansae(5)	C.saxicola(13)	93.5	123	7	1	124	246	124	245	6e-46	172
C.balansae(5)	C.saxicola(13)	96.88	32	1	0	38	69	38	69	9e-11	56
C.balansae(5)	C.saxicola(12)	93.5	123	7	1	124	246	124	245	6e-46	172
C.balansae(5)	C.saxicola(12)	96.88	32	1	0	38	69	38	69	9e-11	56
C.balansae(5)	C.saxicola(11)	93.5	123	7	1	124	246	124	245	6e-46	172
C.balansae(5)	C.saxicola(11)	96.88	32	1	0	38	69	38	69	9e-11	56
C.balansae(5)	C.tomentella(12)	95.19	104	5	0	125	228	124	227	3e-44	167
C.balansae(5)	C.nobilis(1)	93.44	122	4	2	124	245	104	221	3e-44	167
C.balansae(5)	C.saxicola(8)	92.68	123	8	1	124	246	124	245	1e-43	165
C.balansae(5)	C.saxicola(8)	96.88	32	1	0	38	69	38	69	9e-11	56
C.balansae(5)	C.saxicola(6)	92.68	123	8	1	124	246	124	245	1e-43	165
C.balansae(5)	C.saxicola(6)	93.75	32	2	0	38	69	38	69	2e-08	48.1
C.balansae(5)	C.turtschaninovii(2)	92.68	123	5	2	124	246	106	224	2e-42	161
C.balansae(5)	C.saxicola(10)	91.87	123	9	1	124	246	124	245	3e-41	157
C.balansae(5)	C.saxicola(10)	90.62	32	3	0	38	69	38	69	5e-06	40.1
C.balansae(5)	C.turtschaninovii(4)	91.87	123	6	2	124	246	109	227	5e-40	153
C.balansae(5)	C.turtschaninovii(3)	91.87	123	6	2	124	246	106	224	5e-40	153
C.balansae(5)	C.turtschaninovii(1)	91.87	123	6	2	124	246	106	224	5e-40	153
C.balansae(5)	C.capnoides(2)	92.68	123	4	3	124	246	105	222	5e-40	153
C.balansae(5)	C.capnoides(1)	92.68	123	4	3	124	246	105	222	5e-40	153
C.balansae(5)	C.repens.var.repens(3)	91.06	123	8	2	124	246	106	225	5e-37	143
C.balansae(5)	C.repens.var.repens(1)	91.06	123	8	2	124	246	106	225	5e-37	143
C.balansae(5)	C.linjiangensis(2)	91.06	123	8	2	124	246	104	223	5e-37	143
C.balansae(5)	C.linjiangensis(1)	91.06	123	8	2	124	246	104	223	5e-37	143
C.balansae(5)	C.ambigua(1)	91.06	123	8	2	124	246	106	225	5e-37	143
C.balansae(5)	C.yanhusuo(6)	92.23	103	8	0	124	226	108	210	2e-36	141
C.balansae(5)	C.yanhusuo(5)	92.23	103	8	0	124	226	107	209	2e-36	141
C.balansae(5)	C.yanhusuo(4)	92.23	103	8	0	124	226	107	209	2e-36	141
C.balansae(5)	C.yanhusuo(3)	92.23	103	8	0	124	226	108	210	2e-36	141
C.balansae(5)	C.yanhusuo(2)	92.23	103	8	0	124	226	108	210	2e-36	141
C.balansae(5)	C.yanhusuo(1)	92.23	103	8	0	124	226	107	209	2e-36	141
C.balansae(5)	C.racemosa(5)	93.41	91	6	0	124	214	114	204	3e-35	137
C.balansae(5)	C.racemosa(5)	100	21	0	0	226	246	201	221	1e-06	42.1
C.balansae(5)	C.racemosa(5)	100	18	0	0	48	65	39	56	8e-05	36.2
C.balansae(5)	C.linjiangensis(3)	90.24	123	9	2	124	246	104	223	1e-34	135
C.balansae(5)	C.repens.var.watanabei(2)	89.43	123	10	2	124	246	106	225	2e-33	131
C.balansae(5)	C.repens.var.watanabei(1)	89.43	123	10	2	124	246	106	225	2e-33	131
C.balansae(5)	C.ambigua(2)	89.43	123	10	2	124	246	106	225	3e-32	127
C.balansae(5)	C.repens.var.repens(2)	88.62	123	11	2	124	246	106	225	7e-30	119
C.balansae(5)	C.bungeana(3)	87.61	113	3	3	124	236	112	213	1e-25	105
C.balansae(5)	C.bungeana(1)	87.61	113	3	3	124	236	112	213	1e-25	105
C.balansae(5)	C.bungeana(2)	86.84	114	3	4	124	236	113	215	2e-21	91.7
C.balansae(5)	C.decumbens(3)	83.61	122	11	3	124	245	112	224	1e-15	71.9
C.balansae(5)	C.decumbens(1)	83.61	122	11	3	124	245	112	224	1e-15	71.9
C.balansae(5)	C.temulifolia(6)	82.93	123	12	3	124	245	117	231	9e-14	65.9
C.balansae(5)	C.decumbens(2)	88.73	71	4	2	175	245	158	224	9e-14	65.9
C.balansae(5)	C.decumbens(2)	96.43	28	1	0	124	151	112	139	2e-08	48.1
C.balansae(5)	C.sheareri(6)	84.21	114	8	4	124	236	110	214	4e-13	63.9
C.balansae(5)	C.sheareri(5)	84.21	114	8	4	124	236	110	214	4e-13	63.9
C.balansae(5)	C.sheareri(4)	84.21	114	8	4	124	236	110	214	4e-13	63.9
C.balansae(5)	C.sheareri(3)	84.21	114	8	4	124	236	110	214	4e-13	63.9
C.balansae(5)	C.sheareri(2)	84.21	114	8	4	124	236	110	214	4e-13	63.9
C.balansae(5)	C.sheareri(1)	84.21	114	8	4	124	236	110	214	4e-13	63.9
C.balansae(5)	C.temulifolia(3)	85.33	75	6	1	124	198	114	183	1e-12	61.9
C.balansae(5)	C.temulifolia(2)	85.33	75	6	1	124	198	114	183	1e-12	61.9
C.balansae(5)	C.temulifolia(1)	85.33	75	6	1	124	198	114	183	1e-12	61.9
C.balansae(5)	C.sheareri(8)	85.33	75	6	1	124	198	110	179	1e-12	61.9
C.balansae(5)	C.sheareri(7)	85.33	75	6	1	124	198	110	179	1e-12	61.9
C.balansae(5)	C.temulifolia(5)	97.06	34	1	0	124	157	114	147	6e-12	60
C.balansae(5)	C.temulifolia(5)	90.62	32	3	0	167	198	152	183	5e-06	40.1
C.balansae(6)	C.wilsonii(4)	100	123	0	0	124	246	114	236	2e-67	244
C.balansae(6)	C.wilsonii(4)	100	18	0	0	48	65	39	56	8e-05	36.2
C.balansae(6)	C.wilsonii(3)	100	123	0	0	124	246	114	236	2e-67	244
C.balansae(6)	C.wilsonii(3)	100	18	0	0	48	65	39	56	8e-05	36.2
C.balansae(6)	C.wilsonii(2)	100	123	0	0	124	246	114	236	2e-67	244
C.balansae(6)	C.wilsonii(2)	100	18	0	0	48	65	39	56	8e-05	36.2
C.balansae(6)	C.wilsonii(1)	100	123	0	0	124	246	114	236	2e-67	244
C.balansae(6)	C.wilsonii(1)	100	18	0	0	48	65	39	56	8e-05	36.2
C.balansae(6)	C.pallida(1)	100	123	0	0	124	246	124	246	2e-67	244
C.balansae(6)	C.pallida(1)	100	44	0	0	26	69	26	69	3e-20	87.7
C.balansae(6)	C.cheilanthifolia(5)	100	123	0	0	124	246	114	236	2e-67	244
C.balansae(6)	C.cheilanthifolia(5)	100	18	0	0	48	65	39	56	8e-05	36.2
C.balansae(6)	C.cheilanthifolia(4)	100	123	0	0	124	246	114	236	2e-67	244
C.balansae(6)	C.cheilanthifolia(4)	100	18	0	0	48	65	39	56	8e-05	36.2
C.balansae(6)	C.cheilanthifolia(3)	100	123	0	0	124	246	114	236	2e-67	244
C.balansae(6)	C.cheilanthifolia(3)	100	18	0	0	48	65	39	56	8e-05	36.2
C.balansae(6)	C.cheilanthifolia(2)	100	123	0	0	124	246	114	236	2e-67	244
C.balansae(6)	C.cheilanthifolia(2)	100	18	0	0	48	65	39	56	8e-05	36.2
C.balansae(6)	C.cheilanthifolia(1)	100	123	0	0	124	246	114	236	2e-67	244
C.balansae(6)	C.cheilanthifolia(1)	100	18	0	0	48	65	39	56	8e-05	36.2
C.balansae(6)	C.balansae(7)	100	123	0	0	124	246	124	246	2e-67	244
C.balansae(6)	C.balansae(7)	100	44	0	0	26	69	26	69	3e-20	87.7
C.balansae(6)	C.balansae(6)	100	123	0	0	124	246	124	246	2e-67	244
C.balansae(6)	C.balansae(6)	100	44	0	0	26	69	26	69	3e-20	87.7
C.balansae(6)	C.balansae(4)	100	123	0	0	124	246	124	246	2e-67	244
C.balansae(6)	C.balansae(4)	100	44	0	0	26	69	26	69	3e-20	87.7
C.balansae(6)	C.balansae(3)	100	123	0	0	124	246	124	246	2e-67	244
C.balansae(6)	C.balansae(3)	100	44	0	0	26	69	26	69	3e-20	87.7
C.balansae(6)	C.balansae(2)	100	123	0	0	124	246	124	246	2e-67	244
C.balansae(6)	C.balansae(2)	100	44	0	0	26	69	26	69	3e-20	87.7
C.balansae(6)	C.balansae(1)	100	123	0	0	124	246	124	246	2e-67	244
C.balansae(6)	C.balansae(1)	100	44	0	0	26	69	26	69	3e-20	87.7
C.balansae(6)	C.pallida(3)	99.19	123	1	0	124	246	123	245	4e-65	236
C.balansae(6)	C.pallida(3)	97.73	44	1	0	26	69	25	68	6e-18	79.8
C.balansae(6)	C.pallida(2)	99.19	123	1	0	124	246	123	245	4e-65	236
C.balansae(6)	C.pallida(2)	97.73	44	1	0	26	69	25	68	6e-18	79.8
C.balansae(6)	C.balansae(5)	99.19	123	1	0	124	246	124	246	4e-65	236
C.balansae(6)	C.balansae(5)	100	44	0	0	26	69	26	69	3e-20	87.7
C.balansae(6)	C.cheilanthifolia(6)	99.18	122	1	0	124	245	114	235	2e-64	234
C.balansae(6)	C.cheilanthifolia(6)	100	18	0	0	48	65	39	56	8e-05	36.2
C.balansae(6)	C.racemosa(3)	99.19	123	0	1	124	246	114	235	1e-62	228
C.balansae(6)	C.racemosa(3)	100	18	0	0	48	65	39	56	8e-05	36.2
C.balansae(6)	C.racemosa(2)	99.19	123	0	1	124	246	114	235	1e-62	228
C.balansae(6)	C.racemosa(2)	100	18	0	0	48	65	39	56	8e-05	36.2
C.balansae(6)	C.racemosa(1)	99.19	123	0	1	124	246	114	235	1e-62	228
C.balansae(6)	C.racemosa(1)	100	18	0	0	48	65	39	56	8e-05	36.2
C.balansae(6)	C.racemosa(4)	97.56	123	2	1	124	246	114	235	6e-58	212
C.balansae(6)	C.racemosa(4)	100	18	0	0	48	65	39	56	8e-05	36.2
C.balansae(6)	C.parviflora(5)	97.56	123	2	1	124	246	122	243	6e-58	212
C.balansae(6)	C.parviflora(4)	97.56	123	2	1	124	246	122	243	6e-58	212
C.balansae(6)	C.parviflora(3)	97.56	123	2	1	124	246	122	243	6e-58	212
C.balansae(6)	C.parviflora(2)	97.56	123	2	1	124	246	122	243	6e-58	212
C.balansae(6)	C.parviflora(1)	97.56	123	2	1	124	246	122	243	6e-58	212
C.balansae(6)	C.pallida(4)	98.37	123	0	2	124	246	121	241	6e-58	212
C.balansae(6)	C.pallida(4)	93.18	44	0	1	26	69	26	66	6e-12	60
C.balansae(6)	C.edulis(7)	97.56	123	2	1	124	246	121	242	6e-58	212
C.balansae(6)	C.edulis(7)	92.86	28	2	0	42	69	39	66	5e-06	40.1
C.balansae(6)	C.edulis(6)	97.56	123	2	1	124	246	121	242	6e-58	212
C.balansae(6)	C.edulis(6)	92.86	28	2	0	42	69	39	66	5e-06	40.1
C.balansae(6)	C.edulis(5)	97.56	123	2	1	124	246	121	242	6e-58	212
C.balansae(6)	C.edulis(5)	92.86	28	2	0	42	69	39	66	5e-06	40.1
C.balansae(6)	C.edulis(4)	97.56	123	2	1	124	246	121	242	6e-58	212
C.balansae(6)	C.edulis(4)	92.86	28	2	0	42	69	39	66	5e-06	40.1
C.balansae(6)	C.edulis(3)	97.56	123	2	1	124	246	121	242	6e-58	212
C.balansae(6)	C.edulis(3)	92.86	28	2	0	42	69	39	66	5e-06	40.1
C.balansae(6)	C.edulis(2)	97.56	123	2	1	124	246	121	242	6e-58	212
C.balansae(6)	C.edulis(2)	92.86	28	2	0	42	69	39	66	5e-06	40.1
C.balansae(6)	C.edulis(1)	97.56	123	2	1	124	246	121	242	6e-58	212
C.balansae(6)	C.edulis(1)	92.86	28	2	0	42	69	39	66	5e-06	40.1
C.balansae(6)	C.speciosa(3)	97.56	123	1	2	124	246	115	235	2e-55	204
C.balansae(6)	C.speciosa(3)	100	17	0	0	49	65	40	56	0.0003	34.2
C.balansae(6)	C.speciosa(2)	97.56	123	1	2	124	246	115	235	2e-55	204
C.balansae(6)	C.speciosa(2)	100	17	0	0	49	65	40	56	0.0003	34.2
C.balansae(6)	C.fangshanensis(9)	96.77	124	2	2	124	246	120	242	1e-53	198
C.balansae(6)	C.fangshanensis(9)	89.47	38	4	0	32	69	28	65	3e-07	44.1
C.balansae(6)	C.fangshanensis(8)	96.77	124	2	2	124	246	120	242	1e-53	198
C.balansae(6)	C.fangshanensis(8)	89.47	38	4	0	32	69	28	65	3e-07	44.1
C.balansae(6)	C.fangshanensis(7)	96.77	124	2	2	124	246	120	242	1e-53	198
C.balansae(6)	C.fangshanensis(7)	89.47	38	4	0	32	69	28	65	3e-07	44.1
C.balansae(6)	C.fangshanensis(6)	96.77	124	2	2	124	246	120	242	1e-53	198
C.balansae(6)	C.fangshanensis(6)	89.47	38	4	0	32	69	28	65	3e-07	44.1
C.balansae(6)	C.fangshanensis(5)	96.77	124	2	2	124	246	120	242	1e-53	198
C.balansae(6)	C.fangshanensis(5)	89.47	38	4	0	32	69	28	65	3e-07	44.1
C.balansae(6)	C.fangshanensis(4)	96.77	124	2	2	124	246	120	242	1e-53	198
C.balansae(6)	C.fangshanensis(4)	89.47	38	4	0	32	69	28	65	3e-07	44.1
C.balansae(6)	C.fangshanensis(3)	96.77	124	2	2	124	246	120	242	1e-53	198
C.balansae(6)	C.fangshanensis(3)	89.47	38	4	0	32	69	28	65	3e-07	44.1
C.balansae(6)	C.fangshanensis(2)	96.77	124	2	2	124	246	120	242	1e-53	198
C.balansae(6)	C.fangshanensis(2)	89.47	38	4	0	32	69	28	65	3e-07	44.1
C.balansae(6)	C.speciosa(1)	96.75	123	2	2	124	246	115	235	4e-53	196
C.balansae(6)	C.speciosa(1)	100	17	0	0	49	65	40	56	0.0003	34.2
C.balansae(6)	C.saxicola(4)	95.93	123	4	1	124	246	119	240	4e-53	196
C.balansae(6)	C.saxicola(4)	96.43	28	1	0	38	65	33	60	2e-08	48.1
C.balansae(6)	C.tomentella(Z3)	95.9	122	4	1	125	246	124	244	2e-52	194
C.balansae(6)	C.tomentella(Z2)	95.9	122	4	1	125	246	124	244	2e-52	194
C.balansae(6)	C.tomentella(Z1)	95.9	122	4	1	125	246	124	244	2e-52	194
C.balansae(6)	C.tomentella(9)	95.9	122	4	1	125	246	124	244	2e-52	194
C.balansae(6)	C.tomentella(8)	95.9	122	4	1	125	246	124	244	2e-52	194
C.balansae(6)	C.tomentella(7)	95.9	122	4	1	125	246	124	244	2e-52	194
C.balansae(6)	C.tomentella(6)	95.9	122	4	1	125	246	124	244	2e-52	194
C.balansae(6)	C.tomentella(5)	95.9	122	4	1	125	246	124	244	2e-52	194
C.balansae(6)	C.tomentella(4)	95.9	122	4	1	125	246	124	244	2e-52	194
C.balansae(6)	C.tomentella(3)	95.9	122	4	1	125	246	124	244	2e-52	194
C.balansae(6)	C.tomentella(2)	95.9	122	4	1	125	246	124	244	2e-52	194
C.balansae(6)	C.tomentella(1)	95.9	122	4	1	125	246	124	244	2e-52	194
C.balansae(6)	C.tomentella(11)	95.9	122	4	1	125	246	124	244	2e-52	194
C.balansae(6)	C.tomentella(10)	95.9	122	4	1	125	246	124	244	2e-52	194
C.balansae(6)	C.fangshanensis(1)	95.97	124	3	2	124	246	120	242	2e-51	190
C.balansae(6)	C.fangshanensis(1)	89.47	38	4	0	32	69	28	65	3e-07	44.1
C.balansae(6)	C.saxicola(2)	95.12	123	5	1	124	246	124	245	9e-51	188
C.balansae(6)	C.saxicola(2)	92.86	28	2	0	42	69	42	69	5e-06	40.1
C.balansae(6)	C.saxicola(1)	95.12	123	5	1	124	246	124	245	9e-51	188
C.balansae(6)	C.saxicola(1)	92.86	28	2	0	42	69	42	69	5e-06	40.1
C.balansae(6)	C.nobilis(2)	95.08	122	2	2	124	245	109	226	6e-49	182
C.balansae(6)	C.saxicola(9)	94.31	123	6	1	124	246	124	245	2e-48	180
C.balansae(6)	C.saxicola(9)	96.88	32	1	0	38	69	38	69	9e-11	56
C.balansae(6)	C.saxicola(7)	94.31	123	6	1	124	246	124	245	2e-48	180
C.balansae(6)	C.saxicola(7)	96.88	32	1	0	38	69	38	69	9e-11	56
C.balansae(6)	C.saxicola(5)	94.31	123	6	1	124	246	124	245	2e-48	180
C.balansae(6)	C.saxicola(5)	96.88	32	1	0	38	69	38	69	9e-11	56
C.balansae(6)	C.saxicola(3)	94.31	123	6	1	124	246	124	245	2e-48	180
C.balansae(6)	C.saxicola(3)	92.86	28	2	0	42	69	42	69	5e-06	40.1
C.balansae(6)	C.saxicola(13)	94.31	123	6	1	124	246	124	245	2e-48	180
C.balansae(6)	C.saxicola(13)	96.88	32	1	0	38	69	38	69	9e-11	56
C.balansae(6)	C.saxicola(12)	94.31	123	6	1	124	246	124	245	2e-48	180
C.balansae(6)	C.saxicola(12)	96.88	32	1	0	38	69	38	69	9e-11	56
C.balansae(6)	C.saxicola(11)	94.31	123	6	1	124	246	124	245	2e-48	180
C.balansae(6)	C.saxicola(11)	96.88	32	1	0	38	69	38	69	9e-11	56
C.balansae(6)	C.tomentella(12)	96.15	104	4	0	125	228	124	227	1e-46	174
C.balansae(6)	C.nobilis(1)	94.26	122	3	2	124	245	104	221	1e-46	174
C.balansae(6)	C.saxicola(8)	93.5	123	7	1	124	246	124	245	6e-46	172
C.balansae(6)	C.saxicola(8)	96.88	32	1	0	38	69	38	69	9e-11	56
C.balansae(6)	C.saxicola(6)	93.5	123	7	1	124	246	124	245	6e-46	172
C.balansae(6)	C.saxicola(6)	93.75	32	2	0	38	69	38	69	2e-08	48.1
C.balansae(6)	C.turtschaninovii(2)	93.5	123	4	2	124	246	106	224	9e-45	168
C.balansae(6)	C.saxicola(10)	92.68	123	8	1	124	246	124	245	1e-43	165
C.balansae(6)	C.saxicola(10)	90.62	32	3	0	38	69	38	69	5e-06	40.1
C.balansae(6)	C.turtschaninovii(4)	92.68	123	5	2	124	246	109	227	2e-42	161
C.balansae(6)	C.turtschaninovii(3)	92.68	123	5	2	124	246	106	224	2e-42	161
C.balansae(6)	C.turtschaninovii(1)	92.68	123	5	2	124	246	106	224	2e-42	161
C.balansae(6)	C.capnoides(2)	93.5	123	3	3	124	246	105	222	2e-42	161
C.balansae(6)	C.capnoides(1)	93.5	123	3	3	124	246	105	222	2e-42	161
C.balansae(6)	C.repens.var.repens(3)	91.87	123	7	2	124	246	106	225	2e-39	151
C.balansae(6)	C.repens.var.repens(1)	91.87	123	7	2	124	246	106	225	2e-39	151
C.balansae(6)	C.linjiangensis(2)	91.87	123	7	2	124	246	104	223	2e-39	151
C.balansae(6)	C.linjiangensis(1)	91.87	123	7	2	124	246	104	223	2e-39	151
C.balansae(6)	C.ambigua(1)	91.87	123	7	2	124	246	106	225	2e-39	151
C.balansae(6)	C.yanhusuo(6)	93.2	103	7	0	124	226	108	210	8e-39	149
C.balansae(6)	C.yanhusuo(5)	93.2	103	7	0	124	226	107	209	8e-39	149
C.balansae(6)	C.yanhusuo(4)	93.2	103	7	0	124	226	107	209	8e-39	149
C.balansae(6)	C.yanhusuo(3)	93.2	103	7	0	124	226	108	210	8e-39	149
C.balansae(6)	C.yanhusuo(2)	93.2	103	7	0	124	226	108	210	8e-39	149
C.balansae(6)	C.yanhusuo(1)	93.2	103	7	0	124	226	107	209	8e-39	149
C.balansae(6)	C.racemosa(5)	94.51	91	5	0	124	214	114	204	1e-37	145
C.balansae(6)	C.racemosa(5)	100	21	0	0	226	246	201	221	1e-06	42.1
C.balansae(6)	C.racemosa(5)	100	18	0	0	48	65	39	56	8e-05	36.2
C.balansae(6)	C.linjiangensis(3)	91.06	123	8	2	124	246	104	223	5e-37	143
C.balansae(6)	C.repens.var.watanabei(2)	90.24	123	9	2	124	246	106	225	8e-36	139
C.balansae(6)	C.repens.var.watanabei(1)	90.24	123	9	2	124	246	106	225	8e-36	139
C.balansae(6)	C.ambigua(2)	90.24	123	9	2	124	246	106	225	1e-34	135
C.balansae(6)	C.repens.var.repens(2)	89.43	123	10	2	124	246	106	225	3e-32	127
C.balansae(6)	C.bungeana(3)	88.5	113	2	3	124	236	112	213	4e-28	113
C.balansae(6)	C.bungeana(1)	88.5	113	2	3	124	236	112	213	4e-28	113
C.balansae(6)	C.bungeana(2)	87.72	114	2	4	124	236	113	215	7e-24	99.6
C.balansae(6)	C.decumbens(3)	84.43	122	10	3	124	245	112	224	6e-18	79.8
C.balansae(6)	C.decumbens(1)	84.43	122	10	3	124	245	112	224	6e-18	79.8
C.balansae(6)	C.temulifolia(6)	83.74	123	11	3	124	245	117	231	4e-16	73.8
C.balansae(6)	C.sheareri(6)	85.09	114	7	4	124	236	110	214	1e-15	71.9
C.balansae(6)	C.sheareri(5)	85.09	114	7	4	124	236	110	214	1e-15	71.9
C.balansae(6)	C.sheareri(4)	85.09	114	7	4	124	236	110	214	1e-15	71.9
C.balansae(6)	C.sheareri(3)	85.09	114	7	4	124	236	110	214	1e-15	71.9
C.balansae(6)	C.sheareri(2)	85.09	114	7	4	124	236	110	214	1e-15	71.9
C.balansae(6)	C.sheareri(1)	85.09	114	7	4	124	236	110	214	1e-15	71.9
C.balansae(6)	C.temulifolia(3)	86.67	75	5	1	124	198	114	183	6e-15	69.9
C.balansae(6)	C.temulifolia(2)	86.67	75	5	1	124	198	114	183	6e-15	69.9
C.balansae(6)	C.temulifolia(1)	86.67	75	5	1	124	198	114	183	6e-15	69.9
C.balansae(6)	C.sheareri(8)	86.67	75	5	1	124	198	110	179	6e-15	69.9
C.balansae(6)	C.sheareri(7)	86.67	75	5	1	124	198	110	179	6e-15	69.9
C.balansae(6)	C.temulifolia(5)	100	34	0	0	124	157	114	147	2e-14	67.9
C.balansae(6)	C.temulifolia(5)	90.62	32	3	0	167	198	152	183	5e-06	40.1
C.balansae(6)	C.decumbens(2)	88.73	71	4	2	175	245	158	224	9e-14	65.9
C.balansae(6)	C.decumbens(2)	100	28	0	0	124	151	112	139	9e-11	56
C.balansae(7)	C.balansae(7)	100	221	0	0	26	246	26	246	6e-126	438
C.balansae(7)	C.pallida(1)	99.55	221	1	0	26	246	26	246	1e-123	430
C.balansae(7)	C.balansae(6)	99.55	221	1	0	26	246	26	246	1e-123	430
C.balansae(7)	C.balansae(4)	99.55	221	1	0	26	246	26	246	1e-123	430
C.balansae(7)	C.balansae(3)	99.55	221	1	0	26	246	26	246	1e-123	430
C.balansae(7)	C.balansae(2)	99.55	221	1	0	26	246	26	246	1e-123	430
C.balansae(7)	C.balansae(1)	99.55	221	1	0	26	246	26	246	1e-123	430
C.balansae(7)	C.balansae(5)	99.1	221	2	0	26	246	26	246	4e-121	422
C.balansae(7)	C.pallida(3)	98.64	221	3	0	26	246	25	245	9e-119	414
C.balansae(7)	C.pallida(2)	98.64	221	3	0	26	246	25	245	9e-119	414
C.balansae(7)	C.pallida(4)	97.29	221	1	3	26	246	26	241	1e-105	371
C.balansae(7)	C.wilsonii(4)	97.49	199	4	1	48	246	39	236	2e-98	347
C.balansae(7)	C.wilsonii(3)	97.49	199	4	1	48	246	39	236	2e-98	347
C.balansae(7)	C.wilsonii(2)	97.49	199	4	1	48	246	39	236	2e-98	347
C.balansae(7)	C.wilsonii(1)	97.49	199	4	1	48	246	39	236	2e-98	347
C.balansae(7)	C.cheilanthifolia(5)	97.49	199	4	1	48	246	39	236	2e-98	347
C.balansae(7)	C.cheilanthifolia(4)	97.49	199	4	1	48	246	39	236	2e-98	347
C.balansae(7)	C.cheilanthifolia(3)	97.49	199	4	1	48	246	39	236	2e-98	347
C.balansae(7)	C.cheilanthifolia(2)	97.49	199	4	1	48	246	39	236	2e-98	347
C.balansae(7)	C.cheilanthifolia(1)	97.49	199	4	1	48	246	39	236	2e-98	347
C.balansae(7)	C.edulis(7)	96.59	205	6	1	42	246	39	242	3e-97	343
C.balansae(7)	C.edulis(6)	96.59	205	6	1	42	246	39	242	3e-97	343
C.balansae(7)	C.edulis(5)	96.59	205	6	1	42	246	39	242	3e-97	343
C.balansae(7)	C.edulis(4)	96.59	205	6	1	42	246	39	242	3e-97	343
C.balansae(7)	C.edulis(3)	96.59	205	6	1	42	246	39	242	3e-97	343
C.balansae(7)	C.edulis(2)	96.59	205	6	1	42	246	39	242	3e-97	343
C.balansae(7)	C.edulis(1)	96.59	205	6	1	42	246	39	242	3e-97	343
C.balansae(7)	C.cheilanthifolia(6)	96.97	198	5	1	48	245	39	235	2e-95	337
C.balansae(7)	C.racemosa(3)	96.98	199	4	2	48	246	39	235	1e-93	331
C.balansae(7)	C.racemosa(2)	96.98	199	4	2	48	246	39	235	1e-93	331
C.balansae(7)	C.racemosa(1)	96.98	199	4	2	48	246	39	235	1e-93	331
C.balansae(7)	C.parviflora(5)	96.46	198	6	1	49	246	47	243	4e-93	329
C.balansae(7)	C.parviflora(4)	96.46	198	6	1	49	246	47	243	4e-93	329
C.balansae(7)	C.parviflora(3)	96.46	198	6	1	49	246	47	243	4e-93	329
C.balansae(7)	C.parviflora(2)	96.46	198	6	1	49	246	47	243	4e-93	329
C.balansae(7)	C.parviflora(1)	96.46	198	6	1	49	246	47	243	4e-93	329
C.balansae(7)	C.fangshanensis(9)	94.91	216	9	2	32	246	28	242	6e-92	325
C.balansae(7)	C.fangshanensis(8)	94.91	216	9	2	32	246	28	242	6e-92	325
C.balansae(7)	C.fangshanensis(7)	94.91	216	9	2	32	246	28	242	6e-92	325
C.balansae(7)	C.fangshanensis(6)	94.91	216	9	2	32	246	28	242	6e-92	325
C.balansae(7)	C.fangshanensis(5)	94.91	216	9	2	32	246	28	242	6e-92	325
C.balansae(7)	C.fangshanensis(4)	94.91	216	9	2	32	246	28	242	6e-92	325
C.balansae(7)	C.fangshanensis(3)	94.91	216	9	2	32	246	28	242	6e-92	325
C.balansae(7)	C.fangshanensis(2)	94.91	216	9	2	32	246	28	242	6e-92	325
C.balansae(7)	C.speciosa(3)	96.46	198	5	2	49	246	40	235	1e-90	321
C.balansae(7)	C.speciosa(2)	96.46	198	5	2	49	246	40	235	1e-90	321
C.balansae(7)	C.saxicola(4)	94.74	209	10	1	38	246	33	240	4e-90	319
C.balansae(7)	C.saxicola(2)	95.12	205	9	1	42	246	42	245	4e-90	319
C.balansae(7)	C.saxicola(1)	95.12	205	9	1	42	246	42	245	4e-90	319
C.balansae(7)	C.saxicola(11)	94.74	209	10	1	38	246	38	245	4e-90	319
C.balansae(7)	C.fangshanensis(1)	94.44	216	10	2	32	246	28	242	2e-89	317
C.balansae(7)	C.racemosa(4)	95.98	199	6	2	48	246	39	235	6e-89	315
C.balansae(7)	C.speciosa(1)	95.96	198	6	2	49	246	40	235	2e-88	313
C.balansae(7)	C.saxicola(9)	94.26	209	11	1	38	246	38	245	9e-88	311
C.balansae(7)	C.saxicola(8)	94.26	209	11	1	38	246	38	245	9e-88	311
C.balansae(7)	C.saxicola(7)	94.26	209	11	1	38	246	38	245	9e-88	311
C.balansae(7)	C.saxicola(5)	94.26	209	11	1	38	246	38	245	9e-88	311
C.balansae(7)	C.saxicola(3)	94.63	205	10	1	42	246	42	245	9e-88	311
C.balansae(7)	C.saxicola(13)	94.26	209	11	1	38	246	38	245	9e-88	311
C.balansae(7)	C.saxicola(12)	94.26	209	11	1	38	246	38	245	9e-88	311
C.balansae(7)	C.tomentella(Z3)	94.15	205	11	1	42	246	41	244	2e-85	303
C.balansae(7)	C.tomentella(Z2)	94.15	205	11	1	42	246	41	244	2e-85	303
C.balansae(7)	C.tomentella(Z1)	94.15	205	11	1	42	246	41	244	2e-85	303
C.balansae(7)	C.tomentella(8)	94.15	205	11	1	42	246	41	244	2e-85	303
C.balansae(7)	C.tomentella(4)	94.15	205	11	1	42	246	41	244	2e-85	303
C.balansae(7)	C.tomentella(3)	94.15	205	11	1	42	246	41	244	2e-85	303
C.balansae(7)	C.tomentella(2)	94.15	205	11	1	42	246	41	244	2e-85	303
C.balansae(7)	C.tomentella(1)	94.15	205	11	1	42	246	41	244	2e-85	303
C.balansae(7)	C.tomentella(11)	94.15	205	11	1	42	246	41	244	2e-85	303
C.balansae(7)	C.tomentella(10)	94.15	205	11	1	42	246	41	244	2e-85	303
C.balansae(7)	C.saxicola(6)	93.78	209	12	1	38	246	38	245	2e-85	303
C.balansae(7)	C.tomentella(9)	93.66	205	12	1	42	246	41	244	6e-83	295
C.balansae(7)	C.tomentella(7)	93.66	205	12	1	42	246	41	244	6e-83	295
C.balansae(7)	C.tomentella(6)	93.66	205	12	1	42	246	41	244	6e-83	295
C.balansae(7)	C.tomentella(5)	93.17	205	13	1	42	246	41	244	1e-80	287
C.balansae(7)	C.saxicola(10)	92.82	209	14	1	38	246	38	245	1e-80	287
C.balansae(7)	C.tomentella(12)	93.58	187	12	0	42	228	41	227	5e-77	276
C.balansae(7)	C.nobilis(2)	93.51	185	7	3	61	245	47	226	7e-70	252
C.balansae(7)	C.capnoides(2)	93.19	191	7	4	56	246	38	222	1e-68	248
C.balansae(7)	C.capnoides(1)	93.19	191	7	4	56	246	38	222	1e-68	248
C.balansae(7)	C.nobilis(1)	92.06	189	10	3	57	245	38	221	4e-65	236
C.balansae(7)	C.racemosa(5)	92.22	167	12	1	48	214	39	204	2e-61	224
C.balansae(7)	C.racemosa(5)	100	21	0	0	226	246	201	221	1e-06	42.1
C.balansae(7)	C.linjiangensis(2)	91.05	190	13	3	57	246	38	223	3e-60	220
C.balansae(7)	C.linjiangensis(1)	91.05	190	13	3	57	246	38	223	3e-60	220
C.balansae(7)	C.turtschaninovii(2)	90.53	190	13	3	57	246	40	224	2e-58	214
C.balansae(7)	C.repens.var.repens(3)	90.53	190	14	3	57	246	40	225	6e-58	212
C.balansae(7)	C.repens.var.repens(1)	90.53	190	14	3	57	246	40	225	6e-58	212
C.balansae(7)	C.linjiangensis(3)	90.53	190	14	3	57	246	38	223	6e-58	212
C.balansae(7)	C.ambigua(1)	90.53	190	14	3	57	246	40	225	6e-58	212
C.balansae(7)	C.turtschaninovii(3)	90	190	14	3	57	246	40	224	4e-56	206
C.balansae(7)	C.turtschaninovii(1)	90	190	14	3	57	246	40	224	4e-56	206
C.balansae(7)	C.repens.var.watanabei(2)	89.47	190	16	3	57	246	40	225	2e-54	200
C.balansae(7)	C.repens.var.watanabei(1)	89.47	190	16	3	57	246	40	225	2e-54	200
C.balansae(7)	C.ambigua(2)	89.47	190	16	3	57	246	40	225	4e-53	196
C.balansae(7)	C.turtschaninovii(4)	89.12	193	13	4	57	246	40	227	6e-52	192
C.balansae(7)	C.repens.var.repens(2)	88.95	190	17	3	57	246	40	225	9e-51	188
C.balansae(7)	C.bungeana(3)	88.33	180	9	4	57	236	46	213	1e-46	174
C.balansae(7)	C.bungeana(1)	88.33	180	9	4	57	236	46	213	1e-46	174
C.balansae(7)	C.yanhusuo(6)	91.37	139	11	1	88	226	73	210	6e-46	172
C.balansae(7)	C.yanhusuo(5)	91.37	139	11	1	88	226	72	209	6e-46	172
C.balansae(7)	C.yanhusuo(4)	91.37	139	11	1	88	226	72	209	6e-46	172
C.balansae(7)	C.yanhusuo(3)	91.37	139	11	1	88	226	73	210	6e-46	172
C.balansae(7)	C.yanhusuo(2)	91.37	139	11	1	88	226	73	210	6e-46	172
C.balansae(7)	C.yanhusuo(1)	91.37	139	11	1	88	226	72	209	6e-46	172
C.balansae(7)	C.bungeana(2)	87.85	181	9	5	57	236	47	215	2e-42	161
C.balansae(7)	C.temulifolia(6)	85.79	190	17	4	57	245	51	231	5e-37	143
C.balansae(7)	C.sheareri(6)	86.32	190	15	5	48	236	35	214	5e-37	143
C.balansae(7)	C.sheareri(5)	86.32	190	15	5	48	236	35	214	5e-37	143
C.balansae(7)	C.sheareri(4)	86.32	190	15	5	48	236	35	214	5e-37	143
C.balansae(7)	C.sheareri(3)	86.32	190	15	5	48	236	35	214	5e-37	143
C.balansae(7)	C.sheareri(2)	86.32	190	15	5	48	236	35	214	5e-37	143
C.balansae(7)	C.sheareri(1)	86.32	190	15	5	48	236	35	214	5e-37	143
C.balansae(7)	C.sheareri(8)	87.42	151	13	2	48	198	35	179	2e-36	141
C.balansae(7)	C.sheareri(7)	87.42	151	13	2	48	198	35	179	2e-36	141
C.balansae(7)	C.temulifolia(3)	88.03	142	11	2	57	198	48	183	8e-36	139
C.balansae(7)	C.temulifolia(2)	88.03	142	11	2	57	198	48	183	8e-36	139
C.balansae(7)	C.temulifolia(1)	88.03	142	11	2	57	198	48	183	8e-36	139
C.balansae(7)	C.temulifolia(5)	93.07	101	6	1	57	157	48	147	3e-35	137
C.balansae(7)	C.temulifolia(5)	90.62	32	3	0	167	198	152	183	5e-06	40.1
C.balansae(7)	C.decumbens(1)	85.25	183	16	5	63	245	53	224	2e-30	121
C.balansae(7)	C.decumbens(2)	84.15	183	18	5	63	245	53	224	1e-25	105
C.balansae(7)	C.decumbens(3)	84.15	164	16	4	82	245	71	224	7e-24	99.6
C.bungeana(1)	C.bungeana(3)	100	150	0	0	75	224	75	224	1e-83	297
C.bungeana(1)	C.bungeana(1)	100	150	0	0	75	224	75	224	1e-83	297
C.bungeana(1)	C.bungeana(2)	99.34	151	0	1	75	224	76	226	2e-79	283
C.bungeana(1)	C.sheareri(6)	93.46	153	7	2	75	224	73	225	2e-57	210
C.bungeana(1)	C.sheareri(5)	93.46	153	7	2	75	224	73	225	2e-57	210
C.bungeana(1)	C.sheareri(4)	93.46	153	7	2	75	224	73	225	2e-57	210
C.bungeana(1)	C.sheareri(3)	93.46	153	7	2	75	224	73	225	2e-57	210
C.bungeana(1)	C.sheareri(2)	93.46	153	7	2	75	224	73	225	2e-57	210
C.bungeana(1)	C.sheareri(1)	93.46	153	7	2	75	224	73	225	2e-57	210
C.bungeana(1)	C.turtschaninovii(2)	91.89	148	5	1	77	217	71	218	6e-55	202
C.bungeana(1)	C.sheareri(8)	92.81	153	8	2	75	224	73	225	6e-55	202
C.bungeana(1)	C.sheareri(7)	92.81	153	8	2	75	224	73	225	6e-55	202
C.bungeana(1)	C.nobilis(2)	92.31	143	4	1	77	212	74	216	2e-54	200
C.bungeana(1)	C.turtschaninovii(4)	91.33	150	6	1	75	217	72	221	9e-54	198
C.bungeana(1)	C.capnoides(2)	91.84	147	6	1	77	217	70	216	9e-54	198
C.bungeana(1)	C.capnoides(1)	91.84	147	6	1	77	217	70	216	9e-54	198
C.bungeana(1)	C.turtschaninovii(3)	91.22	148	6	1	77	217	71	218	1e-52	194
C.bungeana(1)	C.turtschaninovii(1)	91.22	148	6	1	77	217	71	218	1e-52	194
C.bungeana(1)	C.linjiangensis(3)	91.39	151	5	2	75	217	67	217	5e-52	192
C.bungeana(1)	C.nobilis(1)	91.1	146	6	1	75	213	67	212	2e-51	190
C.bungeana(1)	C.repens.var.repens(3)	90.73	151	6	2	75	217	69	219	1e-49	184
C.bungeana(1)	C.repens.var.repens(1)	90.73	151	6	2	75	217	69	219	1e-49	184
C.bungeana(1)	C.linjiangensis(2)	90.73	151	6	2	75	217	67	217	1e-49	184
C.bungeana(1)	C.linjiangensis(1)	90.73	151	6	2	75	217	67	217	1e-49	184
C.bungeana(1)	C.temulifolia(3)	92.54	134	6	2	75	204	77	210	1e-46	174
C.bungeana(1)	C.temulifolia(2)	92.54	134	6	2	75	204	77	210	1e-46	174
C.bungeana(1)	C.temulifolia(1)	92.54	134	6	2	75	204	77	210	1e-46	174
C.bungeana(1)	C.ambigua(2)	90.73	151	6	3	75	217	69	219	1e-46	174
C.bungeana(1)	C.repens.var.watanabei(2)	89.4	151	8	2	75	217	69	219	5e-46	172
C.bungeana(1)	C.repens.var.watanabei(1)	89.4	151	8	2	75	217	69	219	5e-46	172
C.bungeana(1)	C.decumbens(1)	90.34	145	12	1	75	217	75	219	2e-45	170
C.bungeana(1)	C.repens.var.repens(2)	89.4	151	8	2	75	217	69	219	8e-45	168
C.bungeana(1)	C.racemosa(3)	89.26	149	6	2	75	213	77	225	8e-45	168
C.bungeana(1)	C.racemosa(2)	89.26	149	6	2	75	213	77	225	8e-45	168
C.bungeana(1)	C.racemosa(1)	89.26	149	6	2	75	213	77	225	8e-45	168
C.bungeana(1)	C.temulifolia(5)	91.79	134	7	2	75	204	77	210	3e-44	167
C.bungeana(1)	C.ambigua(1)	89.73	146	7	2	75	212	69	214	3e-44	167
C.bungeana(1)	C.yanhusuo(6)	88.74	151	7	2	77	217	73	223	1e-43	165
C.bungeana(1)	C.yanhusuo(5)	88.74	151	7	2	77	217	72	222	1e-43	165
C.bungeana(1)	C.yanhusuo(4)	88.74	151	7	2	77	217	72	222	1e-43	165
C.bungeana(1)	C.yanhusuo(3)	88.74	151	7	2	77	217	73	223	1e-43	165
C.bungeana(1)	C.yanhusuo(2)	88.74	151	7	2	77	217	73	223	1e-43	165
C.bungeana(1)	C.yanhusuo(1)	88.74	151	7	2	77	217	72	222	1e-43	165
C.bungeana(1)	C.decumbens(3)	89.66	145	13	1	75	217	75	219	5e-43	163
C.bungeana(1)	C.wilsonii(4)	88.67	150	6	3	75	213	77	226	1e-40	155
C.bungeana(1)	C.wilsonii(3)	88.67	150	6	3	75	213	77	226	1e-40	155
C.bungeana(1)	C.wilsonii(2)	88.67	150	6	3	75	213	77	226	1e-40	155
C.bungeana(1)	C.wilsonii(1)	88.67	150	6	3	75	213	77	226	1e-40	155
C.bungeana(1)	C.decumbens(2)	88.97	145	14	1	75	217	75	219	1e-40	155
C.bungeana(1)	C.cheilanthifolia(6)	88.67	150	6	3	75	213	77	226	1e-40	155
C.bungeana(1)	C.cheilanthifolia(5)	88.67	150	6	3	75	213	77	226	1e-40	155
C.bungeana(1)	C.cheilanthifolia(4)	88.67	150	6	3	75	213	77	226	1e-40	155
C.bungeana(1)	C.cheilanthifolia(3)	88.67	150	6	3	75	213	77	226	1e-40	155
C.bungeana(1)	C.cheilanthifolia(2)	88.67	150	6	3	75	213	77	226	1e-40	155
C.bungeana(1)	C.cheilanthifolia(1)	88.67	150	6	3	75	213	77	226	1e-40	155
C.bungeana(1)	C.racemosa(4)	87.92	149	8	2	75	213	77	225	5e-40	153
C.bungeana(1)	C.temulifolia(6)	90.21	143	10	3	75	213	80	222	2e-39	151
C.bungeana(1)	C.speciosa(3)	87.76	147	8	3	77	213	79	225	7e-36	139
C.bungeana(1)	C.speciosa(2)	87.76	147	8	3	77	213	79	225	7e-36	139
C.bungeana(1)	C.speciosa(1)	87.76	147	8	3	77	213	79	225	7e-36	139
C.bungeana(1)	C.pallida(4)	89.92	119	3	2	104	213	113	231	7e-36	139
C.bungeana(1)	C.parviflora(1)	89.08	119	3	2	104	212	114	232	4e-34	133
C.bungeana(1)	C.pallida(1)	89.26	121	2	3	104	213	116	236	7e-33	129
C.bungeana(1)	C.balansae(7)	89.26	121	2	3	104	213	116	236	7e-33	129
C.bungeana(1)	C.balansae(6)	89.26	121	2	3	104	213	116	236	7e-33	129
C.bungeana(1)	C.balansae(4)	89.26	121	2	3	104	213	116	236	7e-33	129
C.bungeana(1)	C.balansae(3)	89.26	121	2	3	104	213	116	236	7e-33	129
C.bungeana(1)	C.balansae(2)	89.26	121	2	3	104	213	116	236	7e-33	129
C.bungeana(1)	C.balansae(1)	89.26	121	2	3	104	213	116	236	7e-33	129
C.bungeana(1)	C.parviflora(5)	88.33	120	4	2	104	213	114	233	3e-32	127
C.bungeana(1)	C.parviflora(4)	88.33	120	4	2	104	213	114	233	3e-32	127
C.bungeana(1)	C.parviflora(3)	88.33	120	4	2	104	213	114	233	3e-32	127
C.bungeana(1)	C.parviflora(2)	88.33	120	4	2	104	213	114	233	3e-32	127
C.bungeana(1)	C.edulis(7)	88.33	120	4	2	104	213	113	232	3e-32	127
C.bungeana(1)	C.edulis(6)	88.33	120	4	2	104	213	113	232	3e-32	127
C.bungeana(1)	C.edulis(5)	88.33	120	4	2	104	213	113	232	3e-32	127
C.bungeana(1)	C.edulis(4)	88.33	120	4	2	104	213	113	232	3e-32	127
C.bungeana(1)	C.edulis(3)	88.33	120	4	2	104	213	113	232	3e-32	127
C.bungeana(1)	C.edulis(2)	88.33	120	4	2	104	213	113	232	3e-32	127
C.bungeana(1)	C.edulis(1)	88.33	120	4	2	104	213	113	232	3e-32	127
C.bungeana(1)	C.pallida(3)	88.43	121	3	3	104	213	115	235	2e-30	121
C.bungeana(1)	C.pallida(2)	88.43	121	3	3	104	213	115	235	2e-30	121
C.bungeana(1)	C.fangshanensis(9)	88.43	121	3	3	104	213	112	232	2e-30	121
C.bungeana(1)	C.fangshanensis(8)	88.43	121	3	3	104	213	112	232	2e-30	121
C.bungeana(1)	C.fangshanensis(7)	88.43	121	3	3	104	213	112	232	2e-30	121
C.bungeana(1)	C.fangshanensis(6)	88.43	121	3	3	104	213	112	232	2e-30	121
C.bungeana(1)	C.fangshanensis(5)	88.43	121	3	3	104	213	112	232	2e-30	121
C.bungeana(1)	C.fangshanensis(4)	88.43	121	3	3	104	213	112	232	2e-30	121
C.bungeana(1)	C.fangshanensis(3)	88.43	121	3	3	104	213	112	232	2e-30	121
C.bungeana(1)	C.fangshanensis(2)	88.43	121	3	3	104	213	112	232	2e-30	121
C.bungeana(1)	C.balansae(5)	88.43	121	3	3	104	213	116	236	2e-30	121
C.bungeana(1)	C.saxicola(4)	85.81	148	10	3	77	213	83	230	6e-30	119
C.bungeana(1)	C.fangshanensis(1)	87.6	121	4	3	104	213	112	232	4e-28	113
C.bungeana(1)	C.saxicola(2)	84.67	150	12	3	75	213	86	235	2e-26	107
C.bungeana(1)	C.saxicola(1)	84.67	150	12	3	75	213	86	235	2e-26	107
C.bungeana(1)	C.tomentella(Z3)	85.83	120	7	2	104	213	115	234	4e-25	103
C.bungeana(1)	C.tomentella(Z2)	85.83	120	7	2	104	213	115	234	4e-25	103
C.bungeana(1)	C.tomentella(Z1)	85.83	120	7	2	104	213	115	234	4e-25	103
C.bungeana(1)	C.tomentella(9)	85.83	120	7	2	104	213	115	234	4e-25	103
C.bungeana(1)	C.tomentella(8)	85.83	120	7	2	104	213	115	234	4e-25	103
C.bungeana(1)	C.tomentella(7)	85.83	120	7	2	104	213	115	234	4e-25	103
C.bungeana(1)	C.tomentella(6)	85.83	120	7	2	104	213	115	234	4e-25	103
C.bungeana(1)	C.tomentella(5)	85.83	120	7	2	104	213	115	234	4e-25	103
C.bungeana(1)	C.tomentella(4)	85.83	120	7	2	104	213	115	234	4e-25	103
C.bungeana(1)	C.tomentella(3)	85.83	120	7	2	104	213	115	234	4e-25	103
C.bungeana(1)	C.tomentella(2)	85.83	120	7	2	104	213	115	234	4e-25	103
C.bungeana(1)	C.tomentella(1)	85.83	120	7	2	104	213	115	234	4e-25	103
C.bungeana(1)	C.tomentella(11)	85.83	120	7	2	104	213	115	234	4e-25	103
C.bungeana(1)	C.tomentella(10)	85.83	120	7	2	104	213	115	234	4e-25	103
C.bungeana(1)	C.saxicola(9)	84.46	148	12	3	77	213	88	235	4e-25	103
C.bungeana(1)	C.saxicola(7)	84.46	148	12	3	77	213	88	235	4e-25	103
C.bungeana(1)	C.saxicola(5)	84.46	148	12	3	77	213	88	235	4e-25	103
C.bungeana(1)	C.saxicola(13)	84.46	148	12	3	77	213	88	235	4e-25	103
C.bungeana(1)	C.saxicola(12)	84.46	148	12	3	77	213	88	235	4e-25	103
C.bungeana(1)	C.saxicola(11)	84.46	148	12	3	77	213	88	235	4e-25	103
C.bungeana(1)	C.saxicola(3)	84	150	13	3	75	213	86	235	6e-24	99.6
C.bungeana(1)	C.saxicola(8)	83.78	148	13	3	77	213	88	235	9e-23	95.6
C.bungeana(1)	C.saxicola(6)	83.78	148	13	3	77	213	88	235	9e-23	95.6
C.bungeana(1)	C.tomentella(12)	85.09	114	7	2	104	207	115	228	1e-21	91.7
C.bungeana(1)	C.saxicola(10)	83.11	148	14	3	77	213	88	235	2e-20	87.7
C.bungeana(1)	C.racemosa(5)	83.33	126	11	2	77	192	79	204	2e-20	87.7
C.bungeana(2)	C.bungeana(2)	100	151	0	0	76	226	76	226	3e-84	299
C.bungeana(2)	C.bungeana(3)	99.34	151	0	1	76	226	75	224	2e-79	283
C.bungeana(2)	C.bungeana(1)	99.34	151	0	1	76	226	75	224	2e-79	283
C.bungeana(2)	C.sheareri(6)	94.12	153	7	1	76	226	73	225	4e-62	226
C.bungeana(2)	C.sheareri(5)	94.12	153	7	1	76	226	73	225	4e-62	226
C.bungeana(2)	C.sheareri(4)	94.12	153	7	1	76	226	73	225	4e-62	226
C.bungeana(2)	C.sheareri(3)	94.12	153	7	1	76	226	73	225	4e-62	226
C.bungeana(2)	C.sheareri(2)	94.12	153	7	1	76	226	73	225	4e-62	226
C.bungeana(2)	C.sheareri(1)	94.12	153	7	1	76	226	73	225	4e-62	226
C.bungeana(2)	C.sheareri(8)	93.46	153	8	1	76	226	73	225	9e-60	218
C.bungeana(2)	C.sheareri(7)	93.46	153	8	1	76	226	73	225	9e-60	218
C.bungeana(2)	C.nobilis(2)	92.36	144	3	2	78	214	74	216	1e-52	194
C.bungeana(2)	C.turtschaninovii(2)	91.28	149	5	2	78	219	71	218	8e-51	188
C.bungeana(2)	C.turtschaninovii(4)	90.73	151	6	2	76	219	72	221	1e-49	184
C.bungeana(2)	C.nobilis(1)	91.16	147	5	2	76	215	67	212	1e-49	184
C.bungeana(2)	C.capnoides(2)	91.22	148	6	2	78	219	70	216	1e-49	184
C.bungeana(2)	C.capnoides(1)	91.22	148	6	2	78	219	70	216	1e-49	184
C.bungeana(2)	C.turtschaninovii(3)	90.6	149	6	2	78	219	71	218	2e-48	180
C.bungeana(2)	C.turtschaninovii(1)	90.6	149	6	2	78	219	71	218	2e-48	180
C.bungeana(2)	C.temulifolia(3)	93.28	134	6	2	76	206	77	210	2e-48	180
C.bungeana(2)	C.temulifolia(2)	93.28	134	6	2	76	206	77	210	2e-48	180
C.bungeana(2)	C.temulifolia(1)	93.28	134	6	2	76	206	77	210	2e-48	180
C.bungeana(2)	C.linjiangensis(3)	90.79	152	5	3	76	219	67	217	8e-48	178
C.bungeana(2)	C.temulifolia(5)	92.54	134	7	2	76	206	77	210	5e-46	172
C.bungeana(2)	C.repens.var.repens(3)	90.13	152	6	3	76	219	69	219	2e-45	170
C.bungeana(2)	C.repens.var.repens(1)	90.13	152	6	3	76	219	69	219	2e-45	170
C.bungeana(2)	C.linjiangensis(2)	90.13	152	6	3	76	219	67	217	2e-45	170
C.bungeana(2)	C.linjiangensis(1)	90.13	152	6	3	76	219	67	217	2e-45	170
C.bungeana(2)	C.ambigua(2)	90.13	152	6	4	76	219	69	219	2e-42	161
C.bungeana(2)	C.ambigua(1)	89.8	147	6	3	76	214	69	214	2e-42	161
C.bungeana(2)	C.temulifolia(6)	90.21	143	11	2	76	215	80	222	8e-42	159
C.bungeana(2)	C.repens.var.watanabei(2)	88.82	152	8	3	76	219	69	219	8e-42	159
C.bungeana(2)	C.repens.var.watanabei(1)	88.82	152	8	3	76	219	69	219	8e-42	159
C.bungeana(2)	C.decumbens(1)	89.73	146	12	2	76	219	75	219	3e-41	157
C.bungeana(2)	C.repens.var.repens(2)	88.82	152	8	3	76	219	69	219	1e-40	155
C.bungeana(2)	C.racemosa(3)	88.67	150	6	3	76	215	77	225	1e-40	155
C.bungeana(2)	C.racemosa(2)	88.67	150	6	3	76	215	77	225	1e-40	155
C.bungeana(2)	C.racemosa(1)	88.67	150	6	3	76	215	77	225	1e-40	155
C.bungeana(2)	C.yanhusuo(6)	88.16	152	7	3	78	219	73	223	2e-39	151
C.bungeana(2)	C.yanhusuo(5)	88.16	152	7	3	78	219	72	222	2e-39	151
C.bungeana(2)	C.yanhusuo(4)	88.16	152	7	3	78	219	72	222	2e-39	151
C.bungeana(2)	C.yanhusuo(3)	88.16	152	7	3	78	219	73	223	2e-39	151
C.bungeana(2)	C.yanhusuo(2)	88.16	152	7	3	78	219	73	223	2e-39	151
C.bungeana(2)	C.yanhusuo(1)	88.16	152	7	3	78	219	72	222	2e-39	151
C.bungeana(2)	C.decumbens(3)	89.04	146	13	2	76	219	75	219	7e-39	149
C.bungeana(2)	C.racemosa(4)	88	150	7	3	76	215	77	225	3e-38	147
C.bungeana(2)	C.wilsonii(4)	88.08	151	6	4	76	215	77	226	2e-36	141
C.bungeana(2)	C.wilsonii(3)	88.08	151	6	4	76	215	77	226	2e-36	141
C.bungeana(2)	C.wilsonii(2)	88.08	151	6	4	76	215	77	226	2e-36	141
C.bungeana(2)	C.wilsonii(1)	88.08	151	6	4	76	215	77	226	2e-36	141
C.bungeana(2)	C.decumbens(2)	88.36	146	14	2	76	219	75	219	2e-36	141
C.bungeana(2)	C.cheilanthifolia(6)	88.08	151	6	4	76	215	77	226	2e-36	141
C.bungeana(2)	C.cheilanthifolia(5)	88.08	151	6	4	76	215	77	226	2e-36	141
C.bungeana(2)	C.cheilanthifolia(4)	88.08	151	6	4	76	215	77	226	2e-36	141
C.bungeana(2)	C.cheilanthifolia(3)	88.08	151	6	4	76	215	77	226	2e-36	141
C.bungeana(2)	C.cheilanthifolia(2)	88.08	151	6	4	76	215	77	226	2e-36	141
C.bungeana(2)	C.cheilanthifolia(1)	88.08	151	6	4	76	215	77	226	2e-36	141
C.bungeana(2)	C.fangshanensis(9)	88.43	121	4	2	105	215	112	232	7e-33	129
C.bungeana(2)	C.fangshanensis(8)	88.43	121	4	2	105	215	112	232	7e-33	129
C.bungeana(2)	C.fangshanensis(7)	88.43	121	4	2	105	215	112	232	7e-33	129
C.bungeana(2)	C.fangshanensis(6)	88.43	121	4	2	105	215	112	232	7e-33	129
C.bungeana(2)	C.fangshanensis(5)	88.43	121	4	2	105	215	112	232	7e-33	129
C.bungeana(2)	C.fangshanensis(4)	88.43	121	4	2	105	215	112	232	7e-33	129
C.bungeana(2)	C.fangshanensis(3)	88.43	121	4	2	105	215	112	232	7e-33	129
C.bungeana(2)	C.fangshanensis(2)	88.43	121	4	2	105	215	112	232	7e-33	129
C.bungeana(2)	C.speciosa(3)	87.16	148	8	4	78	215	79	225	1e-31	125
C.bungeana(2)	C.speciosa(2)	87.16	148	8	4	78	215	79	225	1e-31	125
C.bungeana(2)	C.speciosa(1)	87.16	148	8	4	78	215	79	225	1e-31	125
C.bungeana(2)	C.pallida(4)	89.17	120	3	3	105	215	113	231	1e-31	125
C.bungeana(2)	C.parviflora(5)	88.43	121	3	3	105	215	114	233	2e-30	121
C.bungeana(2)	C.parviflora(4)	88.43	121	3	3	105	215	114	233	2e-30	121
C.bungeana(2)	C.parviflora(3)	88.43	121	3	3	105	215	114	233	2e-30	121
C.bungeana(2)	C.parviflora(2)	88.43	121	3	3	105	215	114	233	2e-30	121
C.bungeana(2)	C.fangshanensis(1)	87.6	121	5	2	105	215	112	232	2e-30	121
C.bungeana(2)	C.parviflora(1)	88.33	120	3	3	105	214	114	232	7e-30	119
C.bungeana(2)	C.pallida(1)	88.52	122	2	4	105	215	116	236	1e-28	115
C.bungeana(2)	C.balansae(7)	88.52	122	2	4	105	215	116	236	1e-28	115
C.bungeana(2)	C.balansae(6)	88.52	122	2	4	105	215	116	236	1e-28	115
C.bungeana(2)	C.balansae(4)	88.52	122	2	4	105	215	116	236	1e-28	115
C.bungeana(2)	C.balansae(3)	88.52	122	2	4	105	215	116	236	1e-28	115
C.bungeana(2)	C.balansae(2)	88.52	122	2	4	105	215	116	236	1e-28	115
C.bungeana(2)	C.balansae(1)	88.52	122	2	4	105	215	116	236	1e-28	115
C.bungeana(2)	C.saxicola(4)	85.91	149	9	4	78	215	83	230	4e-28	113
C.bungeana(2)	C.edulis(7)	87.6	121	4	3	105	215	113	232	4e-28	113
C.bungeana(2)	C.edulis(6)	87.6	121	4	3	105	215	113	232	4e-28	113
C.bungeana(2)	C.edulis(5)	87.6	121	4	3	105	215	113	232	4e-28	113
C.bungeana(2)	C.edulis(4)	87.6	121	4	3	105	215	113	232	4e-28	113
C.bungeana(2)	C.edulis(3)	87.6	121	4	3	105	215	113	232	4e-28	113
C.bungeana(2)	C.edulis(2)	87.6	121	4	3	105	215	113	232	4e-28	113
C.bungeana(2)	C.edulis(1)	87.6	121	4	3	105	215	113	232	4e-28	113
C.bungeana(2)	C.pallida(3)	87.7	122	3	4	105	215	115	235	2e-26	107
C.bungeana(2)	C.pallida(2)	87.7	122	3	4	105	215	115	235	2e-26	107
C.bungeana(2)	C.balansae(5)	87.7	122	3	4	105	215	116	236	2e-26	107
C.bungeana(2)	C.tomentella(Z3)	85.95	121	6	3	105	215	115	234	2e-23	97.6
C.bungeana(2)	C.tomentella(Z2)	85.95	121	6	3	105	215	115	234	2e-23	97.6
C.bungeana(2)	C.tomentella(Z1)	85.95	121	6	3	105	215	115	234	2e-23	97.6
C.bungeana(2)	C.tomentella(9)	85.95	121	6	3	105	215	115	234	2e-23	97.6
C.bungeana(2)	C.tomentella(8)	85.95	121	6	3	105	215	115	234	2e-23	97.6
C.bungeana(2)	C.tomentella(7)	85.95	121	6	3	105	215	115	234	2e-23	97.6
C.bungeana(2)	C.tomentella(6)	85.95	121	6	3	105	215	115	234	2e-23	97.6
C.bungeana(2)	C.tomentella(5)	85.95	121	6	3	105	215	115	234	2e-23	97.6
C.bungeana(2)	C.tomentella(4)	85.95	121	6	3	105	215	115	234	2e-23	97.6
C.bungeana(2)	C.tomentella(3)	85.95	121	6	3	105	215	115	234	2e-23	97.6
C.bungeana(2)	C.tomentella(2)	85.95	121	6	3	105	215	115	234	2e-23	97.6
C.bungeana(2)	C.tomentella(1)	85.95	121	6	3	105	215	115	234	2e-23	97.6
C.bungeana(2)	C.tomentella(11)	85.95	121	6	3	105	215	115	234	2e-23	97.6
C.bungeana(2)	C.tomentella(10)	85.95	121	6	3	105	215	115	234	2e-23	97.6
C.bungeana(2)	C.saxicola(2)	84.11	151	12	4	76	215	86	235	4e-22	93.7
C.bungeana(2)	C.saxicola(1)	84.11	151	12	4	76	215	86	235	4e-22	93.7
C.bungeana(2)	C.saxicola(9)	83.89	149	12	4	78	215	88	235	6e-21	89.7
C.bungeana(2)	C.saxicola(7)	83.89	149	12	4	78	215	88	235	6e-21	89.7
C.bungeana(2)	C.saxicola(5)	83.89	149	12	4	78	215	88	235	6e-21	89.7
C.bungeana(2)	C.saxicola(13)	83.89	149	12	4	78	215	88	235	6e-21	89.7
C.bungeana(2)	C.saxicola(12)	83.89	149	12	4	78	215	88	235	6e-21	89.7
C.bungeana(2)	C.saxicola(11)	83.89	149	12	4	78	215	88	235	6e-21	89.7
C.bungeana(2)	C.racemosa(5)	83.33	126	11	2	78	193	79	204	2e-20	87.7
C.bungeana(2)	C.tomentella(12)	85.22	115	6	3	105	209	115	228	9e-20	85.7
C.bungeana(2)	C.saxicola(3)	83.44	151	13	4	76	215	86	235	9e-20	85.7
C.bungeana(2)	C.saxicola(8)	92.42	66	4	1	78	142	88	153	4e-19	83.8
C.bungeana(2)	C.saxicola(8)	84.29	70	7	2	149	215	167	235	5e-06	40.1
C.bungeana(2)	C.saxicola(6)	92.42	66	4	1	78	142	88	153	4e-19	83.8
C.bungeana(2)	C.saxicola(6)	84.29	70	7	2	149	215	167	235	5e-06	40.1
C.bungeana(2)	C.saxicola(10)	90.91	66	5	1	78	142	88	153	9e-17	75.8
C.bungeana(2)	C.saxicola(10)	84.29	70	7	2	149	215	167	235	5e-06	40.1
C.bungeana(3)	C.bungeana(3)	100	150	0	0	75	224	75	224	1e-83	297
C.bungeana(3)	C.bungeana(1)	100	150	0	0	75	224	75	224	1e-83	297
C.bungeana(3)	C.bungeana(2)	99.34	151	0	1	75	224	76	226	2e-79	283
C.bungeana(3)	C.sheareri(6)	93.46	153	7	2	75	224	73	225	2e-57	210
C.bungeana(3)	C.sheareri(5)	93.46	153	7	2	75	224	73	225	2e-57	210
C.bungeana(3)	C.sheareri(4)	93.46	153	7	2	75	224	73	225	2e-57	210
C.bungeana(3)	C.sheareri(3)	93.46	153	7	2	75	224	73	225	2e-57	210
C.bungeana(3)	C.sheareri(2)	93.46	153	7	2	75	224	73	225	2e-57	210
C.bungeana(3)	C.sheareri(1)	93.46	153	7	2	75	224	73	225	2e-57	210
C.bungeana(3)	C.turtschaninovii(2)	91.89	148	5	1	77	217	71	218	6e-55	202
C.bungeana(3)	C.sheareri(8)	92.81	153	8	2	75	224	73	225	6e-55	202
C.bungeana(3)	C.sheareri(7)	92.81	153	8	2	75	224	73	225	6e-55	202
C.bungeana(3)	C.nobilis(2)	92.31	143	4	1	77	212	74	216	2e-54	200
C.bungeana(3)	C.turtschaninovii(4)	91.33	150	6	1	75	217	72	221	9e-54	198
C.bungeana(3)	C.capnoides(2)	91.84	147	6	1	77	217	70	216	9e-54	198
C.bungeana(3)	C.capnoides(1)	91.84	147	6	1	77	217	70	216	9e-54	198
C.bungeana(3)	C.turtschaninovii(3)	91.22	148	6	1	77	217	71	218	1e-52	194
C.bungeana(3)	C.turtschaninovii(1)	91.22	148	6	1	77	217	71	218	1e-52	194
C.bungeana(3)	C.linjiangensis(3)	91.39	151	5	2	75	217	67	217	5e-52	192
C.bungeana(3)	C.nobilis(1)	91.1	146	6	1	75	213	67	212	2e-51	190
C.bungeana(3)	C.repens.var.repens(3)	90.73	151	6	2	75	217	69	219	1e-49	184
C.bungeana(3)	C.repens.var.repens(1)	90.73	151	6	2	75	217	69	219	1e-49	184
C.bungeana(3)	C.linjiangensis(2)	90.73	151	6	2	75	217	67	217	1e-49	184
C.bungeana(3)	C.linjiangensis(1)	90.73	151	6	2	75	217	67	217	1e-49	184
C.bungeana(3)	C.temulifolia(3)	92.54	134	6	2	75	204	77	210	1e-46	174
C.bungeana(3)	C.temulifolia(2)	92.54	134	6	2	75	204	77	210	1e-46	174
C.bungeana(3)	C.temulifolia(1)	92.54	134	6	2	75	204	77	210	1e-46	174
C.bungeana(3)	C.ambigua(2)	90.73	151	6	3	75	217	69	219	1e-46	174
C.bungeana(3)	C.repens.var.watanabei(2)	89.4	151	8	2	75	217	69	219	5e-46	172
C.bungeana(3)	C.repens.var.watanabei(1)	89.4	151	8	2	75	217	69	219	5e-46	172
C.bungeana(3)	C.decumbens(1)	90.34	145	12	1	75	217	75	219	2e-45	170
C.bungeana(3)	C.repens.var.repens(2)	89.4	151	8	2	75	217	69	219	8e-45	168
C.bungeana(3)	C.racemosa(3)	89.26	149	6	2	75	213	77	225	8e-45	168
C.bungeana(3)	C.racemosa(2)	89.26	149	6	2	75	213	77	225	8e-45	168
C.bungeana(3)	C.racemosa(1)	89.26	149	6	2	75	213	77	225	8e-45	168
C.bungeana(3)	C.temulifolia(5)	91.79	134	7	2	75	204	77	210	3e-44	167
C.bungeana(3)	C.ambigua(1)	89.73	146	7	2	75	212	69	214	3e-44	167
C.bungeana(3)	C.yanhusuo(6)	88.74	151	7	2	77	217	73	223	1e-43	165
C.bungeana(3)	C.yanhusuo(5)	88.74	151	7	2	77	217	72	222	1e-43	165
C.bungeana(3)	C.yanhusuo(4)	88.74	151	7	2	77	217	72	222	1e-43	165
C.bungeana(3)	C.yanhusuo(3)	88.74	151	7	2	77	217	73	223	1e-43	165
C.bungeana(3)	C.yanhusuo(2)	88.74	151	7	2	77	217	73	223	1e-43	165
C.bungeana(3)	C.yanhusuo(1)	88.74	151	7	2	77	217	72	222	1e-43	165
C.bungeana(3)	C.decumbens(3)	89.66	145	13	1	75	217	75	219	5e-43	163
C.bungeana(3)	C.wilsonii(4)	88.67	150	6	3	75	213	77	226	1e-40	155
C.bungeana(3)	C.wilsonii(3)	88.67	150	6	3	75	213	77	226	1e-40	155
C.bungeana(3)	C.wilsonii(2)	88.67	150	6	3	75	213	77	226	1e-40	155
C.bungeana(3)	C.wilsonii(1)	88.67	150	6	3	75	213	77	226	1e-40	155
C.bungeana(3)	C.decumbens(2)	88.97	145	14	1	75	217	75	219	1e-40	155
C.bungeana(3)	C.cheilanthifolia(6)	88.67	150	6	3	75	213	77	226	1e-40	155
C.bungeana(3)	C.cheilanthifolia(5)	88.67	150	6	3	75	213	77	226	1e-40	155
C.bungeana(3)	C.cheilanthifolia(4)	88.67	150	6	3	75	213	77	226	1e-40	155
C.bungeana(3)	C.cheilanthifolia(3)	88.67	150	6	3	75	213	77	226	1e-40	155
C.bungeana(3)	C.cheilanthifolia(2)	88.67	150	6	3	75	213	77	226	1e-40	155
C.bungeana(3)	C.cheilanthifolia(1)	88.67	150	6	3	75	213	77	226	1e-40	155
C.bungeana(3)	C.racemosa(4)	87.92	149	8	2	75	213	77	225	5e-40	153
C.bungeana(3)	C.temulifolia(6)	90.21	143	10	3	75	213	80	222	2e-39	151
C.bungeana(3)	C.speciosa(3)	87.76	147	8	3	77	213	79	225	7e-36	139
C.bungeana(3)	C.speciosa(2)	87.76	147	8	3	77	213	79	225	7e-36	139
C.bungeana(3)	C.speciosa(1)	87.76	147	8	3	77	213	79	225	7e-36	139
C.bungeana(3)	C.pallida(4)	89.92	119	3	2	104	213	113	231	7e-36	139
C.bungeana(3)	C.parviflora(1)	89.08	119	3	2	104	212	114	232	4e-34	133
C.bungeana(3)	C.pallida(1)	89.26	121	2	3	104	213	116	236	7e-33	129
C.bungeana(3)	C.balansae(7)	89.26	121	2	3	104	213	116	236	7e-33	129
C.bungeana(3)	C.balansae(6)	89.26	121	2	3	104	213	116	236	7e-33	129
C.bungeana(3)	C.balansae(4)	89.26	121	2	3	104	213	116	236	7e-33	129
C.bungeana(3)	C.balansae(3)	89.26	121	2	3	104	213	116	236	7e-33	129
C.bungeana(3)	C.balansae(2)	89.26	121	2	3	104	213	116	236	7e-33	129
C.bungeana(3)	C.balansae(1)	89.26	121	2	3	104	213	116	236	7e-33	129
C.bungeana(3)	C.parviflora(5)	88.33	120	4	2	104	213	114	233	3e-32	127
C.bungeana(3)	C.parviflora(4)	88.33	120	4	2	104	213	114	233	3e-32	127
C.bungeana(3)	C.parviflora(3)	88.33	120	4	2	104	213	114	233	3e-32	127
C.bungeana(3)	C.parviflora(2)	88.33	120	4	2	104	213	114	233	3e-32	127
C.bungeana(3)	C.edulis(7)	88.33	120	4	2	104	213	113	232	3e-32	127
C.bungeana(3)	C.edulis(6)	88.33	120	4	2	104	213	113	232	3e-32	127
C.bungeana(3)	C.edulis(5)	88.33	120	4	2	104	213	113	232	3e-32	127
C.bungeana(3)	C.edulis(4)	88.33	120	4	2	104	213	113	232	3e-32	127
C.bungeana(3)	C.edulis(3)	88.33	120	4	2	104	213	113	232	3e-32	127
C.bungeana(3)	C.edulis(2)	88.33	120	4	2	104	213	113	232	3e-32	127
C.bungeana(3)	C.edulis(1)	88.33	120	4	2	104	213	113	232	3e-32	127
C.bungeana(3)	C.pallida(3)	88.43	121	3	3	104	213	115	235	2e-30	121
C.bungeana(3)	C.pallida(2)	88.43	121	3	3	104	213	115	235	2e-30	121
C.bungeana(3)	C.fangshanensis(9)	88.43	121	3	3	104	213	112	232	2e-30	121
C.bungeana(3)	C.fangshanensis(8)	88.43	121	3	3	104	213	112	232	2e-30	121
C.bungeana(3)	C.fangshanensis(7)	88.43	121	3	3	104	213	112	232	2e-30	121
C.bungeana(3)	C.fangshanensis(6)	88.43	121	3	3	104	213	112	232	2e-30	121
C.bungeana(3)	C.fangshanensis(5)	88.43	121	3	3	104	213	112	232	2e-30	121
C.bungeana(3)	C.fangshanensis(4)	88.43	121	3	3	104	213	112	232	2e-30	121
C.bungeana(3)	C.fangshanensis(3)	88.43	121	3	3	104	213	112	232	2e-30	121
C.bungeana(3)	C.fangshanensis(2)	88.43	121	3	3	104	213	112	232	2e-30	121
C.bungeana(3)	C.balansae(5)	88.43	121	3	3	104	213	116	236	2e-30	121
C.bungeana(3)	C.saxicola(4)	85.81	148	10	3	77	213	83	230	6e-30	119
C.bungeana(3)	C.fangshanensis(1)	87.6	121	4	3	104	213	112	232	4e-28	113
C.bungeana(3)	C.saxicola(2)	84.67	150	12	3	75	213	86	235	2e-26	107
C.bungeana(3)	C.saxicola(1)	84.67	150	12	3	75	213	86	235	2e-26	107
C.bungeana(3)	C.tomentella(Z3)	85.83	120	7	2	104	213	115	234	4e-25	103
C.bungeana(3)	C.tomentella(Z2)	85.83	120	7	2	104	213	115	234	4e-25	103
C.bungeana(3)	C.tomentella(Z1)	85.83	120	7	2	104	213	115	234	4e-25	103
C.bungeana(3)	C.tomentella(9)	85.83	120	7	2	104	213	115	234	4e-25	103
C.bungeana(3)	C.tomentella(8)	85.83	120	7	2	104	213	115	234	4e-25	103
C.bungeana(3)	C.tomentella(7)	85.83	120	7	2	104	213	115	234	4e-25	103
C.bungeana(3)	C.tomentella(6)	85.83	120	7	2	104	213	115	234	4e-25	103
C.bungeana(3)	C.tomentella(5)	85.83	120	7	2	104	213	115	234	4e-25	103
C.bungeana(3)	C.tomentella(4)	85.83	120	7	2	104	213	115	234	4e-25	103
C.bungeana(3)	C.tomentella(3)	85.83	120	7	2	104	213	115	234	4e-25	103
C.bungeana(3)	C.tomentella(2)	85.83	120	7	2	104	213	115	234	4e-25	103
C.bungeana(3)	C.tomentella(1)	85.83	120	7	2	104	213	115	234	4e-25	103
C.bungeana(3)	C.tomentella(11)	85.83	120	7	2	104	213	115	234	4e-25	103
C.bungeana(3)	C.tomentella(10)	85.83	120	7	2	104	213	115	234	4e-25	103
C.bungeana(3)	C.saxicola(9)	84.46	148	12	3	77	213	88	235	4e-25	103
C.bungeana(3)	C.saxicola(7)	84.46	148	12	3	77	213	88	235	4e-25	103
C.bungeana(3)	C.saxicola(5)	84.46	148	12	3	77	213	88	235	4e-25	103
C.bungeana(3)	C.saxicola(13)	84.46	148	12	3	77	213	88	235	4e-25	103
C.bungeana(3)	C.saxicola(12)	84.46	148	12	3	77	213	88	235	4e-25	103
C.bungeana(3)	C.saxicola(11)	84.46	148	12	3	77	213	88	235	4e-25	103
C.bungeana(3)	C.saxicola(3)	84	150	13	3	75	213	86	235	6e-24	99.6
C.bungeana(3)	C.saxicola(8)	83.78	148	13	3	77	213	88	235	9e-23	95.6
C.bungeana(3)	C.saxicola(6)	83.78	148	13	3	77	213	88	235	9e-23	95.6
C.bungeana(3)	C.tomentella(12)	85.09	114	7	2	104	207	115	228	1e-21	91.7
C.bungeana(3)	C.saxicola(10)	83.11	148	14	3	77	213	88	235	2e-20	87.7
C.bungeana(3)	C.racemosa(5)	83.33	126	11	2	77	192	79	204	2e-20	87.7
C.capnoides(1)	C.capnoides(2)	100	199	0	0	24	222	24	222	7e-113	394
C.capnoides(1)	C.capnoides(1)	100	199	0	0	24	222	24	222	7e-113	394
C.capnoides(1)	C.racemosa(3)	95.24	189	5	2	38	222	47	235	8e-82	291
C.capnoides(1)	C.racemosa(2)	95.24	189	5	2	38	222	47	235	8e-82	291
[truncated: 20,652 more rows]

## Sheet: TABLE S4
TABLE S4 Query coverage and similarity of ITS+matK in BLAST
Species A	Species B	Similarity	Aligned sequences	variable sites		Origin of A	End of A	Origin of B	End of B	E	Score
C.ambigua(1)	C.ambigua(1)	100	1409	0	0	1	1409	1	1409	0	2692
C.ambigua(1)	C.repens.var.repens(1)	99.5	1410	4	2	1	1409	1	1408	0	2625
C.ambigua(1)	C.repens.var.watanabei(1)	99.29	1409	8	1	1	1409	1	1407	0	2611
C.ambigua(1)	C.repens.var.repens(3)	99.36	1409	6	2	1	1409	1	1406	0	2607
C.ambigua(1)	C.repens.var.repens(2)	99.29	1410	7	2	1	1409	1	1408	0	2601
C.ambigua(1)	C.repens.var.watanabei(2)	99.15	1409	10	1	1	1409	1	1407	0	2595
C.ambigua(1)	C.ambigua(2)	98.79	1409	17	0	1	1409	1	1409	0	2569
C.ambigua(1)	C.linjiangensis##2##	97.52	1414	17	6	1	1409	1	1401	0	2401
C.ambigua(1)	C.linjiangensis(3)	97.38	1414	19	6	1	1409	1	1401	0	2385
C.ambigua(1)	C.linjiangensis(1)	97.31	1414	18	8	1	1409	1	1399	0	2361
C.ambigua(1)	C.turtschaninovii(3)	96.32	1414	44	4	1	1409	1	1411	0	2266
C.ambigua(1)	C.turtschaninovii(2)	96.25	1414	45	4	1	1409	1	1411	0	2258
C.ambigua(1)	C.turtschaninovii(1)	96.25	1415	44	5	1	1409	1	1412	0	2252
C.ambigua(1)	C.turtschaninovii(4)	95.66	1428	40	8	1	1409	1	1425	0	2202
C.ambigua(1)	C.yanhusuo(5)	95.28	1419	53	6	1	1409	1	1415	0	2157
C.ambigua(1)	C.yanhusuo(4)	95.28	1419	53	6	1	1409	1	1415	0	2157
C.ambigua(1)	C.yanhusuo(2)	95.07	1419	57	5	1	1409	1	1416	0	2149
C.ambigua(1)	C.yanhusuo(1)	95.21	1419	54	6	1	1409	1	1415	0	2149
C.ambigua(1)	C.yanhusuo(6)	95.14	1419	55	6	1	1409	1	1415	0	2141
C.ambigua(1)	C.yanhusuo(3)	95	1419	58	5	1	1409	1	1416	0	2137
C.ambigua(1)	C.nobilis(2)	96.04	1237	42	4	176	1409	138	1370	0	1949
C.ambigua(1)	C.nobilis(2)	88.11	143	12	2	1	143	1	138	3e-34	139
C.ambigua(1)	C.racemosa(3)	93.24	1421	78	9	1	1409	1	1415	0	1901
C.ambigua(1)	C.racemosa(2)	93.17	1421	79	9	1	1409	1	1415	0	1893
C.ambigua(1)	C.nobilis(1)	95.55	1236	49	4	176	1409	141	1372	0	1889
C.ambigua(1)	C.nobilis(1)	89.51	143	10	2	1	143	4	141	5e-39	155
C.ambigua(1)	C.racemosa(1)	93.16	1419	78	10	1	1406	1	1413	0	1881
C.ambigua(1)	C.wilsonii(4)	92.97	1422	80	9	1	1409	1	1415	0	1875
C.ambigua(1)	C.wilsonii(2)	92.97	1422	80	9	1	1409	1	1415	0	1875
C.ambigua(1)	C.cheilanthifolia(1)	92.97	1422	80	9	1	1409	1	1415	0	1875
C.ambigua(1)	C.racemosa(4)	92.96	1421	82	9	1	1409	1	1415	0	1869
C.ambigua(1)	C.cheilanthifolia(2)	93	1415	79	9	1	1402	1	1408	0	1869
C.ambigua(1)	C.wilsonii(3)	92.9	1422	80	10	1	1409	1	1414	0	1859
C.ambigua(1)	C.wilsonii(1)	92.9	1422	80	10	1	1409	1	1414	0	1859
C.ambigua(1)	C.cheilanthifolia(4)	92.83	1422	81	10	1	1409	1	1414	0	1852
C.ambigua(1)	C.cheilanthifolia(6)	92.69	1422	83	10	1	1409	1	1414	0	1836
C.ambigua(1)	C.cheilanthifolia(3)	92.91	1410	78	11	1	1397	1	1401	0	1836
C.ambigua(1)	C.cheilanthifolia(5)	92.69	1423	81	12	1	1409	1	1414	0	1822
C.ambigua(1)	C.bungeana(3)	92.54	1408	82	9	11	1409	13	1406	0	1822
C.ambigua(1)	C.bungeana(1)	92.47	1408	83	9	11	1409	12	1405	0	1814
C.ambigua(1)	C.speciosa(3)	92.32	1419	91	8	1	1409	1	1411	0	1812
C.ambigua(1)	C.speciosa(2)	92.32	1419	91	8	1	1409	1	1411	0	1812
C.ambigua(1)	C.speciosa(1)	92.25	1419	92	8	1	1409	1	1411	0	1804
C.ambigua(1)	C.bungeana(2)	92.41	1410	81	11	11	1409	13	1407	0	1796
C.ambigua(1)	C.parviflora(3)	91.53	1428	88	10	2	1409	2	1416	0	1784
C.ambigua(1)	C.pallida(3)	91.69	1432	94	8	1	1409	1	1430	0	1764
C.ambigua(1)	C.pallida(2)	91.69	1432	94	8	1	1409	1	1430	0	1764
C.ambigua(1)	C.sheareri(6)	93.09	1331	70	9	87	1409	96	1412	0	1762
C.ambigua(1)	C.sheareri(6)	97.92	48	0	1	1	48	1	47	2e-16	79.8
C.ambigua(1)	C.sheareri(4)	93.09	1331	70	9	87	1409	96	1412	0	1762
C.ambigua(1)	C.sheareri(4)	97.92	48	0	1	1	48	1	47	2e-16	79.8
C.ambigua(1)	C.sheareri(1)	93.09	1331	70	9	87	1409	96	1412	0	1762
C.ambigua(1)	C.sheareri(1)	97.92	48	0	1	1	48	1	47	2e-16	79.8
C.ambigua(1)	C.decumbens(1)	91.97	1419	84	12	1	1409	1	1399	0	1756
C.ambigua(1)	C.sheareri(8)	93.01	1331	71	9	87	1409	96	1412	0	1754
C.ambigua(1)	C.sheareri(8)	95.83	48	1	1	1	48	1	47	6e-14	71.9
C.ambigua(1)	C.sheareri(7)	93.01	1331	71	9	87	1409	96	1412	0	1754
C.ambigua(1)	C.sheareri(7)	95.83	48	1	1	1	48	1	47	6e-14	71.9
C.ambigua(1)	C.sheareri(3)	93.01	1331	71	9	87	1409	96	1412	0	1754
C.ambigua(1)	C.sheareri(3)	97.92	48	0	1	1	48	1	47	2e-16	79.8
C.ambigua(1)	C.fangshanensis(7)	91.63	1434	93	9	1	1409	1	1432	0	1754
C.ambigua(1)	C.fangshanensis(5)	91.63	1434	93	9	1	1409	1	1432	0	1754
C.ambigua(1)	C.fangshanensis(4)	91.63	1434	93	9	1	1409	1	1432	0	1754
C.ambigua(1)	C.fangshanensis(3)	91.63	1434	93	9	1	1409	1	1432	0	1754
C.ambigua(1)	C.fangshanensis(2)	91.63	1434	93	9	1	1409	1	1432	0	1754
C.ambigua(1)	C.edulis(7)	91.64	1435	90	10	1	1409	1	1431	0	1752
C.ambigua(1)	C.edulis(6)	91.64	1435	90	10	1	1409	1	1431	0	1752
C.ambigua(1)	C.fangshanensis(9)	91.56	1434	94	9	1	1409	1	1432	0	1746
C.ambigua(1)	C.fangshanensis(8)	91.56	1434	94	9	1	1409	1	1432	0	1746
C.ambigua(1)	C.edulis(3)	91.57	1435	91	10	1	1409	1	1431	0	1744
C.ambigua(1)	C.edulis(2)	91.57	1435	91	10	1	1409	1	1431	0	1744
C.ambigua(1)	C.sheareri(2)	92.87	1333	73	9	85	1409	90	1408	0	1742
C.ambigua(1)	C.sheareri(2)	97.92	48	0	1	1	48	1	47	2e-16	79.8
C.ambigua(1)	C.fangshanensis(6)	91.57	1435	93	10	1	1409	1	1433	0	1740
C.ambigua(1)	C.fangshanensis(1)	91.49	1434	95	9	1	1409	1	1432	0	1739
C.ambigua(1)	C.edulis(5)	91.5	1435	92	10	1	1409	1	1431	0	1737
C.ambigua(1)	C.edulis(4)	91.5	1435	92	10	1	1409	1	1431	0	1737
C.ambigua(1)	C.edulis(1)	91.5	1435	92	10	1	1409	1	1431	0	1737
C.ambigua(1)	C.sheareri(5)	93.89	1260	63	8	157	1409	158	1410	0	1735
C.ambigua(1)	C.sheareri(5)	100	45	0	0	1	45	1	45	2e-19	89.7
C.ambigua(1)	C.sheareri(5)	86.67	60	7	1	87	145	95	154	8e-07	48.1
C.ambigua(1)	C.decumbens(2)	92.41	1344	79	8	76	1409	69	1399	0	1729
C.ambigua(1)	C.decumbens(2)	87.93	58	6	1	1	58	1	57	5e-08	52
C.ambigua(1)	C.decumbens(3)	92.34	1344	80	8	76	1409	69	1399	0	1721
C.ambigua(1)	C.decumbens(3)	93.75	32	2	0	1	32	1	32	8e-07	48.1
C.ambigua(1)	C.saxicola(4)	91.34	1432	98	9	1	1409	1	1429	0	1717
C.ambigua(1)	C.capnoides(1)	92.37	1337	87	8	78	1407	108	1436	0	1695
C.ambigua(1)	C.capnoides(1)	100	40	0	0	1	40	1	40	2e-16	79.8
C.ambigua(1)	C.capnoides(2)	92.3	1337	88	8	78	1407	108	1436	0	1683
C.ambigua(1)	C.capnoides(2)	100	40	0	0	1	40	1	40	2e-16	79.8
C.ambigua(1)	C.temulifolia(3)	91.82	1345	74	9	85	1409	96	1424	0	1675
C.ambigua(1)	C.temulifolia(3)	100	32	0	0	1	32	1	32	1e-11	63.9
C.ambigua(1)	C.temulifolia(6)	92.01	1340	75	10	85	1409	99	1421	0	1671
C.ambigua(1)	C.temulifolia(6)	100	32	0	0	1	32	1	32	1e-11	63.9
C.ambigua(1)	C.racemosa(5)	90.93	1422	96	12	1	1409	1	1402	0	1653
C.ambigua(1)	C.temulifolia(1)	92.58	1254	69	6	174	1409	177	1424	0	1643
C.ambigua(1)	C.temulifolia(1)	100	32	0	0	1	32	1	32	1e-11	63.9
C.ambigua(1)	C.temulifolia(1)	88.71	62	6	1	85	145	96	157	2e-10	60
C.ambigua(1)	C.temulifolia(5)	91.52	1345	75	10	85	1409	96	1421	0	1639
C.ambigua(1)	C.temulifolia(5)	100	32	0	0	1	32	1	32	1e-11	63.9
C.ambigua(1)	C.temulifolia(2)	91.82	1272	79	7	157	1409	159	1424	0	1580
C.ambigua(1)	C.temulifolia(2)	100	32	0	0	1	32	1	32	1e-11	63.9
C.ambigua(1)	C.parviflora(1)	93.17	1040	59	3	373	1409	386	1416	0	1439
C.ambigua(1)	C.parviflora(1)	92.96	355	19	5	2	354	2	352	2e-133	468
C.ambigua(1)	C.pallida(4)	93.84	1039	62	2	373	1409	387	1425	0	1435
C.ambigua(1)	C.pallida(4)	92.44	357	21	3	1	354	1	354	1e-135	476
C.ambigua(1)	C.parviflora(4)	92.98	1040	61	3	373	1409	386	1416	0	1423
C.ambigua(1)	C.parviflora(4)	92.96	355	19	5	2	354	2	352	2e-133	468
C.ambigua(1)	C.parviflora(2)	92.98	1040	61	3	373	1409	386	1416	0	1423
C.ambigua(1)	C.parviflora(2)	92.7	356	20	5	1	354	1	352	2e-131	462
C.ambigua(1)	C.pallida(1)	93.66	1041	62	3	373	1409	391	1431	0	1417
C.ambigua(1)	C.pallida(1)	92.18	358	21	4	1	354	1	355	2e-131	462
C.ambigua(1)	C.balansae(6)	93.66	1041	62	3	373	1409	391	1431	0	1417
C.ambigua(1)	C.balansae(6)	92.18	358	21	4	1	354	1	355	2e-131	462
C.ambigua(1)	C.balansae(4)	93.66	1041	62	3	373	1409	391	1431	0	1417
C.ambigua(1)	C.balansae(4)	92.18	358	21	4	1	354	1	355	2e-131	462
C.ambigua(1)	C.balansae(2)	93.66	1041	62	3	373	1409	391	1431	0	1417
C.ambigua(1)	C.balansae(2)	92.18	358	21	4	1	354	1	355	2e-131	462
C.ambigua(1)	C.balansae(1)	93.66	1041	62	3	373	1409	391	1431	0	1417
C.ambigua(1)	C.balansae(1)	92.18	358	21	4	1	354	1	355	2e-131	462
C.ambigua(1)	C.parviflora(5)	92.89	1041	61	4	373	1409	386	1417	0	1409
C.ambigua(1)	C.parviflora(5)	92.42	356	21	5	1	354	1	352	4e-129	454
C.ambigua(1)	C.balansae(7)	93.56	1041	63	3	373	1409	391	1431	0	1409
C.ambigua(1)	C.balansae(7)	92.18	358	21	4	1	354	1	355	2e-131	462
C.ambigua(1)	C.balansae(5)	93.56	1041	63	3	373	1409	391	1431	0	1409
C.ambigua(1)	C.balansae(5)	92.18	358	21	4	1	354	1	355	2e-131	462
C.ambigua(1)	C.balansae(3)	93.56	1041	63	3	373	1409	391	1431	0	1409
C.ambigua(1)	C.balansae(3)	92.18	358	21	4	1	354	1	355	2e-131	462
C.ambigua(1)	C.saxicola(1)	93.03	1047	64	3	372	1409	388	1434	0	1392
C.ambigua(1)	C.saxicola(1)	91.81	354	22	5	1	351	1	350	9e-124	436
C.ambigua(1)	C.saxicola(3)	92.93	1047	65	3	372	1409	388	1434	0	1384
C.ambigua(1)	C.saxicola(3)	91.81	354	22	5	1	351	1	350	9e-124	436
C.ambigua(1)	C.saxicola(2)	92.94	1048	64	4	372	1409	388	1435	0	1378
C.ambigua(1)	C.saxicola(2)	91.81	354	22	5	1	351	1	350	9e-124	436
C.ambigua(1)	C.tomentella(Z3)	92.73	1046	67	3	373	1409	391	1436	0	1366
C.ambigua(1)	C.tomentella(Z3)	91.39	360	21	6	1	354	1	356	2e-121	428
C.ambigua(1)	C.tomentella(Z2)	92.73	1046	67	3	373	1409	391	1436	0	1366
C.ambigua(1)	C.tomentella(Z2)	91.39	360	21	6	1	354	1	356	2e-121	428
C.ambigua(1)	C.tomentella(Z1)	92.73	1046	67	3	373	1409	391	1436	0	1366
C.ambigua(1)	C.tomentella(Z1)	91.39	360	21	6	1	354	1	356	2e-121	428
C.ambigua(1)	C.tomentella(11)	92.73	1046	67	3	373	1409	391	1436	0	1366
C.ambigua(1)	C.tomentella(11)	91.39	360	21	6	1	354	1	356	2e-121	428
C.ambigua(1)	C.tomentella(10)	92.73	1046	67	3	373	1409	391	1436	0	1366
C.ambigua(1)	C.tomentella(10)	91.39	360	21	6	1	354	1	356	2e-121	428
C.ambigua(1)	C.saxicola(9)	92.83	1046	66	3	373	1409	389	1434	0	1366
C.ambigua(1)	C.saxicola(9)	91.88	357	22	5	1	354	1	353	1e-125	442
C.ambigua(1)	C.saxicola(8)	92.83	1046	66	3	373	1409	389	1434	0	1366
C.ambigua(1)	C.saxicola(8)	91.32	357	24	4	1	354	1	353	9e-124	436
C.ambigua(1)	C.saxicola(7)	92.83	1046	66	3	373	1409	389	1434	0	1366
C.ambigua(1)	C.saxicola(7)	91.88	357	22	5	1	354	1	353	1e-125	442
C.ambigua(1)	C.saxicola(6)	92.83	1046	66	3	373	1409	389	1434	0	1366
C.ambigua(1)	C.saxicola(6)	91.88	357	22	5	1	354	1	353	1e-125	442
C.ambigua(1)	C.saxicola(5)	92.83	1046	66	3	373	1409	389	1434	0	1366
C.ambigua(1)	C.saxicola(5)	91.88	357	22	5	1	354	1	353	1e-125	442
C.ambigua(1)	C.saxicola(13)	92.83	1046	66	3	373	1409	389	1434	0	1366
C.ambigua(1)	C.saxicola(13)	91.88	357	22	5	1	354	1	353	1e-125	442
C.ambigua(1)	C.saxicola(12)	92.83	1046	66	3	373	1409	389	1434	0	1366
C.ambigua(1)	C.saxicola(12)	91.88	357	22	5	1	354	1	353	1e-125	442
C.ambigua(1)	C.saxicola(11)	92.84	1047	65	4	373	1409	389	1435	0	1360
C.ambigua(1)	C.saxicola(11)	91.04	357	25	4	1	354	1	353	1e-122	432
C.ambigua(1)	C.tomentella(9)	92.64	1046	68	3	373	1409	389	1434	0	1358
C.ambigua(1)	C.tomentella(9)	92.44	357	21	4	1	354	1	354	1e-132	466
C.ambigua(1)	C.tomentella(8)	92.64	1046	68	3	373	1409	390	1435	0	1358
C.ambigua(1)	C.tomentella(8)	92.44	357	22	3	1	354	1	355	4e-135	474
C.ambigua(1)	C.tomentella(7)	92.64	1046	68	3	373	1409	388	1433	0	1358
C.ambigua(1)	C.tomentella(7)	93	357	18	5	1	354	1	353	4e-135	474
C.ambigua(1)	C.tomentella(6)	92.64	1046	68	3	373	1409	388	1433	0	1358
C.ambigua(1)	C.tomentella(6)	93	357	18	5	1	354	1	353	4e-135	474
C.ambigua(1)	C.tomentella(4)	92.64	1046	68	3	373	1409	390	1435	0	1358
C.ambigua(1)	C.tomentella(4)	92.18	358	21	4	1	354	1	355	2e-131	462
C.ambigua(1)	C.tomentella(3)	92.64	1046	68	3	373	1409	390	1435	0	1358
C.ambigua(1)	C.tomentella(3)	92.46	358	20	4	1	354	1	355	6e-134	470
C.ambigua(1)	C.tomentella(2)	92.64	1046	68	3	373	1409	390	1435	0	1358
C.ambigua(1)	C.tomentella(2)	92.46	358	20	4	1	354	1	355	6e-134	470
C.ambigua(1)	C.tomentella(1)	92.64	1046	68	3	373	1409	390	1435	0	1358
C.ambigua(1)	C.tomentella(1)	92.44	357	22	3	1	354	1	355	4e-135	474
C.ambigua(1)	C.saxicola(10)	92.73	1046	67	3	373	1409	389	1434	0	1358
C.ambigua(1)	C.saxicola(10)	91.88	357	22	5	1	354	1	353	1e-125	442
C.ambigua(1)	C.tomentella(5)	92.54	1046	69	3	373	1409	389	1434	0	1350
C.ambigua(1)	C.tomentella(5)	92.18	358	20	5	1	354	1	354	4e-129	454
C.ambigua(1)	C.tomentella(12)	91.2	1046	67	4	373	1409	389	1418	0	1261
C.ambigua(1)	C.tomentella(12)	92.44	357	21	4	1	354	1	354	1e-132	466
C.ambigua(2)	C.ambigua(2)	100	1409	0	0	1	1409	1	1409	0	2684
C.ambigua(2)	C.ambigua(1)	98.79	1409	17	0	1	1409	1	1409	0	2573
C.ambigua(2)	C.repens.var.repens(1)	98.87	1410	13	2	1	1409	1	1408	0	2569
C.ambigua(2)	C.repens.var.watanabei(1)	98.65	1409	17	1	1	1409	1	1407	0	2555
C.ambigua(2)	C.repens.var.repens(3)	98.72	1409	15	2	1	1409	1	1406	0	2551
C.ambigua(2)	C.repens.var.repens(2)	98.65	1410	16	2	1	1409	1	1408	0	2545
C.ambigua(2)	C.repens.var.watanabei(2)	98.51	1409	19	1	1	1409	1	1407	0	2539
C.ambigua(2)	C.linjiangensis##2##	97.31	1414	20	6	1	1409	1	1401	0	2392
C.ambigua(2)	C.linjiangensis(3)	97.17	1414	22	6	1	1409	1	1401	0	2376
C.ambigua(2)	C.linjiangensis(1)	97.1	1414	21	8	1	1409	1	1399	0	2352
C.ambigua(2)	C.turtschaninovii(3)	96.04	1414	48	4	1	1409	1	1411	0	2249
C.ambigua(2)	C.turtschaninovii(2)	95.97	1414	49	4	1	1409	1	1411	0	2241
C.ambigua(2)	C.turtschaninovii(1)	95.97	1415	48	5	1	1409	1	1412	0	2235
C.ambigua(2)	C.turtschaninovii(4)	95.38	1428	44	8	1	1409	1	1425	0	2186
C.ambigua(2)	C.yanhusuo(5)	94.93	1419	58	6	1	1409	1	1415	0	2132
C.ambigua(2)	C.yanhusuo(4)	94.93	1419	58	6	1	1409	1	1415	0	2132
C.ambigua(2)	C.yanhusuo(2)	94.71	1419	62	5	1	1409	1	1416	0	2124
C.ambigua(2)	C.yanhusuo(1)	94.86	1419	59	6	1	1409	1	1415	0	2124
C.ambigua(2)	C.yanhusuo(6)	94.79	1419	60	6	1	1409	1	1415	0	2116
C.ambigua(2)	C.yanhusuo(3)	94.64	1419	63	5	1	1409	1	1416	0	2112
C.ambigua(2)	C.nobilis(2)	95.47	1237	49	4	176	1409	138	1370	0	1904
C.ambigua(2)	C.nobilis(2)	87.94	141	12	2	1	141	1	136	4e-33	135
C.ambigua(2)	C.racemosa(3)	92.82	1421	84	9	1	1409	1	1415	0	1868
C.ambigua(2)	C.racemosa(2)	92.75	1421	85	9	1	1409	1	1415	0	1860
C.ambigua(2)	C.nobilis(1)	95.15	1236	54	4	176	1409	141	1372	0	1860
C.ambigua(2)	C.nobilis(1)	89.36	141	10	2	1	141	4	139	6e-38	151
C.ambigua(2)	C.racemosa(1)	92.74	1419	84	10	1	1406	1	1413	0	1848
C.ambigua(2)	C.wilsonii(4)	92.55	1422	86	9	1	1409	1	1415	0	1842
C.ambigua(2)	C.wilsonii(2)	92.55	1422	86	9	1	1409	1	1415	0	1842
C.ambigua(2)	C.cheilanthifolia(1)	92.55	1422	86	9	1	1409	1	1415	0	1842
C.ambigua(2)	C.racemosa(4)	92.54	1421	88	9	1	1409	1	1415	0	1836
C.ambigua(2)	C.cheilanthifolia(2)	92.58	1415	85	9	1	1402	1	1408	0	1836
C.ambigua(2)	C.wilsonii(3)	92.48	1422	86	10	1	1409	1	1414	0	1826
C.ambigua(2)	C.wilsonii(1)	92.48	1422	86	10	1	1409	1	1414	0	1826
C.ambigua(2)	C.cheilanthifolia(4)	92.41	1422	87	10	1	1409	1	1414	0	1818
C.ambigua(2)	C.cheilanthifolia(6)	92.26	1422	89	10	1	1409	1	1414	0	1803
C.ambigua(2)	C.cheilanthifolia(3)	92.48	1410	84	11	1	1397	1	1401	0	1803
C.ambigua(2)	C.bungeana(3)	92.33	1408	85	10	11	1409	13	1406	0	1803
C.ambigua(2)	C.bungeana(1)	92.26	1408	86	10	11	1409	12	1405	0	1795
C.ambigua(2)	C.cheilanthifolia(5)	92.27	1423	87	12	1	1409	1	1414	0	1789
C.ambigua(2)	C.speciosa(3)	91.9	1419	97	8	1	1409	1	1411	0	1779
C.ambigua(2)	C.speciosa(2)	91.9	1419	97	8	1	1409	1	1411	0	1779
C.ambigua(2)	C.speciosa(1)	91.83	1419	98	8	1	1409	1	1411	0	1771
C.ambigua(2)	C.bungeana(2)	92.13	1410	85	12	11	1409	13	1407	0	1769
C.ambigua(2)	C.parviflora(3)	91.11	1428	94	10	2	1409	2	1416	0	1751
C.ambigua(2)	C.pallida(3)	91.27	1432	100	8	1	1409	1	1430	0	1731
C.ambigua(2)	C.pallida(2)	91.27	1432	100	8	1	1409	1	1430	0	1731
C.ambigua(2)	C.decumbens(1)	91.61	1419	89	12	1	1409	1	1399	0	1731
C.ambigua(2)	C.sheareri(3)	92.64	1331	76	9	87	1409	96	1412	0	1729
C.ambigua(2)	C.sheareri(3)	97.92	48	0	1	1	48	1	47	2e-16	79.9
C.ambigua(2)	C.sheareri(6)	92.56	1331	77	9	87	1409	96	1412	0	1721
C.ambigua(2)	C.sheareri(6)	97.92	48	0	1	1	48	1	47	2e-16	79.9
C.ambigua(2)	C.sheareri(4)	92.56	1331	77	9	87	1409	96	1412	0	1721
C.ambigua(2)	C.sheareri(4)	97.92	48	0	1	1	48	1	47	2e-16	79.9
C.ambigua(2)	C.sheareri(1)	92.56	1331	77	9	87	1409	96	1412	0	1721
C.ambigua(2)	C.sheareri(1)	97.92	48	0	1	1	48	1	47	2e-16	79.9
C.ambigua(2)	C.sheareri(5)	93.71	1255	65	8	162	1409	163	1410	0	1719
C.ambigua(2)	C.sheareri(5)	100	45	0	0	1	45	1	45	2e-19	89.8
C.ambigua(2)	C.sheareri(5)	89.47	38	4	0	87	124	95	132	1e-05	44.2
C.ambigua(2)	C.sheareri(2)	93.63	1255	67	7	162	1409	160	1408	0	1719
C.ambigua(2)	C.sheareri(2)	100	40	0	0	1	40	1	40	2e-16	79.9
C.ambigua(2)	C.sheareri(2)	92.5	40	3	0	85	124	90	129	3e-09	56.1
C.ambigua(2)	C.edulis(7)	91.22	1435	96	10	1	1409	1	1431	0	1719
C.ambigua(2)	C.edulis(6)	91.22	1435	96	10	1	1409	1	1431	0	1719
C.ambigua(2)	C.sheareri(8)	92.49	1331	78	9	87	1409	96	1412	0	1713
C.ambigua(2)	C.sheareri(8)	95.83	48	1	1	1	48	1	47	5e-14	72
C.ambigua(2)	C.sheareri(7)	92.49	1331	78	9	87	1409	96	1412	0	1713
C.ambigua(2)	C.sheareri(7)	95.83	48	1	1	1	48	1	47	5e-14	72
C.ambigua(2)	C.fangshanensis(7)	91.14	1434	100	9	1	1409	1	1432	0	1713
C.ambigua(2)	C.fangshanensis(5)	91.14	1434	100	9	1	1409	1	1432	0	1713
C.ambigua(2)	C.fangshanensis(4)	91.14	1434	100	9	1	1409	1	1432	0	1713
C.ambigua(2)	C.fangshanensis(3)	91.14	1434	100	9	1	1409	1	1432	0	1713
C.ambigua(2)	C.fangshanensis(2)	91.14	1434	100	9	1	1409	1	1432	0	1713
C.ambigua(2)	C.edulis(3)	91.15	1435	97	10	1	1409	1	1431	0	1711
C.ambigua(2)	C.edulis(2)	91.15	1435	97	10	1	1409	1	1431	0	1711
C.ambigua(2)	C.fangshanensis(9)	91.07	1434	101	9	1	1409	1	1432	0	1705
C.ambigua(2)	C.fangshanensis(8)	91.07	1434	101	9	1	1409	1	1432	0	1705
C.ambigua(2)	C.edulis(5)	91.08	1435	98	10	1	1409	1	1431	0	1703
C.ambigua(2)	C.edulis(4)	91.08	1435	98	10	1	1409	1	1431	0	1703
C.ambigua(2)	C.edulis(1)	91.08	1435	98	10	1	1409	1	1431	0	1703
C.ambigua(2)	C.decumbens(2)	92.04	1344	84	8	76	1409	69	1399	0	1703
C.ambigua(2)	C.decumbens(2)	87.93	58	6	1	1	58	1	57	5e-08	52.1
C.ambigua(2)	C.fangshanensis(6)	91.08	1435	100	10	1	1409	1	1433	0	1699
C.ambigua(2)	C.fangshanensis(1)	91	1434	102	9	1	1409	1	1432	0	1697
C.ambigua(2)	C.decumbens(3)	91.96	1344	85	8	76	1409	69	1399	0	1695
C.ambigua(2)	C.decumbens(3)	93.75	32	2	0	1	32	1	32	8e-07	48.1
C.ambigua(2)	C.capnoides(1)	92.22	1337	89	8	78	1407	108	1436	0	1693
C.ambigua(2)	C.capnoides(1)	100	40	0	0	1	40	1	40	2e-16	79.9
C.ambigua(2)	C.capnoides(2)	92.07	1337	91	8	78	1407	108	1436	0	1674
C.ambigua(2)	C.capnoides(2)	100	40	0	0	1	40	1	40	2e-16	79.9
C.ambigua(2)	C.saxicola(4)	90.78	1432	106	9	1	1409	1	1429	0	1668
C.ambigua(2)	C.temulifolia(3)	91.68	1346	74	11	85	1409	96	1424	0	1660
C.ambigua(2)	C.temulifolia(3)	100	32	0	0	1	32	1	32	1e-11	64
C.ambigua(2)	C.temulifolia(6)	91.8	1341	76	12	85	1409	99	1421	0	1648
C.ambigua(2)	C.temulifolia(6)	100	32	0	0	1	32	1	32	1e-11	64
C.ambigua(2)	C.temulifolia(1)	92.43	1255	69	7	174	1409	177	1424	0	1634
C.ambigua(2)	C.temulifolia(1)	100	32	0	0	1	32	1	32	1e-11	64
C.ambigua(2)	C.temulifolia(1)	87.1	62	7	1	85	145	96	157	3e-09	56.1
C.ambigua(2)	C.racemosa(5)	90.58	1422	101	12	1	1409	1	1402	0	1628
C.ambigua(2)	C.temulifolia(5)	91.38	1346	75	12	85	1409	96	1421	0	1624
C.ambigua(2)	C.temulifolia(5)	100	32	0	0	1	32	1	32	1e-11	64
C.ambigua(2)	C.temulifolia(2)	91.72	1268	78	8	162	1409	164	1424	0	1568
C.ambigua(2)	C.temulifolia(2)	100	32	0	0	1	32	1	32	1e-11	64
C.ambigua(2)	C.pallida(4)	93.94	1039	61	2	373	1409	387	1425	0	1445
C.ambigua(2)	C.pallida(4)	90.48	357	28	3	1	354	1	354	9e-123	433
C.ambigua(2)	C.parviflora(4)	93.08	1040	60	3	373	1409	386	1416	0	1433
C.ambigua(2)	C.parviflora(4)	90.99	355	26	5	2	354	2	352	2e-120	425
C.ambigua(2)	C.parviflora(2)	93.08	1040	60	3	373	1409	386	1416	0	1433
C.ambigua(2)	C.parviflora(2)	90.73	356	27	5	1	354	1	352	1e-118	419
C.ambigua(2)	C.parviflora(1)	93.08	1040	60	3	373	1409	386	1416	0	1433
C.ambigua(2)	C.parviflora(1)	90.99	355	26	5	2	354	2	352	2e-120	425
C.ambigua(2)	C.pallida(1)	93.76	1041	61	3	373	1409	391	1431	0	1427
C.ambigua(2)	C.pallida(1)	90.22	358	28	4	1	354	1	355	1e-118	419
C.ambigua(2)	C.balansae(6)	93.76	1041	61	3	373	1409	391	1431	0	1427
C.ambigua(2)	C.balansae(6)	90.22	358	28	4	1	354	1	355	1e-118	419
C.ambigua(2)	C.balansae(4)	93.76	1041	61	3	373	1409	391	1431	0	1427
C.ambigua(2)	C.balansae(4)	90.22	358	28	4	1	354	1	355	1e-118	419
C.ambigua(2)	C.balansae(2)	93.76	1041	61	3	373	1409	391	1431	0	1427
C.ambigua(2)	C.balansae(2)	90.22	358	28	4	1	354	1	355	1e-118	419
C.ambigua(2)	C.balansae(1)	93.76	1041	61	3	373	1409	391	1431	0	1427
C.ambigua(2)	C.balansae(1)	90.22	358	28	4	1	354	1	355	1e-118	419
C.ambigua(2)	C.parviflora(5)	92.99	1041	60	4	373	1409	386	1417	0	1419
C.ambigua(2)	C.parviflora(5)	90.45	356	28	5	1	354	1	352	3e-116	411
C.ambigua(2)	C.balansae(7)	93.66	1041	62	3	373	1409	391	1431	0	1419
C.ambigua(2)	C.balansae(7)	90.22	358	28	4	1	354	1	355	1e-118	419
C.ambigua(2)	C.balansae(5)	93.66	1041	62	3	373	1409	391	1431	0	1419
C.ambigua(2)	C.balansae(5)	90.22	358	28	4	1	354	1	355	1e-118	419
C.ambigua(2)	C.balansae(3)	93.66	1041	62	3	373	1409	391	1431	0	1419
C.ambigua(2)	C.balansae(3)	90.22	358	28	4	1	354	1	355	1e-118	419
C.ambigua(2)	C.saxicola(1)	93.12	1047	63	3	372	1409	388	1434	0	1402
C.ambigua(2)	C.saxicola(1)	89.83	354	29	5	1	351	1	350	8e-111	393
C.ambigua(2)	C.saxicola(3)	93.03	1047	64	3	372	1409	388	1434	0	1394
C.ambigua(2)	C.saxicola(3)	89.83	354	29	5	1	351	1	350	8e-111	393
C.ambigua(2)	C.saxicola(2)	93.03	1048	63	4	372	1409	388	1435	0	1388
C.ambigua(2)	C.saxicola(2)	89.83	354	29	5	1	351	1	350	8e-111	393
C.ambigua(2)	C.tomentella(Z3)	92.83	1046	66	3	373	1409	391	1436	0	1376
C.ambigua(2)	C.tomentella(Z3)	89.44	360	28	6	1	354	1	356	2e-108	385
C.ambigua(2)	C.tomentella(Z2)	92.83	1046	66	3	373	1409	391	1436	0	1376
C.ambigua(2)	C.tomentella(Z2)	89.44	360	28	6	1	354	1	356	2e-108	385
C.ambigua(2)	C.tomentella(Z1)	92.83	1046	66	3	373	1409	391	1436	0	1376
C.ambigua(2)	C.tomentella(Z1)	89.44	360	28	6	1	354	1	356	2e-108	385
C.ambigua(2)	C.tomentella(11)	92.83	1046	66	3	373	1409	391	1436	0	1376
C.ambigua(2)	C.tomentella(11)	89.44	360	28	6	1	354	1	356	2e-108	385
C.ambigua(2)	C.tomentella(10)	92.83	1046	66	3	373	1409	391	1436	0	1376
C.ambigua(2)	C.tomentella(10)	89.44	360	28	6	1	354	1	356	2e-108	385
C.ambigua(2)	C.saxicola(9)	92.93	1046	65	3	373	1409	389	1434	0	1376
C.ambigua(2)	C.saxicola(9)	89.92	357	29	5	1	354	1	353	1e-112	399
C.ambigua(2)	C.saxicola(8)	92.93	1046	65	3	373	1409	389	1434	0	1376
C.ambigua(2)	C.saxicola(8)	89.36	357	31	4	1	354	1	353	8e-111	393
C.ambigua(2)	C.saxicola(7)	92.93	1046	65	3	373	1409	389	1434	0	1376
C.ambigua(2)	C.saxicola(7)	89.92	357	29	5	1	354	1	353	1e-112	399
C.ambigua(2)	C.saxicola(6)	92.93	1046	65	3	373	1409	389	1434	0	1376
C.ambigua(2)	C.saxicola(6)	89.92	357	29	5	1	354	1	353	1e-112	399
C.ambigua(2)	C.saxicola(5)	92.93	1046	65	3	373	1409	389	1434	0	1376
C.ambigua(2)	C.saxicola(5)	89.92	357	29	5	1	354	1	353	1e-112	399
C.ambigua(2)	C.saxicola(13)	92.93	1046	65	3	373	1409	389	1434	0	1376
C.ambigua(2)	C.saxicola(13)	89.92	357	29	5	1	354	1	353	1e-112	399
C.ambigua(2)	C.saxicola(12)	92.93	1046	65	3	373	1409	389	1434	0	1376
C.ambigua(2)	C.saxicola(12)	89.92	357	29	5	1	354	1	353	1e-112	399
C.ambigua(2)	C.saxicola(11)	92.93	1047	64	4	373	1409	389	1435	0	1370
C.ambigua(2)	C.saxicola(11)	89.64	357	30	4	1	354	1	353	2e-114	405
C.ambigua(2)	C.tomentella(9)	92.73	1046	67	3	373	1409	389	1434	0	1368
C.ambigua(2)	C.tomentella(9)	90.48	357	28	4	1	354	1	354	9e-120	423
C.ambigua(2)	C.tomentella(8)	92.73	1046	67	3	373	1409	390	1435	0	1368
C.ambigua(2)	C.tomentella(8)	90.48	357	29	3	1	354	1	355	4e-122	431
C.ambigua(2)	C.tomentella(7)	92.73	1046	67	3	373	1409	388	1433	0	1368
C.ambigua(2)	C.tomentella(7)	91.04	357	25	5	1	354	1	353	4e-122	431
C.ambigua(2)	C.tomentella(6)	92.73	1046	67	3	373	1409	388	1433	0	1368
C.ambigua(2)	C.tomentella(6)	91.04	357	25	5	1	354	1	353	4e-122	431
C.ambigua(2)	C.tomentella(4)	92.73	1046	67	3	373	1409	390	1435	0	1368
C.ambigua(2)	C.tomentella(4)	90.22	358	28	4	1	354	1	355	1e-118	419
C.ambigua(2)	C.tomentella(3)	92.73	1046	67	3	373	1409	390	1435	0	1368
C.ambigua(2)	C.tomentella(3)	90.5	358	27	4	1	354	1	355	6e-121	427
C.ambigua(2)	C.tomentella(2)	92.73	1046	67	3	373	1409	390	1435	0	1368
C.ambigua(2)	C.tomentella(2)	90.5	358	27	4	1	354	1	355	6e-121	427
C.ambigua(2)	C.tomentella(1)	92.73	1046	67	3	373	1409	390	1435	0	1368
C.ambigua(2)	C.tomentella(1)	90.48	357	29	3	1	354	1	355	4e-122	431
C.ambigua(2)	C.saxicola(10)	92.83	1046	66	3	373	1409	389	1434	0	1368
C.ambigua(2)	C.saxicola(10)	89.92	357	29	5	1	354	1	353	1e-112	399
C.ambigua(2)	C.tomentella(5)	92.64	1046	68	3	373	1409	389	1434	0	1360
C.ambigua(2)	C.tomentella(5)	90.22	358	27	5	1	354	1	354	3e-116	411
C.ambigua(2)	C.tomentella(12)	91.3	1046	66	4	373	1409	389	1418	0	1271
C.ambigua(2)	C.tomentella(12)	90.48	357	28	4	1	354	1	354	9e-120	423
C.balansae(1)	C.pallida(1)	100	974	0	0	458	1431	458	1431	0	1830
C.balansae(1)	C.pallida(1)	100	403	0	0	1	403	1	403	0	716
C.balansae(1)	C.balansae(7)	100	974	0	0	458	1431	458	1431	0	1830
C.balansae(1)	C.balansae(7)	100	403	0	0	1	403	1	403	0	716
C.balansae(1)	C.balansae(6)	100	974	0	0	458	1431	458	1431	0	1830
C.balansae(1)	C.balansae(6)	100	403	0	0	1	403	1	403	0	716
C.balansae(1)	C.balansae(4)	100	974	0	0	458	1431	458	1431	0	1830
C.balansae(1)	C.balansae(4)	100	403	0	0	1	403	1	403	0	716
C.balansae(1)	C.balansae(2)	100	974	0	0	458	1431	458	1431	0	1830
C.balansae(1)	C.balansae(2)	100	403	0	0	1	403	1	403	0	716
C.balansae(1)	C.balansae(1)	100	974	0	0	458	1431	458	1431	0	1830
C.balansae(1)	C.balansae(1)	100	403	0	0	1	403	1	403	0	716
C.balansae(1)	C.balansae(5)	99.9	974	1	0	458	1431	458	1431	0	1822
C.balansae(1)	C.balansae(5)	100	403	0	0	1	403	1	403	0	716
C.balansae(1)	C.balansae(3)	99.9	974	1	0	458	1431	458	1431	0	1822
C.balansae(1)	C.balansae(3)	100	403	0	0	1	403	1	403	0	716
C.balansae(1)	C.pallida(4)	99.79	974	0	2	458	1431	454	1425	0	1798
C.balansae(1)	C.pallida(4)	99.01	403	0	2	1	403	1	399	0	672
C.balansae(1)	C.pallida(3)	99.18	974	8	0	458	1431	457	1430	0	1766
C.balansae(1)	C.pallida(3)	97.77	403	8	1	1	403	1	402	0	666
C.balansae(1)	C.pallida(2)	99.18	974	8	0	458	1431	457	1430	0	1766
C.balansae(1)	C.pallida(2)	97.77	403	8	1	1	403	1	402	0	666
C.balansae(1)	C.parviflora(4)	97.02	974	19	2	458	1431	453	1416	0	1647
C.balansae(1)	C.parviflora(4)	97.67	344	5	2	2	345	2	342	2e-174	605
C.balansae(1)	C.parviflora(3)	97.02	974	19	2	458	1431	453	1416	0	1647
C.balansae(1)	C.parviflora(3)	97.38	344	6	2	2	345	2	342	4e-172	597
C.balansae(1)	C.parviflora(2)	97.02	974	19	2	458	1431	453	1416	0	1647
C.balansae(1)	C.parviflora(2)	97.39	345	6	2	1	345	1	342	1e-172	599
C.balansae(1)	C.parviflora(1)	97.02	974	19	2	458	1431	453	1416	0	1647
C.balansae(1)	C.parviflora(1)	97.67	344	5	2	2	345	2	342	2e-174	605
C.balansae(1)	C.parviflora(5)	96.92	975	19	3	458	1431	453	1417	0	1633
C.balansae(1)	C.parviflora(5)	97.1	345	7	2	1	345	1	342	3e-170	591
C.balansae(1)	C.edulis(7)	97.04	980	22	2	458	1431	453	1431	0	1606
C.balansae(1)	C.edulis(7)	97.1	345	8	2	1	345	1	343	1e-169	589
C.balansae(1)	C.edulis(7)	92.86	28	2	0	376	403	371	398	0.0002	40.1
C.balansae(1)	C.edulis(6)	97.04	980	22	2	458	1431	453	1431	0	1606
C.balansae(1)	C.edulis(6)	97.1	345	8	2	1	345	1	343	1e-169	589
C.balansae(1)	C.edulis(6)	92.86	28	2	0	376	403	371	398	0.0002	40.1
C.balansae(1)	C.wilsonii(4)	97.02	974	29	0	458	1431	442	1415	0	1600
C.balansae(1)	C.wilsonii(4)	95.66	346	7	4	1	345	1	339	5e-156	543
C.balansae(1)	C.wilsonii(2)	97.02	974	29	0	458	1431	442	1415	0	1600
C.balansae(1)	C.wilsonii(2)	95.66	346	7	4	1	345	1	339	5e-156	543
C.balansae(1)	C.edulis(5)	96.94	980	23	2	458	1431	453	1431	0	1598
C.balansae(1)	C.edulis(5)	96.81	345	9	2	1	345	1	343	2e-167	581
C.balansae(1)	C.edulis(5)	92.86	28	2	0	376	403	371	398	0.0002	40.1
C.balansae(1)	C.edulis(4)	96.94	980	23	2	458	1431	453	1431	0	1598
C.balansae(1)	C.edulis(4)	96.81	345	9	2	1	345	1	343	2e-167	581
C.balansae(1)	C.edulis(4)	92.86	28	2	0	376	403	371	398	0.0002	40.1
C.balansae(1)	C.edulis(3)	96.94	980	23	2	458	1431	453	1431	0	1598
C.balansae(1)	C.edulis(3)	97.1	345	8	2	1	345	1	343	1e-169	589
C.balansae(1)	C.edulis(3)	92.86	28	2	0	376	403	371	398	0.0002	40.1
C.balansae(1)	C.edulis(2)	96.94	980	23	2	458	1431	453	1431	0	1598
C.balansae(1)	C.edulis(2)	97.1	345	8	2	1	345	1	343	1e-169	589
C.balansae(1)	C.edulis(2)	92.86	28	2	0	376	403	371	398	0.0002	40.1
C.balansae(1)	C.edulis(1)	96.94	980	23	2	458	1431	453	1431	0	1598
C.balansae(1)	C.edulis(1)	96.81	345	9	2	1	345	1	343	2e-167	581
C.balansae(1)	C.edulis(1)	92.86	28	2	0	376	403	371	398	0.0002	40.1
C.balansae(1)	C.tomentella(Z3)	96.83	979	24	2	459	1431	459	1436	0	1596
C.balansae(1)	C.tomentella(Z3)	96.55	348	7	4	1	345	1	346	1e-162	565
C.balansae(1)	C.tomentella(Z2)	96.83	979	24	2	459	1431	459	1436	0	1596
C.balansae(1)	C.tomentella(Z2)	96.26	348	8	4	1	345	1	346	4e-160	557
C.balansae(1)	C.tomentella(Z1)	96.83	979	24	2	459	1431	459	1436	0	1596
C.balansae(1)	C.tomentella(Z1)	96.55	348	7	4	1	345	1	346	1e-162	565
C.balansae(1)	C.tomentella(9)	96.83	979	24	2	459	1431	457	1434	0	1596
C.balansae(1)	C.tomentella(9)	97.69	346	5	3	1	345	1	344	1e-172	599
C.balansae(1)	C.tomentella(7)	96.83	979	24	2	459	1431	456	1433	0	1596
C.balansae(1)	C.tomentella(7)	97.11	346	6	3	1	345	1	343	2e-168	585
C.balansae(1)	C.tomentella(6)	96.83	979	24	2	459	1431	456	1433	0	1596
C.balansae(1)	C.tomentella(6)	97.11	346	6	3	1	345	1	343	2e-168	585
C.balansae(1)	C.tomentella(11)	96.83	979	24	2	459	1431	459	1436	0	1596
C.balansae(1)	C.tomentella(11)	96.26	348	8	4	1	345	1	346	4e-160	557
C.balansae(1)	C.tomentella(10)	96.83	979	24	2	459	1431	459	1436	0	1596
C.balansae(1)	C.tomentella(10)	96.55	348	7	4	1	345	1	346	1e-162	565
C.balansae(1)	C.racemosa(3)	97.02	974	28	1	458	1431	443	1415	0	1592
C.balansae(1)	C.racemosa(3)	97.11	346	3	4	1	345	1	340	2e-167	581
C.balansae(1)	C.cheilanthifolia(1)	96.92	974	30	0	458	1431	442	1415	0	1592
C.balansae(1)	C.cheilanthifolia(1)	95.95	346	6	4	1	345	1	339	2e-158	551
C.balansae(1)	C.saxicola(1)	96.73	980	25	2	458	1431	456	1434	0	1590
C.balansae(1)	C.saxicola(1)	97.69	346	4	3	1	345	1	343	3e-173	601
C.balansae(1)	C.saxicola(1)	92.86	28	2	0	376	403	374	401	0.0002	40.1
C.balansae(1)	C.tomentella(8)	96.73	979	25	2	459	1431	458	1435	0	1588
C.balansae(1)	C.tomentella(8)	97.98	346	5	2	1	345	1	345	2e-177	615
C.balansae(1)	C.tomentella(4)	96.73	979	25	2	459	1431	458	1435	0	1588
C.balansae(1)	C.tomentella(4)	97.4	346	7	2	1	345	1	345	1e-172	599
C.balansae(1)	C.tomentella(3)	96.73	979	25	2	459	1431	458	1435	0	1588
C.balansae(1)	C.tomentella(3)	97.69	346	6	2	1	345	1	345	4e-175	607
C.balansae(1)	C.tomentella(2)	96.73	979	25	2	459	1431	458	1435	0	1588
C.balansae(1)	C.tomentella(2)	97.69	346	6	2	1	345	1	345	4e-175	607
C.balansae(1)	C.tomentella(1)	96.73	979	25	2	459	1431	458	1435	0	1588
C.balansae(1)	C.tomentella(1)	97.98	346	5	2	1	345	1	345	2e-177	615
C.balansae(1)	C.cheilanthifolia(2)	97	967	29	0	458	1424	442	1408	0	1586
C.balansae(1)	C.cheilanthifolia(2)	95.95	346	6	4	1	345	1	339	2e-158	551
C.balansae(1)	C.wilsonii(3)	96.92	974	29	1	458	1431	442	1414	0	1584
C.balansae(1)	C.wilsonii(3)	95.66	346	7	4	1	345	1	339	5e-156	543
C.balansae(1)	C.wilsonii(1)	96.92	974	29	1	458	1431	442	1414	0	1584
C.balansae(1)	C.wilsonii(1)	95.66	346	7	4	1	345	1	339	5e-156	543
C.balansae(1)	C.racemosa(2)	96.92	974	29	1	458	1431	443	1415	0	1584
C.balansae(1)	C.racemosa(2)	97.11	346	3	4	1	345	1	340	2e-167	581
C.balansae(1)	C.saxicola(3)	96.63	980	26	2	458	1431	456	1434	0	1582
C.balansae(1)	C.saxicola(3)	97.69	346	4	3	1	345	1	343	3e-173	601
C.balansae(1)	C.saxicola(3)	92.86	28	2	0	376	403	374	401	0.0002	40.1
C.balansae(1)	C.tomentella(5)	96.63	979	26	2	459	1431	457	1434	0	1580
C.balansae(1)	C.tomentella(5)	97.4	346	6	3	1	345	1	344	3e-170	591
C.balansae(1)	C.speciosa(3)	96.82	974	29	2	458	1431	440	1411	0	1576
C.balansae(1)	C.speciosa(3)	96.81	345	2	4	1	345	1	336	2e-165	575
C.balansae(1)	C.speciosa(2)	96.82	974	29	2	458	1431	440	1411	0	1576
C.balansae(1)	C.speciosa(2)	96.81	345	2	4	1	345	1	336	2e-165	575
C.balansae(1)	C.saxicola(2)	96.64	981	25	3	458	1431	456	1435	0	1576
C.balansae(1)	C.saxicola(2)	97.69	346	4	3	1	345	1	343	3e-173	601
C.balansae(1)	C.saxicola(2)	92.86	28	2	0	376	403	374	401	0.0002	40.1
C.balansae(1)	C.racemosa(1)	96.91	972	28	2	458	1428	443	1413	0	1572
C.balansae(1)	C.racemosa(1)	97.11	346	3	4	1	345	1	340	2e-167	581
C.balansae(1)	C.speciosa(1)	96.71	974	30	2	458	1431	440	1411	0	1568
C.balansae(1)	C.speciosa(1)	96.81	345	2	4	1	345	1	336	2e-165	575
C.balansae(1)	C.cheilanthifolia(6)	96.71	974	31	1	458	1431	442	1414	0	1568
C.balansae(1)	C.cheilanthifolia(6)	95.95	346	6	4	1	345	1	339	2e-158	551
C.balansae(1)	C.cheilanthifolia(4)	96.71	974	31	1	458	1431	442	1414	0	1568
C.balansae(1)	C.cheilanthifolia(4)	95.95	346	6	4	1	345	1	339	2e-158	551
C.balansae(1)	C.saxicola(9)	96.53	980	27	2	458	1431	456	1434	0	1566
C.balansae(1)	C.saxicola(9)	96.23	345	9	3	1	344	1	342	9e-161	559
C.balansae(1)	C.saxicola(9)	96.88	32	1	0	372	403	370	401	3e-09	56
C.balansae(1)	C.saxicola(7)	96.53	980	27	2	458	1431	456	1434	0	1566
C.balansae(1)	C.saxicola(7)	96.23	345	9	3	1	344	1	342	9e-161	559
C.balansae(1)	C.saxicola(7)	96.88	32	1	0	372	403	370	401	3e-09	56
C.balansae(1)	C.saxicola(5)	96.53	980	27	2	458	1431	456	1434	0	1566
C.balansae(1)	C.saxicola(5)	96.23	345	9	3	1	344	1	342	9e-161	559
C.balansae(1)	C.saxicola(5)	96.88	32	1	0	372	403	370	401	3e-09	56
C.balansae(1)	C.saxicola(13)	96.53	980	27	2	458	1431	456	1434	0	1566
C.balansae(1)	C.saxicola(13)	96.23	345	9	3	1	344	1	342	9e-161	559
C.balansae(1)	C.saxicola(13)	96.88	32	1	0	372	403	370	401	3e-09	56
C.balansae(1)	C.saxicola(12)	96.53	980	27	2	458	1431	456	1434	0	1566
C.balansae(1)	C.saxicola(12)	96.23	345	9	3	1	344	1	342	9e-161	559
C.balansae(1)	C.saxicola(12)	96.88	32	1	0	372	403	370	401	3e-09	56
C.balansae(1)	C.racemosa(4)	96.61	974	32	1	458	1431	443	1415	0	1560
C.balansae(1)	C.racemosa(4)	97.11	346	3	4	1	345	1	340	2e-167	581
C.balansae(1)	C.fangshanensis(7)	96.53	981	26	3	458	1431	453	1432	0	1560
C.balansae(1)	C.fangshanensis(7)	98.26	345	5	1	1	345	1	344	0	628
C.balansae(1)	C.fangshanensis(7)	89.47	38	4	0	366	403	361	398	1e-05	44.1
C.balansae(1)	C.fangshanensis(5)	96.53	981	26	3	458	1431	453	1432	0	1560
C.balansae(1)	C.fangshanensis(5)	98.26	345	5	1	1	345	1	344	0	628
C.balansae(1)	C.fangshanensis(5)	89.47	38	4	0	366	403	361	398	1e-05	44.1
C.balansae(1)	C.fangshanensis(4)	96.53	981	26	3	458	1431	453	1432	0	1560
C.balansae(1)	C.fangshanensis(4)	98.26	345	5	1	1	345	1	344	0	628
C.balansae(1)	C.fangshanensis(4)	89.47	38	4	0	366	403	361	398	1e-05	44.1
C.balansae(1)	C.fangshanensis(3)	96.53	981	26	3	458	1431	453	1432	0	1560
C.balansae(1)	C.fangshanensis(3)	98.26	345	5	1	1	345	1	344	0	628
C.balansae(1)	C.fangshanensis(3)	89.47	38	4	0	366	403	361	398	1e-05	44.1
C.balansae(1)	C.fangshanensis(2)	96.53	981	26	3	458	1431	453	1432	0	1560
C.balansae(1)	C.fangshanensis(2)	98.26	345	5	1	1	345	1	344	0	628
C.balansae(1)	C.fangshanensis(2)	89.47	38	4	0	366	403	361	398	1e-05	44.1
C.balansae(1)	C.saxicola(8)	96.43	980	28	2	458	1431	456	1434	0	1558
C.balansae(1)	C.saxicola(8)	96.23	345	9	3	1	344	1	342	9e-161	559
C.balansae(1)	C.saxicola(8)	96.88	32	1	0	372	403	370	401	3e-09	56
C.balansae(1)	C.saxicola(6)	96.43	980	28	2	458	1431	456	1434	0	1558
C.balansae(1)	C.saxicola(6)	96.23	345	9	3	1	344	1	342	9e-161	559
C.balansae(1)	C.saxicola(6)	93.75	32	2	0	372	403	370	401	8e-07	48.1
C.balansae(1)	C.saxicola(4)	96.43	980	28	2	458	1431	451	1429	0	1558
C.balansae(1)	C.saxicola(4)	96.52	345	10	2	1	345	1	343	6e-165	573
C.balansae(1)	C.saxicola(4)	96.43	28	1	0	372	399	365	392	8e-07	48.1
C.balansae(1)	C.saxicola(11)	96.43	981	27	3	458	1431	456	1435	0	1552
C.balansae(1)	C.saxicola(11)	95.94	345	10	3	1	344	1	342	1e-159	555
C.balansae(1)	C.saxicola(11)	96.88	32	1	0	372	403	370	401	3e-09	56
C.balansae(1)	C.fangshanensis(9)	96.43	981	27	3	458	1431	453	1432	0	1552
C.balansae(1)	C.fangshanensis(9)	98.26	345	5	1	1	345	1	344	0	628
C.balansae(1)	C.fangshanensis(9)	89.47	38	4	0	366	403	361	398	1e-05	44.1
C.balansae(1)	C.fangshanensis(8)	96.43	981	27	3	458	1431	453	1432	0	1552
C.balansae(1)	C.fangshanensis(8)	98.26	345	5	1	1	345	1	344	0	628
C.balansae(1)	C.fangshanensis(8)	89.47	38	4	0	366	403	361	398	1e-05	44.1
C.balansae(1)	C.fangshanensis(1)	96.43	981	27	3	458	1431	453	1432	0	1552
C.balansae(1)	C.fangshanensis(1)	97.97	345	6	1	1	345	1	344	3e-179	620
C.balansae(1)	C.fangshanensis(1)	89.47	38	4	0	366	403	361	398	1e-05	44.1
C.balansae(1)	C.cheilanthifolia(3)	96.79	966	29	2	458	1423	442	1405	0	1552
C.balansae(1)	C.cheilanthifolia(3)	95.95	346	6	4	1	345	1	339	2e-158	551
C.balansae(1)	C.saxicola(10)	96.33	980	29	2	458	1431	456	1434	0	1550
C.balansae(1)	C.saxicola(10)	96.23	345	9	3	1	344	1	342	9e-161	559
C.balansae(1)	C.saxicola(10)	90.62	32	3	0	372	403	370	401	0.0002	40.1
C.balansae(1)	C.fangshanensis(6)	96.44	982	26	4	458	1431	453	1433	0	1546
C.balansae(1)	C.fangshanensis(6)	98.26	345	5	1	1	345	1	344	0	628
C.balansae(1)	C.fangshanensis(6)	89.47	38	4	0	366	403	361	398	1e-05	44.1
C.balansae(1)	C.cheilanthifolia(5)	96.62	975	30	3	458	1431	442	1414	0	1546
C.balansae(1)	C.cheilanthifolia(5)	95.95	346	6	4	1	345	1	339	2e-158	551
C.balansae(1)	C.capnoides(1)	96.42	978	24	4	458	1429	464	1436	0	1546
C.balansae(1)	C.capnoides(1)	96.99	266	5	2	80	345	108	370	6e-128	450
C.balansae(1)	C.capnoides(1)	100	40	0	0	1	40	1	40	2e-16	79.8
C.balansae(1)	C.capnoides(2)	96.22	978	26	4	458	1429	464	1436	0	1526
C.balansae(1)	C.capnoides(2)	96.99	266	5	2	80	345	108	370	6e-128	450
C.balansae(1)	C.capnoides(2)	100	40	0	0	1	40	1	40	2e-16	79.8
C.balansae(1)	C.tomentella(12)	95.2	979	24	2	459	1431	457	1418	0	1501
C.balansae(1)	C.tomentella(12)	97.69	346	5	3	1	345	1	344	1e-172	599
C.balansae(1)	C.racemosa(5)	94.67	975	35	3	458	1431	444	1402	0	1427
C.balansae(1)	C.racemosa(5)	95.09	346	11	4	1	345	1	341	2e-152	531
C.balansae(1)	C.nobilis(2)	94.87	974	43	4	458	1431	404	1370	0	1419
C.balansae(1)	C.nobilis(2)	100	169	0	0	177	345	138	306	2e-93	335
C.balansae(1)	C.nobilis(2)	89.12	147	6	5	1	146	1	138	5e-33	135
C.balansae(1)	C.nobilis(1)	94.66	974	47	3	458	1431	404	1372	0	1402
C.balansae(1)	C.nobilis(1)	100	160	0	0	177	336	141	300	6e-88	317
C.balansae(1)	C.nobilis(1)	90.48	147	4	5	1	146	4	141	8e-38	151
C.balansae(1)	C.turtschaninovii(2)	94.56	974	49	2	458	1431	442	1411	0	1398
C.balansae(1)	C.turtschaninovii(2)	93.39	348	19	3	1	345	1	347	1e-138	486
C.balansae(1)	C.turtschaninovii(4)	94.46	974	50	2	458	1431	456	1425	0	1390
C.balansae(1)	C.turtschaninovii(4)	91.09	359	17	6	1	345	1	358	2e-121	428
C.balansae(1)	C.turtschaninovii(3)	94.46	974	50	2	458	1431	442	1411	0	1390
C.balansae(1)	C.turtschaninovii(3)	93.39	348	19	3	1	345	1	347	1e-138	486
C.balansae(1)	C.turtschaninovii(1)	94.36	975	50	3	458	1431	442	1412	0	1376
C.balansae(1)	C.turtschaninovii(1)	93.39	348	19	3	1	345	1	347	1e-138	486
C.balansae(1)	C.linjiangensis##2##	94.25	974	53	2	458	1431	431	1401	0	1372
C.balansae(1)	C.linjiangensis##2##	90.78	347	21	4	1	345	1	338	8e-118	416
C.balansae(1)	C.linjiangensis(3)	94.15	974	54	2	458	1431	431	1401	0	1364
C.balansae(1)	C.linjiangensis(3)	90.49	347	22	4	1	345	1	338	2e-115	408
C.balansae(1)	C.ambigua(2)	94.05	974	55	2	458	1431	439	1409	0	1356
C.balansae(1)	C.ambigua(2)	89.94	348	28	4	1	345	1	344	2e-112	398
C.balansae(1)	C.linjiangensis(1)	94.05	974	54	3	458	1431	430	1399	0	1348
C.balansae(1)	C.linjiangensis(1)	90.49	347	21	5	1	345	1	337	5e-113	400
C.balansae(1)	C.ambigua(1)	93.94	974	56	2	458	1431	439	1409	0	1348
C.balansae(1)	C.ambigua(1)	91.95	348	21	4	1	345	1	344	1e-125	442
C.balansae(1)	C.yanhusuo(6)	93.74	974	60	1	458	1431	443	1415	0	1346
C.balansae(1)	C.yanhusuo(6)	93.39	348	18	5	1	345	1	346	3e-133	468
C.balansae(1)	C.yanhusuo(5)	93.74	974	60	1	458	1431	443	1415	0	1346
C.balansae(1)	C.yanhusuo(5)	93.68	348	18	4	1	345	1	347	4e-138	484
C.balansae(1)	C.yanhusuo(4)	93.74	974	60	1	458	1431	443	1415	0	1346
C.balansae(1)	C.yanhusuo(4)	93.68	348	18	4	1	345	1	347	4e-138	484
C.balansae(1)	C.yanhusuo(3)	93.74	974	60	1	458	1431	444	1416	0	1346
C.balansae(1)	C.yanhusuo(3)	93.68	348	18	4	1	345	1	347	4e-138	484
C.balansae(1)	C.yanhusuo(2)	93.74	974	60	1	458	1431	444	1416	0	1346
C.balansae(1)	C.yanhusuo(2)	93.68	348	18	4	1	345	1	347	4e-138	484
C.balansae(1)	C.yanhusuo(1)	93.74	974	60	1	458	1431	443	1415	0	1346
C.balansae(1)	C.yanhusuo(1)	93.68	348	18	4	1	345	1	347	4e-138	484
C.balansae(1)	C.repens.var.watanabei(2)	93.74	974	58	2	458	1431	437	1407	0	1336
C.balansae(1)	C.repens.var.watanabei(2)	92.77	346	20	3	1	345	1	342	3e-133	468
C.balansae(1)	C.repens.var.watanabei(1)	93.74	974	58	2	458	1431	437	1407	0	1336
C.balansae(1)	C.repens.var.watanabei(1)	93.06	346	19	3	1	345	1	342	1e-135	476
C.balansae(1)	C.repens.var.repens(1)	93.85	975	56	3	458	1431	437	1408	0	1334
C.balansae(1)	C.repens.var.repens(1)	92.77	346	20	3	1	345	1	342	3e-133	468
C.balansae(1)	C.repens.var.repens(3)	93.84	974	56	3	458	1431	437	1406	0	1332
C.balansae(1)	C.repens.var.repens(3)	92.77	346	20	3	1	345	1	342	3e-133	468
C.balansae(1)	C.repens.var.repens(2)	93.54	975	59	3	458	1431	437	1408	0	1310
C.balansae(1)	C.repens.var.repens(2)	92.77	346	20	3	1	345	1	342	3e-133	468
C.balansae(1)	C.bungeana(3)	92.41	975	62	4	458	1431	443	1406	0	1237
C.balansae(1)	C.bungeana(3)	91.15	339	17	5	11	345	13	342	5e-116	410
C.balansae(1)	C.bungeana(1)	92.41	975	62	4	458	1431	442	1405	0	1237
C.balansae(1)	C.bungeana(1)	90.86	339	18	5	11	345	12	341	1e-113	402
C.balansae(1)	C.sheareri(3)	92.62	976	61	5	458	1431	446	1412	0	1235
C.balansae(1)	C.sheareri(3)	92.94	354	9	7	1	345	1	347	1e-132	466
C.balansae(1)	C.sheareri(6)	92.52	976	62	5	458	1431	446	1412	0	1227
C.balansae(1)	C.sheareri(6)	96.08	255	3	2	92	345	99	347	5e-119	420
C.balansae(1)	C.sheareri(6)	97.92	48	0	1	1	48	1	47	2e-16	79.8
C.balansae(1)	C.sheareri(5)	92.62	976	60	6	458	1431	445	1410	0	1227
C.balansae(1)	C.sheareri(5)	91.19	352	18	5	1	345	1	346	2e-121	428
C.balansae(1)	C.sheareri(4)	92.52	976	62	5	458	1431	446	1412	0	1227
C.balansae(1)	C.sheareri(4)	92.94	354	9	7	1	345	1	347	1e-132	466
C.balansae(1)	C.sheareri(2)	92.52	976	62	5	458	1431	442	1408	0	1227
C.balansae(1)	C.sheareri(2)	91.71	350	17	5	1	345	1	343	1e-125	442
C.balansae(1)	C.sheareri(1)	92.52	976	62	5	458	1431	446	1412	0	1227
C.balansae(1)	C.sheareri(1)	92.94	354	9	7	1	345	1	347	1e-132	466
C.balansae(1)	C.sheareri(8)	92.42	976	63	5	458	1431	446	1412	0	1219
C.balansae(1)	C.sheareri(8)	92.66	354	10	7	1	345	1	347	2e-130	458
C.balansae(1)	C.sheareri(7)	92.42	976	63	5	458	1431	446	1412	0	1219
C.balansae(1)	C.sheareri(7)	92.66	354	10	7	1	345	1	347	2e-130	458
C.balansae(1)	C.temulifolia(6)	92.31	975	65	4	458	1431	456	1421	0	1217
C.balansae(1)	C.temulifolia(6)	94.62	260	5	2	87	345	99	350	1e-113	402
C.balansae(1)	C.temulifolia(6)	100	32	0	0	1	32	1	32	1e-11	63.9
C.balansae(1)	C.bungeana(2)	92.21	976	62	6	458	1431	444	1407	0	1207
C.balansae(1)	C.bungeana(2)	91.45	339	16	5	11	345	13	342	2e-118	418
C.balansae(1)	C.temulifolia(3)	91.86	983	63	5	458	1431	450	1424	0	1197
C.balansae(1)	C.temulifolia(3)	94.62	260	5	2	87	345	96	347	1e-113	402
C.balansae(1)	C.temulifolia(3)	100	32	0	0	1	32	1	32	1e-11	63.9
C.balansae(1)	C.temulifolia(2)	91.86	983	63	5	458	1431	450	1424	0	1197
C.balansae(1)	C.temulifolia(2)	88	250	21	2	97	345	106	347	1e-70	260
C.balansae(1)	C.temulifolia(2)	100	32	0	0	1	32	1	32	1e-11	63.9
C.balansae(1)	C.temulifolia(1)	91.86	983	63	5	458	1431	450	1424	0	1197
C.balansae(1)	C.temulifolia(1)	92.69	260	10	2	87	345	96	347	4e-104	371
C.balansae(1)	C.temulifolia(1)	100	32	0	0	1	32	1	32	1e-11	63.9
C.balansae(1)	C.decumbens(3)	91.89	974	69	4	458	1431	436	1399	0	1191
C.balansae(1)	C.decumbens(3)	92.26	336	9	6	1	334	1	321	4e-123	434
C.balansae(1)	C.decumbens(1)	91.89	974	69	4	458	1431	436	1399	0	1191
C.balansae(1)	C.decumbens(1)	93.15	336	6	6	1	334	1	321	2e-130	458
C.balansae(1)	C.decumbens(2)	92.63	923	63	3	509	1431	482	1399	0	1178
C.balansae(1)	C.decumbens(2)	92.56	336	8	6	1	334	1	321	1e-125	442
C.balansae(1)	C.decumbens(2)	100	28	0	0	458	485	436	463	3e-09	56
C.balansae(1)	C.temulifolia(5)	91.45	983	64	6	458	1431	450	1421	0	1162
C.balansae(1)	C.temulifolia(5)	94.62	260	5	2	87	345	96	347	1e-113	402
C.balansae(1)	C.temulifolia(5)	100	32	0	0	1	32	1	32	1e-11	63.9
C.balansae(2)	C.pallida(1)	100	974	0	0	458	1431	458	1431	0	1830
C.balansae(2)	C.pallida(1)	100	403	0	0	1	403	1	403	0	716
C.balansae(2)	C.balansae(7)	100	974	0	0	458	1431	458	1431	0	1830
C.balansae(2)	C.balansae(7)	100	403	0	0	1	403	1	403	0	716
C.balansae(2)	C.balansae(6)	100	974	0	0	458	1431	458	1431	0	1830
C.balansae(2)	C.balansae(6)	100	403	0	0	1	403	1	403	0	716
C.balansae(2)	C.balansae(4)	100	974	0	0	458	1431	458	1431	0	1830
C.balansae(2)	C.balansae(4)	100	403	0	0	1	403	1	403	0	716
C.balansae(2)	C.balansae(2)	100	974	0	0	458	1431	458	1431	0	1830
C.balansae(2)	C.balansae(2)	100	403	0	0	1	403	1	403	0	716
C.balansae(2)	C.balansae(1)	100	974	0	0	458	1431	458	1431	0	1830
C.balansae(2)	C.balansae(1)	100	403	0	0	1	403	1	403	0	716
C.balansae(2)	C.balansae(5)	99.9	974	1	0	458	1431	458	1431	0	1822
C.balansae(2)	C.balansae(5)	100	403	0	0	1	403	1	403	0	716
C.balansae(2)	C.balansae(3)	99.9	974	1	0	458	1431	458	1431	0	1822
C.balansae(2)	C.balansae(3)	100	403	0	0	1	403	1	403	0	716
C.balansae(2)	C.pallida(4)	99.79	974	0	2	458	1431	454	1425	0	1798
C.balansae(2)	C.pallida(4)	99.01	403	0	2	1	403	1	399	0	672
C.balansae(2)	C.pallida(3)	99.18	974	8	0	458	1431	457	1430	0	1766
C.balansae(2)	C.pallida(3)	97.77	403	8	1	1	403	1	402	0	666
C.balansae(2)	C.pallida(2)	99.18	974	8	0	458	1431	457	1430	0	1766
C.balansae(2)	C.pallida(2)	97.77	403	8	1	1	403	1	402	0	666
C.balansae(2)	C.parviflora(4)	97.02	974	19	2	458	1431	453	1416	0	1647
C.balansae(2)	C.parviflora(4)	97.67	344	5	2	2	345	2	342	2e-174	605
C.balansae(2)	C.parviflora(3)	97.02	974	19	2	458	1431	453	1416	0	1647
C.balansae(2)	C.parviflora(3)	97.38	344	6	2	2	345	2	342	4e-172	597
C.balansae(2)	C.parviflora(2)	97.02	974	19	2	458	1431	453	1416	0	1647
C.balansae(2)	C.parviflora(2)	97.39	345	6	2	1	345	1	342	1e-172	599
C.balansae(2)	C.parviflora(1)	97.02	974	19	2	458	1431	453	1416	0	1647
C.balansae(2)	C.parviflora(1)	97.67	344	5	2	2	345	2	342	2e-174	605
C.balansae(2)	C.parviflora(5)	96.92	975	19	3	458	1431	453	1417	0	1633
C.balansae(2)	C.parviflora(5)	97.1	345	7	2	1	345	1	342	3e-170	591
C.balansae(2)	C.edulis(7)	97.04	980	22	2	458	1431	453	1431	0	1606
C.balansae(2)	C.edulis(7)	97.1	345	8	2	1	345	1	343	1e-169	589
C.balansae(2)	C.edulis(7)	92.86	28	2	0	376	403	371	398	0.0002	40.1
C.balansae(2)	C.edulis(6)	97.04	980	22	2	458	1431	453	1431	0	1606
C.balansae(2)	C.edulis(6)	97.1	345	8	2	1	345	1	343	1e-169	589
C.balansae(2)	C.edulis(6)	92.86	28	2	0	376	403	371	398	0.0002	40.1
C.balansae(2)	C.wilsonii(4)	97.02	974	29	0	458	1431	442	1415	0	1600
C.balansae(2)	C.wilsonii(4)	95.66	346	7	4	1	345	1	339	5e-156	543
C.balansae(2)	C.wilsonii(2)	97.02	974	29	0	458	1431	442	1415	0	1600
C.balansae(2)	C.wilsonii(2)	95.66	346	7	4	1	345	1	339	5e-156	543
C.balansae(2)	C.edulis(5)	96.94	980	23	2	458	1431	453	1431	0	1598
C.balansae(2)	C.edulis(5)	96.81	345	9	2	1	345	1	343	2e-167	581
C.balansae(2)	C.edulis(5)	92.86	28	2	0	376	403	371	398	0.0002	40.1
C.balansae(2)	C.edulis(4)	96.94	980	23	2	458	1431	453	1431	0	1598
C.balansae(2)	C.edulis(4)	96.81	345	9	2	1	345	1	343	2e-167	581
C.balansae(2)	C.edulis(4)	92.86	28	2	0	376	403	371	398	0.0002	40.1
C.balansae(2)	C.edulis(3)	96.94	980	23	2	458	1431	453	1431	0	1598
C.balansae(2)	C.edulis(3)	97.1	345	8	2	1	345	1	343	1e-169	589
C.balansae(2)	C.edulis(3)	92.86	28	2	0	376	403	371	398	0.0002	40.1
C.balansae(2)	C.edulis(2)	96.94	980	23	2	458	1431	453	1431	0	1598
C.balansae(2)	C.edulis(2)	97.1	345	8	2	1	345	1	343	1e-169	589
C.balansae(2)	C.edulis(2)	92.86	28	2	0	376	403	371	398	0.0002	40.1
C.balansae(2)	C.edulis(1)	96.94	980	23	2	458	1431	453	1431	0	1598
C.balansae(2)	C.edulis(1)	96.81	345	9	2	1	345	1	343	2e-167	581
C.balansae(2)	C.edulis(1)	92.86	28	2	0	376	403	371	398	0.0002	40.1
C.balansae(2)	C.tomentella(Z3)	96.83	979	24	2	459	1431	459	1436	0	1596
C.balansae(2)	C.tomentella(Z3)	96.55	348	7	4	1	345	1	346	1e-162	565
C.balansae(2)	C.tomentella(Z2)	96.83	979	24	2	459	1431	459	1436	0	1596
C.balansae(2)	C.tomentella(Z2)	96.26	348	8	4	1	345	1	346	4e-160	557
C.balansae(2)	C.tomentella(Z1)	96.83	979	24	2	459	1431	459	1436	0	1596
C.balansae(2)	C.tomentella(Z1)	96.55	348	7	4	1	345	1	346	1e-162	565
C.balansae(2)	C.tomentella(9)	96.83	979	24	2	459	1431	457	1434	0	1596
C.balansae(2)	C.tomentella(9)	97.69	346	5	3	1	345	1	344	1e-172	599
C.balansae(2)	C.tomentella(7)	96.83	979	24	2	459	1431	456	1433	0	1596
C.balansae(2)	C.tomentella(7)	97.11	346	6	3	1	345	1	343	2e-168	585
C.balansae(2)	C.tomentella(6)	96.83	979	24	2	459	1431	456	1433	0	1596
C.balansae(2)	C.tomentella(6)	97.11	346	6	3	1	345	1	343	2e-168	585
C.balansae(2)	C.tomentella(11)	96.83	979	24	2	459	1431	459	1436	0	1596
C.balansae(2)	C.tomentella(11)	96.26	348	8	4	1	345	1	346	4e-160	557
C.balansae(2)	C.tomentella(10)	96.83	979	24	2	459	1431	459	1436	0	1596
C.balansae(2)	C.tomentella(10)	96.55	348	7	4	1	345	1	346	1e-162	565
C.balansae(2)	C.racemosa(3)	97.02	974	28	1	458	1431	443	1415	0	1592
C.balansae(2)	C.racemosa(3)	97.11	346	3	4	1	345	1	340	2e-167	581
C.balansae(2)	C.cheilanthifolia(1)	96.92	974	30	0	458	1431	442	1415	0	1592
C.balansae(2)	C.cheilanthifolia(1)	95.95	346	6	4	1	345	1	339	2e-158	551
C.balansae(2)	C.saxicola(1)	96.73	980	25	2	458	1431	456	1434	0	1590
C.balansae(2)	C.saxicola(1)	97.69	346	4	3	1	345	1	343	3e-173	601
C.balansae(2)	C.saxicola(1)	92.86	28	2	0	376	403	374	401	0.0002	40.1
C.balansae(2)	C.tomentella(8)	96.73	979	25	2	459	1431	458	1435	0	1588
C.balansae(2)	C.tomentella(8)	97.98	346	5	2	1	345	1	345	2e-177	615
C.balansae(2)	C.tomentella(4)	96.73	979	25	2	459	1431	458	1435	0	1588
C.balansae(2)	C.tomentella(4)	97.4	346	7	2	1	345	1	345	1e-172	599
C.balansae(2)	C.tomentella(3)	96.73	979	25	2	459	1431	458	1435	0	1588
C.balansae(2)	C.tomentella(3)	97.69	346	6	2	1	345	1	345	4e-175	607
C.balansae(2)	C.tomentella(2)	96.73	979	25	2	459	1431	458	1435	0	1588
C.balansae(2)	C.tomentella(2)	97.69	346	6	2	1	345	1	345	4e-175	607
C.balansae(2)	C.tomentella(1)	96.73	979	25	2	459	1431	458	1435	0	1588
C.balansae(2)	C.tomentella(1)	97.98	346	5	2	1	345	1	345	2e-177	615
C.balansae(2)	C.cheilanthifolia(2)	97	967	29	0	458	1424	442	1408	0	1586
C.balansae(2)	C.cheilanthifolia(2)	95.95	346	6	4	1	345	1	339	2e-158	551
C.balansae(2)	C.wilsonii(3)	96.92	974	29	1	458	1431	442	1414	0	1584
C.balansae(2)	C.wilsonii(3)	95.66	346	7	4	1	345	1	339	5e-156	543
C.balansae(2)	C.wilsonii(1)	96.92	974	29	1	458	1431	442	1414	0	1584
C.balansae(2)	C.wilsonii(1)	95.66	346	7	4	1	345	1	339	5e-156	543
C.balansae(2)	C.racemosa(2)	96.92	974	29	1	458	1431	443	1415	0	1584
C.balansae(2)	C.racemosa(2)	97.11	346	3	4	1	345	1	340	2e-167	581
C.balansae(2)	C.saxicola(3)	96.63	980	26	2	458	1431	456	1434	0	1582
C.balansae(2)	C.saxicola(3)	97.69	346	4	3	1	345	1	343	3e-173	601
C.balansae(2)	C.saxicola(3)	92.86	28	2	0	376	403	374	401	0.0002	40.1
C.balansae(2)	C.tomentella(5)	96.63	979	26	2	459	1431	457	1434	0	1580
C.balansae(2)	C.tomentella(5)	97.4	346	6	3	1	345	1	344	3e-170	591
C.balansae(2)	C.speciosa(3)	96.82	974	29	2	458	1431	440	1411	0	1576
C.balansae(2)	C.speciosa(3)	96.81	345	2	4	1	345	1	336	2e-165	575
C.balansae(2)	C.speciosa(2)	96.82	974	29	2	458	1431	440	1411	0	1576
C.balansae(2)	C.speciosa(2)	96.81	345	2	4	1	345	1	336	2e-165	575
C.balansae(2)	C.saxicola(2)	96.64	981	25	3	458	1431	456	1435	0	1576
C.balansae(2)	C.saxicola(2)	97.69	346	4	3	1	345	1	343	3e-173	601
C.balansae(2)	C.saxicola(2)	92.86	28	2	0	376	403	374	401	0.0002	40.1
C.balansae(2)	C.racemosa(1)	96.91	972	28	2	458	1428	443	1413	0	1572
C.balansae(2)	C.racemosa(1)	97.11	346	3	4	1	345	1	340	2e-167	581
C.balansae(2)	C.speciosa(1)	96.71	974	30	2	458	1431	440	1411	0	1568
C.balansae(2)	C.speciosa(1)	96.81	345	2	4	1	345	1	336	2e-165	575
C.balansae(2)	C.cheilanthifolia(6)	96.71	974	31	1	458	1431	442	1414	0	1568
C.balansae(2)	C.cheilanthifolia(6)	95.95	346	6	4	1	345	1	339	2e-158	551
C.balansae(2)	C.cheilanthifolia(4)	96.71	974	31	1	458	1431	442	1414	0	1568
C.balansae(2)	C.cheilanthifolia(4)	95.95	346	6	4	1	345	1	339	2e-158	551
C.balansae(2)	C.saxicola(9)	96.53	980	27	2	458	1431	456	1434	0	1566
C.balansae(2)	C.saxicola(9)	96.23	345	9	3	1	344	1	342	9e-161	559
C.balansae(2)	C.saxicola(9)	96.88	32	1	0	372	403	370	401	3e-09	56
C.balansae(2)	C.saxicola(7)	96.53	980	27	2	458	1431	456	1434	0	1566
C.balansae(2)	C.saxicola(7)	96.23	345	9	3	1	344	1	342	9e-161	559
C.balansae(2)	C.saxicola(7)	96.88	32	1	0	372	403	370	401	3e-09	56
C.balansae(2)	C.saxicola(5)	96.53	980	27	2	458	1431	456	1434	0	1566
C.balansae(2)	C.saxicola(5)	96.23	345	9	3	1	344	1	342	9e-161	559
C.balansae(2)	C.saxicola(5)	96.88	32	1	0	372	403	370	401	3e-09	56
C.balansae(2)	C.saxicola(13)	96.53	980	27	2	458	1431	456	1434	0	1566
C.balansae(2)	C.saxicola(13)	96.23	345	9	3	1	344	1	342	9e-161	559
C.balansae(2)	C.saxicola(13)	96.88	32	1	0	372	403	370	401	3e-09	56
C.balansae(2)	C.saxicola(12)	96.53	980	27	2	458	1431	456	1434	0	1566
C.balansae(2)	C.saxicola(12)	96.23	345	9	3	1	344	1	342	9e-161	559
C.balansae(2)	C.saxicola(12)	96.88	32	1	0	372	403	370	401	3e-09	56
C.balansae(2)	C.racemosa(4)	96.61	974	32	1	458	1431	443	1415	0	1560
C.balansae(2)	C.racemosa(4)	97.11	346	3	4	1	345	1	340	2e-167	581
C.balansae(2)	C.fangshanensis(7)	96.53	981	26	3	458	1431	453	1432	0	1560
C.balansae(2)	C.fangshanensis(7)	98.26	345	5	1	1	345	1	344	0	628
C.balansae(2)	C.fangshanensis(7)	89.47	38	4	0	366	403	361	398	1e-05	44.1
C.balansae(2)	C.fangshanensis(5)	96.53	981	26	3	458	1431	453	1432	0	1560
C.balansae(2)	C.fangshanensis(5)	98.26	345	5	1	1	345	1	344	0	628
C.balansae(2)	C.fangshanensis(5)	89.47	38	4	0	366	403	361	398	1e-05	44.1
C.balansae(2)	C.fangshanensis(4)	96.53	981	26	3	458	1431	453	1432	0	1560
C.balansae(2)	C.fangshanensis(4)	98.26	345	5	1	1	345	1	344	0	628
C.balansae(2)	C.fangshanensis(4)	89.47	38	4	0	366	403	361	398	1e-05	44.1
C.balansae(2)	C.fangshanensis(3)	96.53	981	26	3	458	1431	453	1432	0	1560
C.balansae(2)	C.fangshanensis(3)	98.26	345	5	1	1	345	1	344	0	628
C.balansae(2)	C.fangshanensis(3)	89.47	38	4	0	366	403	361	398	1e-05	44.1
C.balansae(2)	C.fangshanensis(2)	96.53	981	26	3	458	1431	453	1432	0	1560
C.balansae(2)	C.fangshanensis(2)	98.26	345	5	1	1	345	1	344	0	628
C.balansae(2)	C.fangshanensis(2)	89.47	38	4	0	366	403	361	398	1e-05	44.1
C.balansae(2)	C.saxicola(8)	96.43	980	28	2	458	1431	456	1434	0	1558
C.balansae(2)	C.saxicola(8)	96.23	345	9	3	1	344	1	342	9e-161	559
C.balansae(2)	C.saxicola(8)	96.88	32	1	0	372	403	370	401	3e-09	56
C.balansae(2)	C.saxicola(6)	96.43	980	28	2	458	1431	456	1434	0	1558
C.balansae(2)	C.saxicola(6)	96.23	345	9	3	1	344	1	342	9e-161	559
C.balansae(2)	C.saxicola(6)	93.75	32	2	0	372	403	370	401	8e-07	48.1
C.balansae(2)	C.saxicola(4)	96.43	980	28	2	458	1431	451	1429	0	1558
C.balansae(2)	C.saxicola(4)	96.52	345	10	2	1	345	1	343	6e-165	573
C.balansae(2)	C.saxicola(4)	96.43	28	1	0	372	399	365	392	8e-07	48.1
C.balansae(2)	C.saxicola(11)	96.43	981	27	3	458	1431	456	1435	0	1552
C.balansae(2)	C.saxicola(11)	95.94	345	10	3	1	344	1	342	1e-159	555
C.balansae(2)	C.saxicola(11)	96.88	32	1	0	372	403	370	401	3e-09	56
C.balansae(2)	C.fangshanensis(9)	96.43	981	27	3	458	1431	453	1432	0	1552
C.balansae(2)	C.fangshanensis(9)	98.26	345	5	1	1	345	1	344	0	628
C.balansae(2)	C.fangshanensis(9)	89.47	38	4	0	366	403	361	398	1e-05	44.1
C.balansae(2)	C.fangshanensis(8)	96.43	981	27	3	458	1431	453	1432	0	1552
C.balansae(2)	C.fangshanensis(8)	98.26	345	5	1	1	345	1	344	0	628
C.balansae(2)	C.fangshanensis(8)	89.47	38	4	0	366	403	361	398	1e-05	44.1
C.balansae(2)	C.fangshanensis(1)	96.43	981	27	3	458	1431	453	1432	0	1552
C.balansae(2)	C.fangshanensis(1)	97.97	345	6	1	1	345	1	344	3e-179	620
C.balansae(2)	C.fangshanensis(1)	89.47	38	4	0	366	403	361	398	1e-05	44.1
C.balansae(2)	C.cheilanthifolia(3)	96.79	966	29	2	458	1423	442	1405	0	1552
C.balansae(2)	C.cheilanthifolia(3)	95.95	346	6	4	1	345	1	339	2e-158	551
C.balansae(2)	C.saxicola(10)	96.33	980	29	2	458	1431	456	1434	0	1550
C.balansae(2)	C.saxicola(10)	96.23	345	9	3	1	344	1	342	9e-161	559
C.balansae(2)	C.saxicola(10)	90.62	32	3	0	372	403	370	401	0.0002	40.1
C.balansae(2)	C.fangshanensis(6)	96.44	982	26	4	458	1431	453	1433	0	1546
C.balansae(2)	C.fangshanensis(6)	98.26	345	5	1	1	345	1	344	0	628
C.balansae(2)	C.fangshanensis(6)	89.47	38	4	0	366	403	361	398	1e-05	44.1
C.balansae(2)	C.cheilanthifolia(5)	96.62	975	30	3	458	1431	442	1414	0	1546
C.balansae(2)	C.cheilanthifolia(5)	95.95	346	6	4	1	345	1	339	2e-158	551
C.balansae(2)	C.capnoides(1)	96.42	978	24	4	458	1429	464	1436	0	1546
C.balansae(2)	C.capnoides(1)	96.99	266	5	2	80	345	108	370	6e-128	450
C.balansae(2)	C.capnoides(1)	100	40	0	0	1	40	1	40	2e-16	79.8
C.balansae(2)	C.capnoides(2)	96.22	978	26	4	458	1429	464	1436	0	1526
C.balansae(2)	C.capnoides(2)	96.99	266	5	2	80	345	108	370	6e-128	450
C.balansae(2)	C.capnoides(2)	100	40	0	0	1	40	1	40	2e-16	79.8
C.balansae(2)	C.tomentella(12)	95.2	979	24	2	459	1431	457	1418	0	1501
C.balansae(2)	C.tomentella(12)	97.69	346	5	3	1	345	1	344	1e-172	599
C.balansae(2)	C.racemosa(5)	94.67	975	35	3	458	1431	444	1402	0	1427
C.balansae(2)	C.racemosa(5)	95.09	346	11	4	1	345	1	341	2e-152	531
C.balansae(2)	C.nobilis(2)	94.87	974	43	4	458	1431	404	1370	0	1419
C.balansae(2)	C.nobilis(2)	100	169	0	0	177	345	138	306	2e-93	335
C.balansae(2)	C.nobilis(2)	89.12	147	6	5	1	146	1	138	5e-33	135
C.balansae(2)	C.nobilis(1)	94.66	974	47	3	458	1431	404	1372	0	1402
C.balansae(2)	C.nobilis(1)	100	160	0	0	177	336	141	300	6e-88	317
C.balansae(2)	C.nobilis(1)	90.48	147	4	5	1	146	4	141	8e-38	151
C.balansae(2)	C.turtschaninovii(2)	94.56	974	49	2	458	1431	442	1411	0	1398
C.balansae(2)	C.turtschaninovii(2)	93.39	348	19	3	1	345	1	347	1e-138	486
C.balansae(2)	C.turtschaninovii(4)	94.46	974	50	2	458	1431	456	1425	0	1390
C.balansae(2)	C.turtschaninovii(4)	91.09	359	17	6	1	345	1	358	2e-121	428
C.balansae(2)	C.turtschaninovii(3)	94.46	974	50	2	458	1431	442	1411	0	1390
C.balansae(2)	C.turtschaninovii(3)	93.39	348	19	3	1	345	1	347	1e-138	486
C.balansae(2)	C.turtschaninovii(1)	94.36	975	50	3	458	1431	442	1412	0	1376
C.balansae(2)	C.turtschaninovii(1)	93.39	348	19	3	1	345	1	347	1e-138	486
C.balansae(2)	C.linjiangensis##2##	94.25	974	53	2	458	1431	431	1401	0	1372
C.balansae(2)	C.linjiangensis##2##	90.78	347	21	4	1	345	1	338	8e-118	416
C.balansae(2)	C.linjiangensis(3)	94.15	974	54	2	458	1431	431	1401	0	1364
C.balansae(2)	C.linjiangensis(3)	90.49	347	22	4	1	345	1	338	2e-115	408
C.balansae(2)	C.ambigua(2)	94.05	974	55	2	458	1431	439	1409	0	1356
C.balansae(2)	C.ambigua(2)	89.94	348	28	4	1	345	1	344	2e-112	398
C.balansae(2)	C.linjiangensis(1)	94.05	974	54	3	458	1431	430	1399	0	1348
C.balansae(2)	C.linjiangensis(1)	90.49	347	21	5	1	345	1	337	5e-113	400
C.balansae(2)	C.ambigua(1)	93.94	974	56	2	458	1431	439	1409	0	1348
C.balansae(2)	C.ambigua(1)	91.95	348	21	4	1	345	1	344	1e-125	442
C.balansae(2)	C.yanhusuo(6)	93.74	974	60	1	458	1431	443	1415	0	1346
C.balansae(2)	C.yanhusuo(6)	93.39	348	18	5	1	345	1	346	3e-133	468
C.balansae(2)	C.yanhusuo(5)	93.74	974	60	1	458	1431	443	1415	0	1346
C.balansae(2)	C.yanhusuo(5)	93.68	348	18	4	1	345	1	347	4e-138	484
C.balansae(2)	C.yanhusuo(4)	93.74	974	60	1	458	1431	443	1415	0	1346
C.balansae(2)	C.yanhusuo(4)	93.68	348	18	4	1	345	1	347	4e-138	484
C.balansae(2)	C.yanhusuo(3)	93.74	974	60	1	458	1431	444	1416	0	1346
C.balansae(2)	C.yanhusuo(3)	93.68	348	18	4	1	345	1	347	4e-138	484
C.balansae(2)	C.yanhusuo(2)	93.74	974	60	1	458	1431	444	1416	0	1346
C.balansae(2)	C.yanhusuo(2)	93.68	348	18	4	1	345	1	347	4e-138	484
C.balansae(2)	C.yanhusuo(1)	93.74	974	60	1	458	1431	443	1415	0	1346
C.balansae(2)	C.yanhusuo(1)	93.68	348	18	4	1	345	1	347	4e-138	484
C.balansae(2)	C.repens.var.watanabei(2)	93.74	974	58	2	458	1431	437	1407	0	1336
C.balansae(2)	C.repens.var.watanabei(2)	92.77	346	20	3	1	345	1	342	3e-133	468
C.balansae(2)	C.repens.var.watanabei(1)	93.74	974	58	2	458	1431	437	1407	0	1336
C.balansae(2)	C.repens.var.watanabei(1)	93.06	346	19	3	1	345	1	342	1e-135	476
C.balansae(2)	C.repens.var.repens(1)	93.85	975	56	3	458	1431	437	1408	0	1334
C.balansae(2)	C.repens.var.repens(1)	92.77	346	20	3	1	345	1	342	3e-133	468
C.balansae(2)	C.repens.var.repens(3)	93.84	974	56	3	458	1431	437	1406	0	1332
C.balansae(2)	C.repens.var.repens(3)	92.77	346	20	3	1	345	1	342	3e-133	468
C.balansae(2)	C.repens.var.repens(2)	93.54	975	59	3	458	1431	437	1408	0	1310
C.balansae(2)	C.repens.var.repens(2)	92.77	346	20	3	1	345	1	342	3e-133	468
C.balansae(2)	C.bungeana(3)	92.41	975	62	4	458	1431	443	1406	0	1237
C.balansae(2)	C.bungeana(3)	91.15	339	17	5	11	345	13	342	5e-116	410
C.balansae(2)	C.bungeana(1)	92.41	975	62	4	458	1431	442	1405	0	1237
C.balansae(2)	C.bungeana(1)	90.86	339	18	5	11	345	12	341	1e-113	402
C.balansae(2)	C.sheareri(3)	92.62	976	61	5	458	1431	446	1412	0	1235
C.balansae(2)	C.sheareri(3)	92.94	354	9	7	1	345	1	347	1e-132	466
C.balansae(2)	C.sheareri(6)	92.52	976	62	5	458	1431	446	1412	0	1227
C.balansae(2)	C.sheareri(6)	96.08	255	3	2	92	345	99	347	5e-119	420
C.balansae(2)	C.sheareri(6)	97.92	48	0	1	1	48	1	47	2e-16	79.8
C.balansae(2)	C.sheareri(5)	92.62	976	60	6	458	1431	445	1410	0	1227
C.balansae(2)	C.sheareri(5)	91.19	352	18	5	1	345	1	346	2e-121	428
C.balansae(2)	C.sheareri(4)	92.52	976	62	5	458	1431	446	1412	0	1227
C.balansae(2)	C.sheareri(4)	92.94	354	9	7	1	345	1	347	1e-132	466
C.balansae(2)	C.sheareri(2)	92.52	976	62	5	458	1431	442	1408	0	1227
C.balansae(2)	C.sheareri(2)	91.71	350	17	5	1	345	1	343	1e-125	442
C.balansae(2)	C.sheareri(1)	92.52	976	62	5	458	1431	446	1412	0	1227
C.balansae(2)	C.sheareri(1)	92.94	354	9	7	1	345	1	347	1e-132	466
C.balansae(2)	C.sheareri(8)	92.42	976	63	5	458	1431	446	1412	0	1219
C.balansae(2)	C.sheareri(8)	92.66	354	10	7	1	345	1	347	2e-130	458
C.balansae(2)	C.sheareri(7)	92.42	976	63	5	458	1431	446	1412	0	1219
C.balansae(2)	C.sheareri(7)	92.66	354	10	7	1	345	1	347	2e-130	458
C.balansae(2)	C.temulifolia(6)	92.31	975	65	4	458	1431	456	1421	0	1217
C.balansae(2)	C.temulifolia(6)	94.62	260	5	2	87	345	99	350	1e-113	402
C.balansae(2)	C.temulifolia(6)	100	32	0	0	1	32	1	32	1e-11	63.9
C.balansae(2)	C.bungeana(2)	92.21	976	62	6	458	1431	444	1407	0	1207
C.balansae(2)	C.bungeana(2)	91.45	339	16	5	11	345	13	342	2e-118	418
C.balansae(2)	C.temulifolia(3)	91.86	983	63	5	458	1431	450	1424	0	1197
C.balansae(2)	C.temulifolia(3)	94.62	260	5	2	87	345	96	347	1e-113	402
C.balansae(2)	C.temulifolia(3)	100	32	0	0	1	32	1	32	1e-11	63.9
C.balansae(2)	C.temulifolia(2)	91.86	983	63	5	458	1431	450	1424	0	1197
C.balansae(2)	C.temulifolia(2)	88	250	21	2	97	345	106	347	1e-70	260
C.balansae(2)	C.temulifolia(2)	100	32	0	0	1	32	1	32	1e-11	63.9
C.balansae(2)	C.temulifolia(1)	91.86	983	63	5	458	1431	450	1424	0	1197
C.balansae(2)	C.temulifolia(1)	92.69	260	10	2	87	345	96	347	4e-104	371
C.balansae(2)	C.temulifolia(1)	100	32	0	0	1	32	1	32	1e-11	63.9
C.balansae(2)	C.decumbens(3)	91.89	974	69	4	458	1431	436	1399	0	1191
C.balansae(2)	C.decumbens(3)	92.26	336	9	6	1	334	1	321	4e-123	434
C.balansae(2)	C.decumbens(1)	91.89	974	69	4	458	1431	436	1399	0	1191
C.balansae(2)	C.decumbens(1)	93.15	336	6	6	1	334	1	321	2e-130	458
C.balansae(2)	C.decumbens(2)	92.63	923	63	3	509	1431	482	1399	0	1178
C.balansae(2)	C.decumbens(2)	92.56	336	8	6	1	334	1	321	1e-125	442
C.balansae(2)	C.decumbens(2)	100	28	0	0	458	485	436	463	3e-09	56
C.balansae(2)	C.temulifolia(5)	91.45	983	64	6	458	1431	450	1421	0	1162
C.balansae(2)	C.temulifolia(5)	94.62	260	5	2	87	345	96	347	1e-113	402
C.balansae(2)	C.temulifolia(5)	100	32	0	0	1	32	1	32	1e-11	63.9
C.balansae(3)	C.balansae(3)	100	974	0	0	458	1431	458	1431	0	1830
C.balansae(3)	C.balansae(3)	100	403	0	0	1	403	1	403	0	716
C.balansae(3)	C.pallida(1)	99.9	974	1	0	458	1431	458	1431	0	1822
C.balansae(3)	C.pallida(1)	100	403	0	0	1	403	1	403	0	716
C.balansae(3)	C.balansae(7)	99.9	974	1	0	458	1431	458	1431	0	1822
C.balansae(3)	C.balansae(7)	100	403	0	0	1	403	1	403	0	716
C.balansae(3)	C.balansae(6)	99.9	974	1	0	458	1431	458	1431	0	1822
C.balansae(3)	C.balansae(6)	100	403	0	0	1	403	1	403	0	716
C.balansae(3)	C.balansae(4)	99.9	974	1	0	458	1431	458	1431	0	1822
C.balansae(3)	C.balansae(4)	100	403	0	0	1	403	1	403	0	716
C.balansae(3)	C.balansae(2)	99.9	974	1	0	458	1431	458	1431	0	1822
C.balansae(3)	C.balansae(2)	100	403	0	0	1	403	1	403	0	716
C.balansae(3)	C.balansae(1)	99.9	974	1	0	458	1431	458	1431	0	1822
C.balansae(3)	C.balansae(1)	100	403	0	0	1	403	1	403	0	716
C.balansae(3)	C.balansae(5)	99.79	974	2	0	458	1431	458	1431	0	1814
C.balansae(3)	C.balansae(5)	100	403	0	0	1	403	1	403	0	716
C.balansae(3)	C.pallida(4)	99.69	974	1	2	458	1431	454	1425	0	1790
C.balansae(3)	C.pallida(4)	99.01	403	0	2	1	403	1	399	0	672
C.balansae(3)	C.pallida(3)	99.08	974	9	0	458	1431	457	1430	0	1758
C.balansae(3)	C.pallida(3)	97.77	403	8	1	1	403	1	402	0	666
C.balansae(3)	C.pallida(2)	99.08	974	9	0	458	1431	457	1430	0	1758
C.balansae(3)	C.pallida(2)	97.77	403	8	1	1	403	1	402	0	666
C.balansae(3)	C.parviflora(4)	96.92	974	20	2	458	1431	453	1416	0	1639
C.balansae(3)	C.parviflora(4)	97.67	344	5	2	2	345	2	342	2e-174	605
C.balansae(3)	C.parviflora(3)	96.92	974	20	2	458	1431	453	1416	0	1639
C.balansae(3)	C.parviflora(3)	97.38	344	6	2	2	345	2	342	4e-172	597
C.balansae(3)	C.parviflora(2)	96.92	974	20	2	458	1431	453	1416	0	1639
C.balansae(3)	C.parviflora(2)	97.39	345	6	2	1	345	1	342	1e-172	599
C.balansae(3)	C.parviflora(1)	96.92	974	20	2	458	1431	453	1416	0	1639
C.balansae(3)	C.parviflora(1)	97.67	344	5	2	2	345	2	342	2e-174	605
C.balansae(3)	C.parviflora(5)	96.82	975	20	3	458	1431	453	1417	0	1626
C.balansae(3)	C.parviflora(5)	97.1	345	7	2	1	345	1	342	3e-170	591
C.balansae(3)	C.edulis(7)	96.94	980	23	2	458	1431	453	1431	0	1598
C.balansae(3)	C.edulis(7)	97.1	345	8	2	1	345	1	343	1e-169	589
C.balansae(3)	C.edulis(7)	92.86	28	2	0	376	403	371	398	0.0002	40.1
C.balansae(3)	C.edulis(6)	96.94	980	23	2	458	1431	453	1431	0	1598
C.balansae(3)	C.edulis(6)	97.1	345	8	2	1	345	1	343	1e-169	589
C.balansae(3)	C.edulis(6)	92.86	28	2	0	376	403	371	398	0.0002	40.1
C.balansae(3)	C.wilsonii(4)	96.92	974	30	0	458	1431	442	1415	0	1592
C.balansae(3)	C.wilsonii(4)	95.66	346	7	4	1	345	1	339	5e-156	543
C.balansae(3)	C.wilsonii(2)	96.92	974	30	0	458	1431	442	1415	0	1592
C.balansae(3)	C.wilsonii(2)	95.66	346	7	4	1	345	1	339	5e-156	543
C.balansae(3)	C.edulis(5)	96.84	980	24	2	458	1431	453	1431	0	1590
C.balansae(3)	C.edulis(5)	96.81	345	9	2	1	345	1	343	2e-167	581
C.balansae(3)	C.edulis(5)	92.86	28	2	0	376	403	371	398	0.0002	40.1
C.balansae(3)	C.edulis(4)	96.84	980	24	2	458	1431	453	1431	0	1590
C.balansae(3)	C.edulis(4)	96.81	345	9	2	1	345	1	343	2e-167	581
C.balansae(3)	C.edulis(4)	92.86	28	2	0	376	403	371	398	0.0002	40.1
C.balansae(3)	C.edulis(3)	96.84	980	24	2	458	1431	453	1431	0	1590
C.balansae(3)	C.edulis(3)	97.1	345	8	2	1	345	1	343	1e-169	589
C.balansae(3)	C.edulis(3)	92.86	28	2	0	376	403	371	398	0.0002	40.1
C.balansae(3)	C.edulis(2)	96.84	980	24	2	458	1431	453	1431	0	1590
C.balansae(3)	C.edulis(2)	97.1	345	8	2	1	345	1	343	1e-169	589
C.balansae(3)	C.edulis(2)	92.86	28	2	0	376	403	371	398	0.0002	40.1
C.balansae(3)	C.edulis(1)	96.84	980	24	2	458	1431	453	1431	0	1590
C.balansae(3)	C.edulis(1)	96.81	345	9	2	1	345	1	343	2e-167	581
C.balansae(3)	C.edulis(1)	92.86	28	2	0	376	403	371	398	0.0002	40.1
C.balansae(3)	C.tomentella(Z3)	96.73	979	25	2	459	1431	459	1436	0	1588
C.balansae(3)	C.tomentella(Z3)	96.55	348	7	4	1	345	1	346	1e-162	565
C.balansae(3)	C.tomentella(Z2)	96.73	979	25	2	459	1431	459	1436	0	1588
C.balansae(3)	C.tomentella(Z2)	96.26	348	8	4	1	345	1	346	4e-160	557
C.balansae(3)	C.tomentella(Z1)	96.73	979	25	2	459	1431	459	1436	0	1588
C.balansae(3)	C.tomentella(Z1)	96.55	348	7	4	1	345	1	346	1e-162	565
C.balansae(3)	C.tomentella(9)	96.73	979	25	2	459	1431	457	1434	0	1588
C.balansae(3)	C.tomentella(9)	97.69	346	5	3	1	345	1	344	1e-172	599
C.balansae(3)	C.tomentella(7)	96.73	979	25	2	459	1431	456	1433	0	1588
C.balansae(3)	C.tomentella(7)	97.11	346	6	3	1	345	1	343	2e-168	585
C.balansae(3)	C.tomentella(6)	96.73	979	25	2	459	1431	456	1433	0	1588
C.balansae(3)	C.tomentella(6)	97.11	346	6	3	1	345	1	343	2e-168	585
C.balansae(3)	C.tomentella(11)	96.73	979	25	2	459	1431	459	1436	0	1588
C.balansae(3)	C.tomentella(11)	96.26	348	8	4	1	345	1	346	4e-160	557
C.balansae(3)	C.tomentella(10)	96.73	979	25	2	459	1431	459	1436	0	1588
C.balansae(3)	C.tomentella(10)	96.55	348	7	4	1	345	1	346	1e-162	565
C.balansae(3)	C.racemosa(3)	96.92	974	29	1	458	1431	443	1415	0	1584
C.balansae(3)	C.racemosa(3)	97.11	346	3	4	1	345	1	340	2e-167	581
C.balansae(3)	C.cheilanthifolia(1)	96.82	974	31	0	458	1431	442	1415	0	1584
C.balansae(3)	C.cheilanthifolia(1)	95.95	346	6	4	1	345	1	339	2e-158	551
C.balansae(3)	C.saxicola(1)	96.63	980	26	2	458	1431	456	1434	0	1582
C.balansae(3)	C.saxicola(1)	97.69	346	4	3	1	345	1	343	3e-173	601
C.balansae(3)	C.saxicola(1)	92.86	28	2	0	376	403	374	401	0.0002	40.1
C.balansae(3)	C.tomentella(8)	96.63	979	26	2	459	1431	458	1435	0	1580
C.balansae(3)	C.tomentella(8)	97.98	346	5	2	1	345	1	345	2e-177	615
C.balansae(3)	C.tomentella(4)	96.63	979	26	2	459	1431	458	1435	0	1580
C.balansae(3)	C.tomentella(4)	97.4	346	7	2	1	345	1	345	1e-172	599
C.balansae(3)	C.tomentella(3)	96.63	979	26	2	459	1431	458	1435	0	1580
C.balansae(3)	C.tomentella(3)	97.69	346	6	2	1	345	1	345	4e-175	607
C.balansae(3)	C.tomentella(2)	96.63	979	26	2	459	1431	458	1435	0	1580
C.balansae(3)	C.tomentella(2)	97.69	346	6	2	1	345	1	345	4e-175	607
C.balansae(3)	C.tomentella(1)	96.63	979	26	2	459	1431	458	1435	0	1580
C.balansae(3)	C.tomentella(1)	97.98	346	5	2	1	345	1	345	2e-177	615
C.balansae(3)	C.cheilanthifolia(2)	96.9	967	30	0	458	1424	442	1408	0	1578
C.balansae(3)	C.cheilanthifolia(2)	95.95	346	6	4	1	345	1	339	2e-158	551
C.balansae(3)	C.wilsonii(3)	96.82	974	30	1	458	1431	442	1414	0	1576
C.balansae(3)	C.wilsonii(3)	95.66	346	7	4	1	345	1	339	5e-156	543
C.balansae(3)	C.wilsonii(1)	96.82	974	30	1	458	1431	442	1414	0	1576
C.balansae(3)	C.wilsonii(1)	95.66	346	7	4	1	345	1	339	5e-156	543
C.balansae(3)	C.racemosa(2)	96.82	974	30	1	458	1431	443	1415	0	1576
C.balansae(3)	C.racemosa(2)	97.11	346	3	4	1	345	1	340	2e-167	581
C.balansae(3)	C.saxicola(3)	96.53	980	27	2	458	1431	456	1434	0	1574
C.balansae(3)	C.saxicola(3)	97.69	346	4	3	1	345	1	343	3e-173	601
C.balansae(3)	C.saxicola(3)	92.86	28	2	0	376	403	374	401	0.0002	40.1
C.balansae(3)	C.tomentella(5)	96.53	979	27	2	459	1431	457	1434	0	1572
C.balansae(3)	C.tomentella(5)	97.4	346	6	3	1	345	1	344	3e-170	591
C.balansae(3)	C.speciosa(3)	96.71	974	30	2	458	1431	440	1411	0	1568
C.balansae(3)	C.speciosa(3)	96.81	345	2	4	1	345	1	336	2e-165	575
C.balansae(3)	C.speciosa(2)	96.71	974	30	2	458	1431	440	1411	0	1568
C.balansae(3)	C.speciosa(2)	96.81	345	2	4	1	345	1	336	2e-165	575
C.balansae(3)	C.saxicola(2)	96.53	981	26	3	458	1431	456	1435	0	1568
C.balansae(3)	C.saxicola(2)	97.69	346	4	3	1	345	1	343	3e-173	601
C.balansae(3)	C.saxicola(2)	92.86	28	2	0	376	403	374	401	0.0002	40.1
C.balansae(3)	C.racemosa(1)	96.81	972	29	2	458	1428	443	1413	0	1564
C.balansae(3)	C.racemosa(1)	97.11	346	3	4	1	345	1	340	2e-167	581
C.balansae(3)	C.speciosa(1)	96.61	974	31	2	458	1431	440	1411	0	1560
C.balansae(3)	C.speciosa(1)	96.81	345	2	4	1	345	1	336	2e-165	575
C.balansae(3)	C.cheilanthifolia(6)	96.61	974	32	1	458	1431	442	1414	0	1560
C.balansae(3)	C.cheilanthifolia(6)	95.95	346	6	4	1	345	1	339	2e-158	551
C.balansae(3)	C.cheilanthifolia(4)	96.61	974	32	1	458	1431	442	1414	0	1560
C.balansae(3)	C.cheilanthifolia(4)	95.95	346	6	4	1	345	1	339	2e-158	551
C.balansae(3)	C.saxicola(9)	96.43	980	28	2	458	1431	456	1434	0	1558
C.balansae(3)	C.saxicola(9)	96.23	345	9	3	1	344	1	342	9e-161	559
C.balansae(3)	C.saxicola(9)	96.88	32	1	0	372	403	370	401	3e-09	56
C.balansae(3)	C.saxicola(7)	96.43	980	28	2	458	1431	456	1434	0	1558
C.balansae(3)	C.saxicola(7)	96.23	345	9	3	1	344	1	342	9e-161	559
C.balansae(3)	C.saxicola(7)	96.88	32	1	0	372	403	370	401	3e-09	56
C.balansae(3)	C.saxicola(5)	96.43	980	28	2	458	1431	456	1434	0	1558
C.balansae(3)	C.saxicola(5)	96.23	345	9	3	1	344	1	342	9e-161	559
C.balansae(3)	C.saxicola(5)	96.88	32	1	0	372	403	370	401	3e-09	56
C.balansae(3)	C.saxicola(13)	96.43	980	28	2	458	1431	456	1434	0	1558
C.balansae(3)	C.saxicola(13)	96.23	345	9	3	1	344	1	342	9e-161	559
C.balansae(3)	C.saxicola(13)	96.88	32	1	0	372	403	370	401	3e-09	56
C.balansae(3)	C.saxicola(12)	96.43	980	28	2	458	1431	456	1434	0	1558
C.balansae(3)	C.saxicola(12)	96.23	345	9	3	1	344	1	342	9e-161	559
C.balansae(3)	C.saxicola(12)	96.88	32	1	0	372	403	370	401	3e-09	56
C.balansae(3)	C.racemosa(4)	96.51	974	33	1	458	1431	443	1415	0	1552
C.balansae(3)	C.racemosa(4)	97.11	346	3	4	1	345	1	340	2e-167	581
C.balansae(3)	C.fangshanensis(7)	96.43	981	27	3	458	1431	453	1432	0	1552
C.balansae(3)	C.fangshanensis(7)	98.26	345	5	1	1	345	1	344	0	628
C.balansae(3)	C.fangshanensis(7)	89.47	38	4	0	366	403	361	398	1e-05	44.1
C.balansae(3)	C.fangshanensis(5)	96.43	981	27	3	458	1431	453	1432	0	1552
C.balansae(3)	C.fangshanensis(5)	98.26	345	5	1	1	345	1	344	0	628
C.balansae(3)	C.fangshanensis(5)	89.47	38	4	0	366	403	361	398	1e-05	44.1
C.balansae(3)	C.fangshanensis(4)	96.43	981	27	3	458	1431	453	1432	0	1552
C.balansae(3)	C.fangshanensis(4)	98.26	345	5	1	1	345	1	344	0	628
C.balansae(3)	C.fangshanensis(4)	89.47	38	4	0	366	403	361	398	1e-05	44.1
C.balansae(3)	C.fangshanensis(3)	96.43	981	27	3	458	1431	453	1432	0	1552
C.balansae(3)	C.fangshanensis(3)	98.26	345	5	1	1	345	1	344	0	628
C.balansae(3)	C.fangshanensis(3)	89.47	38	4	0	366	403	361	398	1e-05	44.1
C.balansae(3)	C.fangshanensis(2)	96.43	981	27	3	458	1431	453	1432	0	1552
C.balansae(3)	C.fangshanensis(2)	98.26	345	5	1	1	345	1	344	0	628
C.balansae(3)	C.fangshanensis(2)	89.47	38	4	0	366	403	361	398	1e-05	44.1
C.balansae(3)	C.cheilanthifolia(3)	96.79	966	29	2	458	1423	442	1405	0	1552
C.balansae(3)	C.cheilanthifolia(3)	95.95	346	6	4	1	345	1	339	2e-158	551
C.balansae(3)	C.saxicola(8)	96.33	980	29	2	458	1431	456	1434	0	1550
C.balansae(3)	C.saxicola(8)	96.23	345	9	3	1	344	1	342	9e-161	559
C.balansae(3)	C.saxicola(8)	96.88	32	1	0	372	403	370	401	3e-09	56
C.balansae(3)	C.saxicola(6)	96.33	980	29	2	458	1431	456	1434	0	1550
C.balansae(3)	C.saxicola(6)	96.23	345	9	3	1	344	1	342	9e-161	559
C.balansae(3)	C.saxicola(6)	93.75	32	2	0	372	403	370	401	8e-07	48.1
C.balansae(3)	C.saxicola(4)	96.33	980	29	2	458	1431	451	1429	0	1550
C.balansae(3)	C.saxicola(4)	96.52	345	10	2	1	345	1	343	6e-165	573
C.balansae(3)	C.saxicola(4)	96.43	28	1	0	372	399	365	392	8e-07	48.1
C.balansae(3)	C.saxicola(11)	96.33	981	28	3	458	1431	456	1435	0	1544
C.balansae(3)	C.saxicola(11)	95.94	345	10	3	1	344	1	342	1e-159	555
C.balansae(3)	C.saxicola(11)	96.88	32	1	0	372	403	370	401	3e-09	56
C.balansae(3)	C.fangshanensis(9)	96.33	981	28	3	458	1431	453	1432	0	1544
C.balansae(3)	C.fangshanensis(9)	98.26	345	5	1	1	345	1	344	0	628
C.balansae(3)	C.fangshanensis(9)	89.47	38	4	0	366	403	361	398	1e-05	44.1
C.balansae(3)	C.fangshanensis(8)	96.33	981	28	3	458	1431	453	1432	0	1544
C.balansae(3)	C.fangshanensis(8)	98.26	345	5	1	1	345	1	344	0	628
C.balansae(3)	C.fangshanensis(8)	89.47	38	4	0	366	403	361	398	1e-05	44.1
C.balansae(3)	C.fangshanensis(1)	96.33	981	28	3	458	1431	453	1432	0	1544
C.balansae(3)	C.fangshanensis(1)	97.97	345	6	1	1	345	1	344	3e-179	620
C.balansae(3)	C.fangshanensis(1)	89.47	38	4	0	366	403	361	398	1e-05	44.1
C.balansae(3)	C.saxicola(10)	96.22	980	30	2	458	1431	456	1434	0	1542
C.balansae(3)	C.saxicola(10)	96.23	345	9	3	1	344	1	342	9e-161	559
C.balansae(3)	C.saxicola(10)	90.62	32	3	0	372	403	370	401	0.0002	40.1
C.balansae(3)	C.fangshanensis(6)	96.33	982	27	4	458	1431	453	1433	0	1538
C.balansae(3)	C.fangshanensis(6)	98.26	345	5	1	1	345	1	344	0	628
C.balansae(3)	C.fangshanensis(6)	89.47	38	4	0	366	403	361	398	1e-05	44.1
C.balansae(3)	C.cheilanthifolia(5)	96.51	975	31	3	458	1431	442	1414	0	1538
C.balansae(3)	C.cheilanthifolia(5)	95.95	346	6	4	1	345	1	339	2e-158	551
C.balansae(3)	C.capnoides(1)	96.32	978	25	4	458	1429	464	1436	0	1538
C.balansae(3)	C.capnoides(1)	96.99	266	5	2	80	345	108	370	6e-128	450
C.balansae(3)	C.capnoides(1)	100	40	0	0	1	40	1	40	2e-16	79.8
C.balansae(3)	C.capnoides(2)	96.11	978	27	4	458	1429	464	1436	0	1518
C.balansae(3)	C.capnoides(2)	96.99	266	5	2	80	345	108	370	6e-128	450
C.balansae(3)	C.capnoides(2)	100	40	0	0	1	40	1	40	2e-16	79.8
C.balansae(3)	C.tomentella(12)	95.1	979	25	2	459	1431	457	1418	0	1493
C.balansae(3)	C.tomentella(12)	97.69	346	5	3	1	345	1	344	1e-172	599
C.balansae(3)	C.racemosa(5)	94.67	975	35	3	458	1431	444	1402	0	1427
C.balansae(3)	C.racemosa(5)	95.09	346	11	4	1	345	1	341	2e-152	531
C.balansae(3)	C.nobilis(2)	94.76	974	44	4	458	1431	404	1370	0	1411
C.balansae(3)	C.nobilis(2)	100	169	0	0	177	345	138	306	2e-93	335
C.balansae(3)	C.nobilis(2)	89.12	147	6	5	1	146	1	138	5e-33	135
C.balansae(3)	C.nobilis(1)	94.56	974	48	3	458	1431	404	1372	0	1394
C.balansae(3)	C.nobilis(1)	100	160	0	0	177	336	141	300	6e-88	317
C.balansae(3)	C.nobilis(1)	90.48	147	4	5	1	146	4	141	8e-38	151
C.balansae(3)	C.turtschaninovii(2)	94.46	974	50	2	458	1431	442	1411	0	1390
C.balansae(3)	C.turtschaninovii(2)	93.39	348	19	3	1	345	1	347	1e-138	486
C.balansae(3)	C.turtschaninovii(4)	94.35	974	51	2	458	1431	456	1425	0	1382
C.balansae(3)	C.turtschaninovii(4)	91.09	359	17	6	1	345	1	358	2e-121	428
C.balansae(3)	C.turtschaninovii(3)	94.35	974	51	2	458	1431	442	1411	0	1382
C.balansae(3)	C.turtschaninovii(3)	93.39	348	19	3	1	345	1	347	1e-138	486
C.balansae(3)	C.turtschaninovii(1)	94.26	975	51	3	458	1431	442	1412	0	1368
C.balansae(3)	C.turtschaninovii(1)	93.39	348	19	3	1	345	1	347	1e-138	486
C.balansae(3)	C.linjiangensis##2##	94.15	974	54	2	458	1431	431	1401	0	1364
C.balansae(3)	C.linjiangensis##2##	90.78	347	21	4	1	345	1	338	8e-118	416
C.balansae(3)	C.linjiangensis(3)	94.05	974	55	2	458	1431	431	1401	0	1356
C.balansae(3)	C.linjiangensis(3)	90.49	347	22	4	1	345	1	338	2e-115	408
C.balansae(3)	C.ambigua(2)	93.94	974	56	2	458	1431	439	1409	0	1348
C.balansae(3)	C.ambigua(2)	89.94	348	28	4	1	345	1	344	2e-112	398
C.balansae(3)	C.linjiangensis(1)	93.94	974	55	3	458	1431	430	1399	0	1340
C.balansae(3)	C.linjiangensis(1)	90.49	347	21	5	1	345	1	337	5e-113	400
C.balansae(3)	C.ambigua(1)	93.84	974	57	2	458	1431	439	1409	0	1340
C.balansae(3)	C.ambigua(1)	91.95	348	21	4	1	345	1	344	1e-125	442
C.balansae(3)	C.yanhusuo(6)	93.63	974	61	1	458	1431	443	1415	0	1338
C.balansae(3)	C.yanhusuo(6)	93.39	348	18	5	1	345	1	346	3e-133	468
C.balansae(3)	C.yanhusuo(5)	93.63	974	61	1	458	1431	443	1415	0	1338
C.balansae(3)	C.yanhusuo(5)	93.68	348	18	4	1	345	1	347	4e-138	484
C.balansae(3)	C.yanhusuo(4)	93.63	974	61	1	458	1431	443	1415	0	1338
C.balansae(3)	C.yanhusuo(4)	93.68	348	18	4	1	345	1	347	4e-138	484
C.balansae(3)	C.yanhusuo(3)	93.63	974	61	1	458	1431	444	1416	0	1338
C.balansae(3)	C.yanhusuo(3)	93.68	348	18	4	1	345	1	347	4e-138	484
C.balansae(3)	C.yanhusuo(2)	93.63	974	61	1	458	1431	444	1416	0	1338
C.balansae(3)	C.yanhusuo(2)	93.68	348	18	4	1	345	1	347	4e-138	484
C.balansae(3)	C.yanhusuo(1)	93.63	974	61	1	458	1431	443	1415	0	1338
C.balansae(3)	C.yanhusuo(1)	93.68	348	18	4	1	345	1	347	4e-138	484
C.balansae(3)	C.repens.var.watanabei(2)	93.63	974	59	2	458	1431	437	1407	0	1328
C.balansae(3)	C.repens.var.watanabei(2)	92.77	346	20	3	1	345	1	342	3e-133	468
C.balansae(3)	C.repens.var.watanabei(1)	93.63	974	59	2	458	1431	437	1407	0	1328
C.balansae(3)	C.repens.var.watanabei(1)	93.06	346	19	3	1	345	1	342	1e-135	476
C.balansae(3)	C.repens.var.repens(1)	93.74	975	57	3	458	1431	437	1408	0	1326
C.balansae(3)	C.repens.var.repens(1)	92.77	346	20	3	1	345	1	342	3e-133	468
C.balansae(3)	C.repens.var.repens(3)	93.74	974	57	3	458	1431	437	1406	0	1324
C.balansae(3)	C.repens.var.repens(3)	92.77	346	20	3	1	345	1	342	3e-133	468
C.balansae(3)	C.repens.var.repens(2)	93.44	975	60	3	458	1431	437	1408	0	1302
C.balansae(3)	C.repens.var.repens(2)	92.77	346	20	3	1	345	1	342	3e-133	468
C.balansae(3)	C.bungeana(3)	92.31	975	63	4	458	1431	443	1406	0	1229
C.balansae(3)	C.bungeana(3)	91.15	339	17	5	11	345	13	342	5e-116	410
C.balansae(3)	C.bungeana(1)	92.31	975	63	4	458	1431	442	1405	0	1229
C.balansae(3)	C.bungeana(1)	90.86	339	18	5	11	345	12	341	1e-113	402
C.balansae(3)	C.sheareri(3)	92.52	976	62	5	458	1431	446	1412	0	1227
C.balansae(3)	C.sheareri(3)	92.94	354	9	7	1	345	1	347	1e-132	466
C.balansae(3)	C.sheareri(6)	92.42	976	63	5	458	1431	446	1412	0	1219
C.balansae(3)	C.sheareri(6)	96.08	255	3	2	92	345	99	347	5e-119	420
C.balansae(3)	C.sheareri(6)	97.92	48	0	1	1	48	1	47	2e-16	79.8
C.balansae(3)	C.sheareri(5)	92.52	976	61	6	458	1431	445	1410	0	1219
C.balansae(3)	C.sheareri(5)	91.19	352	18	5	1	345	1	346	2e-121	428
C.balansae(3)	C.sheareri(4)	92.42	976	63	5	458	1431	446	1412	0	1219
C.balansae(3)	C.sheareri(4)	92.94	354	9	7	1	345	1	347	1e-132	466
C.balansae(3)	C.sheareri(2)	92.42	976	63	5	458	1431	442	1408	0	1219
C.balansae(3)	C.sheareri(2)	91.71	350	17	5	1	345	1	343	1e-125	442
C.balansae(3)	C.sheareri(1)	92.42	976	63	5	458	1431	446	1412	0	1219
C.balansae(3)	C.sheareri(1)	92.94	354	9	7	1	345	1	347	1e-132	466
C.balansae(3)	C.sheareri(8)	92.32	976	64	5	458	1431	446	1412	0	1211
C.balansae(3)	C.sheareri(8)	92.66	354	10	7	1	345	1	347	2e-130	458
C.balansae(3)	C.sheareri(7)	92.32	976	64	5	458	1431	446	1412	0	1211
C.balansae(3)	C.sheareri(7)	92.66	354	10	7	1	345	1	347	2e-130	458
C.balansae(3)	C.temulifolia(6)	92.21	975	66	4	458	1431	456	1421	0	1209
C.balansae(3)	C.temulifolia(6)	94.62	260	5	2	87	345	99	350	1e-113	402
C.balansae(3)	C.temulifolia(6)	100	32	0	0	1	32	1	32	1e-11	63.9
C.balansae(3)	C.bungeana(2)	92.21	976	62	6	458	1431	444	1407	0	1207
C.balansae(3)	C.bungeana(2)	91.45	339	16	5	11	345	13	342	2e-118	418
C.balansae(3)	C.temulifolia(3)	91.76	983	64	5	458	1431	450	1424	0	1189
C.balansae(3)	C.temulifolia(3)	94.62	260	5	2	87	345	96	347	1e-113	402
C.balansae(3)	C.temulifolia(3)	100	32	0	0	1	32	1	32	1e-11	63.9
C.balansae(3)	C.temulifolia(2)	91.76	983	64	5	458	1431	450	1424	0	1189
C.balansae(3)	C.temulifolia(2)	88	250	21	2	97	345	106	347	1e-70	260
C.balansae(3)	C.temulifolia(2)	100	32	0	0	1	32	1	32	1e-11	63.9
C.balansae(3)	C.temulifolia(1)	91.76	983	64	5	458	1431	450	1424	0	1189
C.balansae(3)	C.temulifolia(1)	92.69	260	10	2	87	345	96	347	4e-104	371
C.balansae(3)	C.temulifolia(1)	100	32	0	0	1	32	1	32	1e-11	63.9
C.balansae(3)	C.decumbens(3)	91.79	974	70	4	458	1431	436	1399	0	1183
C.balansae(3)	C.decumbens(3)	92.26	336	9	6	1	334	1	321	4e-123	434
C.balansae(3)	C.decumbens(1)	91.79	974	70	4	458	1431	436	1399	0	1183
C.balansae(3)	C.decumbens(1)	93.15	336	6	6	1	334	1	321	2e-130	458
C.balansae(3)	C.decumbens(2)	92.52	923	64	3	509	1431	482	1399	0	1170
C.balansae(3)	C.decumbens(2)	92.56	336	8	6	1	334	1	321	1e-125	442
C.balansae(3)	C.decumbens(2)	100	28	0	0	458	485	436	463	3e-09	56
C.balansae(3)	C.temulifolia(5)	91.35	983	65	6	458	1431	450	1421	0	1154
C.balansae(3)	C.temulifolia(5)	94.62	260	5	2	87	345	96	347	1e-113	402
C.balansae(3)	C.temulifolia(5)	100	32	0	0	1	32	1	32	1e-11	63.9
C.balansae(4)	C.pallida(1)	100	974	0	0	458	1431	458	1431	0	1830
C.balansae(4)	C.pallida(1)	100	403	0	0	1	403	1	403	0	716
C.balansae(4)	C.balansae(7)	100	974	0	0	458	1431	458	1431	0	1830
C.balansae(4)	C.balansae(7)	100	403	0	0	1	403	1	403	0	716
C.balansae(4)	C.balansae(6)	100	974	0	0	458	1431	458	1431	0	1830
C.balansae(4)	C.balansae(6)	100	403	0	0	1	403	1	403	0	716
C.balansae(4)	C.balansae(4)	100	974	0	0	458	1431	458	1431	0	1830
C.balansae(4)	C.balansae(4)	100	403	0	0	1	403	1	403	0	716
C.balansae(4)	C.balansae(2)	100	974	0	0	458	1431	458	1431	0	1830
C.balansae(4)	C.balansae(2)	100	403	0	0	1	403	1	403	0	716
C.balansae(4)	C.balansae(1)	100	974	0	0	458	1431	458	1431	0	1830
C.balansae(4)	C.balansae(1)	100	403	0	0	1	403	1	403	0	716
C.balansae(4)	C.balansae(5)	99.9	974	1	0	458	1431	458	1431	0	1822
C.balansae(4)	C.balansae(5)	100	403	0	0	1	403	1	403	0	716
C.balansae(4)	C.balansae(3)	99.9	974	1	0	458	1431	458	1431	0	1822
C.balansae(4)	C.balansae(3)	100	403	0	0	1	403	1	403	0	716
C.balansae(4)	C.pallida(4)	99.79	974	0	2	458	1431	454	1425	0	1798
C.balansae(4)	C.pallida(4)	99.01	403	0	2	1	403	1	399	0	672
C.balansae(4)	C.pallida(3)	99.18	974	8	0	458	1431	457	1430	0	1766
C.balansae(4)	C.pallida(3)	97.77	403	8	1	1	403	1	402	0	666
C.balansae(4)	C.pallida(2)	99.18	974	8	0	458	1431	457	1430	0	1766
C.balansae(4)	C.pallida(2)	97.77	403	8	1	1	403	1	402	0	666
C.balansae(4)	C.parviflora(4)	97.02	974	19	2	458	1431	453	1416	0	1647
C.balansae(4)	C.parviflora(4)	97.67	344	5	2	2	345	2	342	2e-174	605
C.balansae(4)	C.parviflora(3)	97.02	974	19	2	458	1431	453	1416	0	1647
C.balansae(4)	C.parviflora(3)	97.38	344	6	2	2	345	2	342	4e-172	597
C.balansae(4)	C.parviflora(2)	97.02	974	19	2	458	1431	453	1416	0	1647
C.balansae(4)	C.parviflora(2)	97.39	345	6	2	1	345	1	342	1e-172	599
C.balansae(4)	C.parviflora(1)	97.02	974	19	2	458	1431	453	1416	0	1647
C.balansae(4)	C.parviflora(1)	97.67	344	5	2	2	345	2	342	2e-174	605
C.balansae(4)	C.parviflora(5)	96.92	975	19	3	458	1431	453	1417	0	1633
C.balansae(4)	C.parviflora(5)	97.1	345	7	2	1	345	1	342	3e-170	591
C.balansae(4)	C.edulis(7)	97.04	980	22	2	458	1431	453	1431	0	1606
C.balansae(4)	C.edulis(7)	97.1	345	8	2	1	345	1	343	1e-169	589
C.balansae(4)	C.edulis(7)	92.86	28	2	0	376	403	371	398	0.0002	40.1
C.balansae(4)	C.edulis(6)	97.04	980	22	2	458	1431	453	1431	0	1606
C.balansae(4)	C.edulis(6)	97.1	345	8	2	1	345	1	343	1e-169	589
C.balansae(4)	C.edulis(6)	92.86	28	2	0	376	403	371	398	0.0002	40.1
C.balansae(4)	C.wilsonii(4)	97.02	974	29	0	458	1431	442	1415	0	1600
C.balansae(4)	C.wilsonii(4)	95.66	346	7	4	1	345	1	339	5e-156	543
C.balansae(4)	C.wilsonii(2)	97.02	974	29	0	458	1431	442	1415	0	1600
C.balansae(4)	C.wilsonii(2)	95.66	346	7	4	1	345	1	339	5e-156	543
C.balansae(4)	C.edulis(5)	96.94	980	23	2	458	1431	453	1431	0	1598
C.balansae(4)	C.edulis(5)	96.81	345	9	2	1	345	1	343	2e-167	581
C.balansae(4)	C.edulis(5)	92.86	28	2	0	376	403	371	398	0.0002	40.1
C.balansae(4)	C.edulis(4)	96.94	980	23	2	458	1431	453	1431	0	1598
C.balansae(4)	C.edulis(4)	96.81	345	9	2	1	345	1	343	2e-167	581
C.balansae(4)	C.edulis(4)	92.86	28	2	0	376	403	371	398	0.0002	40.1
C.balansae(4)	C.edulis(3)	96.94	980	23	2	458	1431	453	1431	0	1598
C.balansae(4)	C.edulis(3)	97.1	345	8	2	1	345	1	343	1e-169	589
C.balansae(4)	C.edulis(3)	92.86	28	2	0	376	403	371	398	0.0002	40.1
C.balansae(4)	C.edulis(2)	96.94	980	23	2	458	1431	453	1431	0	1598
C.balansae(4)	C.edulis(2)	97.1	345	8	2	1	345	1	343	1e-169	589
C.balansae(4)	C.edulis(2)	92.86	28	2	0	376	403	371	398	0.0002	40.1
C.balansae(4)	C.edulis(1)	96.94	980	23	2	458	1431	453	1431	0	1598
C.balansae(4)	C.edulis(1)	96.81	345	9	2	1	345	1	343	2e-167	581
C.balansae(4)	C.edulis(1)	92.86	28	2	0	376	403	371	398	0.0002	40.1
C.balansae(4)	C.tomentella(Z3)	96.83	979	24	2	459	1431	459	1436	0	1596
C.balansae(4)	C.tomentella(Z3)	96.55	348	7	4	1	345	1	346	1e-162	565
C.balansae(4)	C.tomentella(Z2)	96.83	979	24	2	459	1431	459	1436	0	1596
C.balansae(4)	C.tomentella(Z2)	96.26	348	8	4	1	345	1	346	4e-160	557
C.balansae(4)	C.tomentella(Z1)	96.83	979	24	2	459	1431	459	1436	0	1596
C.balansae(4)	C.tomentella(Z1)	96.55	348	7	4	1	345	1	346	1e-162	565
C.balansae(4)	C.tomentella(9)	96.83	979	24	2	459	1431	457	1434	0	1596
C.balansae(4)	C.tomentella(9)	97.69	346	5	3	1	345	1	344	1e-172	599
C.balansae(4)	C.tomentella(7)	96.83	979	24	2	459	1431	456	1433	0	1596
C.balansae(4)	C.tomentella(7)	97.11	346	6	3	1	345	1	343	2e-168	585
C.balansae(4)	C.tomentella(6)	96.83	979	24	2	459	1431	456	1433	0	1596
C.balansae(4)	C.tomentella(6)	97.11	346	6	3	1	345	1	343	2e-168	585
C.balansae(4)	C.tomentella(11)	96.83	979	24	2	459	1431	459	1436	0	1596
C.balansae(4)	C.tomentella(11)	96.26	348	8	4	1	345	1	346	4e-160	557
C.balansae(4)	C.tomentella(10)	96.83	979	24	2	459	1431	459	1436	0	1596
C.balansae(4)	C.tomentella(10)	96.55	348	7	4	1	345	1	346	1e-162	565
C.balansae(4)	C.racemosa(3)	97.02	974	28	1	458	1431	443	1415	0	1592
C.balansae(4)	C.racemosa(3)	97.11	346	3	4	1	345	1	340	2e-167	581
C.balansae(4)	C.cheilanthifolia(1)	96.92	974	30	0	458	1431	442	1415	0	1592
C.balansae(4)	C.cheilanthifolia(1)	95.95	346	6	4	1	345	1	339	2e-158	551
C.balansae(4)	C.saxicola(1)	96.73	980	25	2	458	1431	456	1434	0	1590
C.balansae(4)	C.saxicola(1)	97.69	346	4	3	1	345	1	343	3e-173	601
C.balansae(4)	C.saxicola(1)	92.86	28	2	0	376	403	374	401	0.0002	40.1
C.balansae(4)	C.tomentella(8)	96.73	979	25	2	459	1431	458	1435	0	1588
C.balansae(4)	C.tomentella(8)	97.98	346	5	2	1	345	1	345	2e-177	615
C.balansae(4)	C.tomentella(4)	96.73	979	25	2	459	1431	458	1435	0	1588
C.balansae(4)	C.tomentella(4)	97.4	346	7	2	1	345	1	345	1e-172	599
C.balansae(4)	C.tomentella(3)	96.73	979	25	2	459	1431	458	1435	0	1588
C.balansae(4)	C.tomentella(3)	97.69	346	6	2	1	345	1	345	4e-175	607
C.balansae(4)	C.tomentella(2)	96.73	979	25	2	459	1431	458	1435	0	1588
C.balansae(4)	C.tomentella(2)	97.69	346	6	2	1	345	1	345	4e-175	607
C.balansae(4)	C.tomentella(1)	96.73	979	25	2	459	1431	458	1435	0	1588
C.balansae(4)	C.tomentella(1)	97.98	346	5	2	1	345	1	345	2e-177	615
C.balansae(4)	C.cheilanthifolia(2)	97	967	29	0	458	1424	442	1408	0	1586
C.balansae(4)	C.cheilanthifolia(2)	95.95	346	6	4	1	345	1	339	2e-158	551
C.balansae(4)	C.wilsonii(3)	96.92	974	29	1	458	1431	442	1414	0	1584
C.balansae(4)	C.wilsonii(3)	95.66	346	7	4	1	345	1	339	5e-156	543
C.balansae(4)	C.wilsonii(1)	96.92	974	29	1	458	1431	442	1414	0	1584
C.balansae(4)	C.wilsonii(1)	95.66	346	7	4	1	345	1	339	5e-156	543
C.balansae(4)	C.racemosa(2)	96.92	974	29	1	458	1431	443	1415	0	1584
C.balansae(4)	C.racemosa(2)	97.11	346	3	4	1	345	1	340	2e-167	581
C.balansae(4)	C.saxicola(3)	96.63	980	26	2	458	1431	456	1434	0	1582
C.balansae(4)	C.saxicola(3)	97.69	346	4	3	1	345	1	343	3e-173	601
C.balansae(4)	C.saxicola(3)	92.86	28	2	0	376	403	374	401	0.0002	40.1
C.balansae(4)	C.tomentella(5)	96.63	979	26	2	459	1431	457	1434	0	1580
C.balansae(4)	C.tomentella(5)	97.4	346	6	3	1	345	1	344	3e-170	591
C.balansae(4)	C.speciosa(3)	96.82	974	29	2	458	1431	440	1411	0	1576
C.balansae(4)	C.speciosa(3)	96.81	345	2	4	1	345	1	336	2e-165	575
C.balansae(4)	C.speciosa(2)	96.82	974	29	2	458	1431	440	1411	0	1576
C.balansae(4)	C.speciosa(2)	96.81	345	2	4	1	345	1	336	2e-165	575
C.balansae(4)	C.saxicola(2)	96.64	981	25	3	458	1431	456	1435	0	1576
C.balansae(4)	C.saxicola(2)	97.69	346	4	3	1	345	1	343	3e-173	601
C.balansae(4)	C.saxicola(2)	92.86	28	2	0	376	403	374	401	0.0002	40.1
C.balansae(4)	C.racemosa(1)	96.91	972	28	2	458	1428	443	1413	0	1572
C.balansae(4)	C.racemosa(1)	97.11	346	3	4	1	345	1	340	2e-167	581
C.balansae(4)	C.speciosa(1)	96.71	974	30	2	458	1431	440	1411	0	1568
C.balansae(4)	C.speciosa(1)	96.81	345	2	4	1	345	1	336	2e-165	575
C.balansae(4)	C.cheilanthifolia(6)	96.71	974	31	1	458	1431	442	1414	0	1568
C.balansae(4)	C.cheilanthifolia(6)	95.95	346	6	4	1	345	1	339	2e-158	551
C.balansae(4)	C.cheilanthifolia(4)	96.71	974	31	1	458	1431	442	1414	0	1568
C.balansae(4)	C.cheilanthifolia(4)	95.95	346	6	4	1	345	1	339	2e-158	551
C.balansae(4)	C.saxicola(9)	96.53	980	27	2	458	1431	456	1434	0	1566
C.balansae(4)	C.saxicola(9)	96.23	345	9	3	1	344	1	342	9e-161	559
C.balansae(4)	C.saxicola(9)	96.88	32	1	0	372	403	370	401	3e-09	56
C.balansae(4)	C.saxicola(7)	96.53	980	27	2	458	1431	456	1434	0	1566
C.balansae(4)	C.saxicola(7)	96.23	345	9	3	1	344	1	342	9e-161	559
C.balansae(4)	C.saxicola(7)	96.88	32	1	0	372	403	370	401	3e-09	56
C.balansae(4)	C.saxicola(5)	96.53	980	27	2	458	1431	456	1434	0	1566
C.balansae(4)	C.saxicola(5)	96.23	345	9	3	1	344	1	342	9e-161	559
C.balansae(4)	C.saxicola(5)	96.88	32	1	0	372	403	370	401	3e-09	56
C.balansae(4)	C.saxicola(13)	96.53	980	27	2	458	1431	456	1434	0	1566
C.balansae(4)	C.saxicola(13)	96.23	345	9	3	1	344	1	342	9e-161	559
C.balansae(4)	C.saxicola(13)	96.88	32	1	0	372	403	370	401	3e-09	56
C.balansae(4)	C.saxicola(12)	96.53	980	27	2	458	1431	456	1434	0	1566
C.balansae(4)	C.saxicola(12)	96.23	345	9	3	1	344	1	342	9e-161	559
C.balansae(4)	C.saxicola(12)	96.88	32	1	0	372	403	370	401	3e-09	56
C.balansae(4)	C.racemosa(4)	96.61	974	32	1	458	1431	443	1415	0	1560
C.balansae(4)	C.racemosa(4)	97.11	346	3	4	1	345	1	340	2e-167	581
C.balansae(4)	C.fangshanensis(7)	96.53	981	26	3	458	1431	453	1432	0	1560
C.balansae(4)	C.fangshanensis(7)	98.26	345	5	1	1	345	1	344	0	628
C.balansae(4)	C.fangshanensis(7)	89.47	38	4	0	366	403	361	398	1e-05	44.1
C.balansae(4)	C.fangshanensis(5)	96.53	981	26	3	458	1431	453	1432	0	1560
C.balansae(4)	C.fangshanensis(5)	98.26	345	5	1	1	345	1	344	0	628
C.balansae(4)	C.fangshanensis(5)	89.47	38	4	0	366	403	361	398	1e-05	44.1
C.balansae(4)	C.fangshanensis(4)	96.53	981	26	3	458	1431	453	1432	0	1560
C.balansae(4)	C.fangshanensis(4)	98.26	345	5	1	1	345	1	344	0	628
C.balansae(4)	C.fangshanensis(4)	89.47	38	4	0	366	403	361	398	1e-05	44.1
C.balansae(4)	C.fangshanensis(3)	96.53	981	26	3	458	1431	453	1432	0	1560
C.balansae(4)	C.fangshanensis(3)	98.26	345	5	1	1	345	1	344	0	628
C.balansae(4)	C.fangshanensis(3)	89.47	38	4	0	366	403	361	398	1e-05	44.1
C.balansae(4)	C.fangshanensis(2)	96.53	981	26	3	458	1431	453	1432	0	1560
C.balansae(4)	C.fangshanensis(2)	98.26	345	5	1	1	345	1	344	0	628
C.balansae(4)	C.fangshanensis(2)	89.47	38	4	0	366	403	361	398	1e-05	44.1
C.balansae(4)	C.saxicola(8)	96.43	980	28	2	458	1431	456	1434	0	1558
C.balansae(4)	C.saxicola(8)	96.23	345	9	3	1	344	1	342	9e-161	559
C.balansae(4)	C.saxicola(8)	96.88	32	1	0	372	403	370	401	3e-09	56
C.balansae(4)	C.saxicola(6)	96.43	980	28	2	458	1431	456	1434	0	1558
C.balansae(4)	C.saxicola(6)	96.23	345	9	3	1	344	1	342	9e-161	559
C.balansae(4)	C.saxicola(6)	93.75	32	2	0	372	403	370	401	8e-07	48.1
C.balansae(4)	C.saxicola(4)	96.43	980	28	2	458	1431	451	1429	0	1558
C.balansae(4)	C.saxicola(4)	96.52	345	10	2	1	345	1	343	6e-165	573
C.balansae(4)	C.saxicola(4)	96.43	28	1	0	372	399	365	392	8e-07	48.1
C.balansae(4)	C.saxicola(11)	96.43	981	27	3	458	1431	456	1435	0	1552
C.balansae(4)	C.saxicola(11)	95.94	345	10	3	1	344	1	342	1e-159	555
C.balansae(4)	C.saxicola(11)	96.88	32	1	0	372	403	370	401	3e-09	56
C.balansae(4)	C.fangshanensis(9)	96.43	981	27	3	458	1431	453	1432	0	1552
C.balansae(4)	C.fangshanensis(9)	98.26	345	5	1	1	345	1	344	0	628
C.balansae(4)	C.fangshanensis(9)	89.47	38	4	0	366	403	361	398	1e-05	44.1
C.balansae(4)	C.fangshanensis(8)	96.43	981	27	3	458	1431	453	1432	0	1552
C.balansae(4)	C.fangshanensis(8)	98.26	345	5	1	1	345	1	344	0	628
C.balansae(4)	C.fangshanensis(8)	89.47	38	4	0	366	403	361	398	1e-05	44.1
C.balansae(4)	C.fangshanensis(1)	96.43	981	27	3	458	1431	453	1432	0	1552
C.balansae(4)	C.fangshanensis(1)	97.97	345	6	1	1	345	1	344	3e-179	620
C.balansae(4)	C.fangshanensis(1)	89.47	38	4	0	366	403	361	398	1e-05	44.1
C.balansae(4)	C.cheilanthifolia(3)	96.79	966	29	2	458	1423	442	1405	0	1552
C.balansae(4)	C.cheilanthifolia(3)	95.95	346	6	4	1	345	1	339	2e-158	551
C.balansae(4)	C.saxicola(10)	96.33	980	29	2	458	1431	456	1434	0	1550
C.balansae(4)	C.saxicola(10)	96.23	345	9	3	1	344	1	342	9e-161	559
C.balansae(4)	C.saxicola(10)	90.62	32	3	0	372	403	370	401	0.0002	40.1
C.balansae(4)	C.fangshanensis(6)	96.44	982	26	4	458	1431	453	1433	0	1546
C.balansae(4)	C.fangshanensis(6)	98.26	345	5	1	1	345	1	344	0	628
C.balansae(4)	C.fangshanensis(6)	89.47	38	4	0	366	403	361	398	1e-05	44.1
C.balansae(4)	C.cheilanthifolia(5)	96.62	975	30	3	458	1431	442	1414	0	1546
C.balansae(4)	C.cheilanthifolia(5)	95.95	346	6	4	1	345	1	339	2e-158	551
C.balansae(4)	C.capnoides(1)	96.42	978	24	4	458	1429	464	1436	0	1546
C.balansae(4)	C.capnoides(1)	96.99	266	5	2	80	345	108	370	6e-128	450
C.balansae(4)	C.capnoides(1)	100	40	0	0	1	40	1	40	2e-16	79.8
C.balansae(4)	C.capnoides(2)	96.22	978	26	4	458	1429	464	1436	0	1526
C.balansae(4)	C.capnoides(2)	96.99	266	5	2	80	345	108	370	6e-128	450
C.balansae(4)	C.capnoides(2)	100	40	0	0	1	40	1	40	2e-16	79.8
C.balansae(4)	C.tomentella(12)	95.2	979	24	2	459	1431	457	1418	0	1501
C.balansae(4)	C.tomentella(12)	97.69	346	5	3	1	345	1	344	1e-172	599
C.balansae(4)	C.racemosa(5)	94.67	975	35	3	458	1431	444	1402	0	1427
C.balansae(4)	C.racemosa(5)	95.09	346	11	4	1	345	1	341	2e-152	531
C.balansae(4)	C.nobilis(2)	94.87	974	43	4	458	1431	404	1370	0	1419
C.balansae(4)	C.nobilis(2)	100	169	0	0	177	345	138	306	2e-93	335
C.balansae(4)	C.nobilis(2)	89.12	147	6	5	1	146	1	138	5e-33	135
C.balansae(4)	C.nobilis(1)	94.66	974	47	3	458	1431	404	1372	0	1402
C.balansae(4)	C.nobilis(1)	100	160	0	0	177	336	141	300	6e-88	317
C.balansae(4)	C.nobilis(1)	90.48	147	4	5	1	146	4	141	8e-38	151
C.balansae(4)	C.turtschaninovii(2)	94.56	974	49	2	458	1431	442	1411	0	1398
C.balansae(4)	C.turtschaninovii(2)	93.39	348	19	3	1	345	1	347	1e-138	486
C.balansae(4)	C.turtschaninovii(4)	94.46	974	50	2	458	1431	456	1425	0	1390
C.balansae(4)	C.turtschaninovii(4)	91.09	359	17	6	1	345	1	358	2e-121	428
C.balansae(4)	C.turtschaninovii(3)	94.46	974	50	2	458	1431	442	1411	0	1390
C.balansae(4)	C.turtschaninovii(3)	93.39	348	19	3	1	345	1	347	1e-138	486
C.balansae(4)	C.turtschaninovii(1)	94.36	975	50	3	458	1431	442	1412	0	1376
C.balansae(4)	C.turtschaninovii(1)	93.39	348	19	3	1	345	1	347	1e-138	486
C.balansae(4)	C.linjiangensis##2##	94.25	974	53	2	458	1431	431	1401	0	1372
C.balansae(4)	C.linjiangensis##2##	90.78	347	21	4	1	345	1	338	8e-118	416
C.balansae(4)	C.linjiangensis(3)	94.15	974	54	2	458	1431	431	1401	0	1364
C.balansae(4)	C.linjiangensis(3)	90.49	347	22	4	1	345	1	338	2e-115	408
C.balansae(4)	C.ambigua(2)	94.05	974	55	2	458	1431	439	1409	0	1356
C.balansae(4)	C.ambigua(2)	89.94	348	28	4	1	345	1	344	2e-112	398
C.balansae(4)	C.linjiangensis(1)	94.05	974	54	3	458	1431	430	1399	0	1348
C.balansae(4)	C.linjiangensis(1)	90.49	347	21	5	1	345	1	337	5e-113	400
C.balansae(4)	C.ambigua(1)	93.94	974	56	2	458	1431	439	1409	0	1348
C.balansae(4)	C.ambigua(1)	91.95	348	21	4	1	345	1	344	1e-125	442
C.balansae(4)	C.yanhusuo(6)	93.74	974	60	1	458	1431	443	1415	0	1346
C.balansae(4)	C.yanhusuo(6)	93.39	348	18	5	1	345	1	346	3e-133	468
C.balansae(4)	C.yanhusuo(5)	93.74	974	60	1	458	1431	443	1415	0	1346
C.balansae(4)	C.yanhusuo(5)	93.68	348	18	4	1	345	1	347	4e-138	484
C.balansae(4)	C.yanhusuo(4)	93.74	974	60	1	458	1431	443	1415	0	1346
C.balansae(4)	C.yanhusuo(4)	93.68	348	18	4	1	345	1	347	4e-138	484
C.balansae(4)	C.yanhusuo(3)	93.74	974	60	1	458	1431	444	1416	0	1346
C.balansae(4)	C.yanhusuo(3)	93.68	348	18	4	1	345	1	347	4e-138	484
C.balansae(4)	C.yanhusuo(2)	93.74	974	60	1	458	1431	444	1416	0	1346
C.balansae(4)	C.yanhusuo(2)	93.68	348	18	4	1	345	1	347	4e-138	484
C.balansae(4)	C.yanhusuo(1)	93.74	974	60	1	458	1431	443	1415	0	1346
C.balansae(4)	C.yanhusuo(1)	93.68	348	18	4	1	345	1	347	4e-138	484
C.balansae(4)	C.repens.var.watanabei(2)	93.74	974	58	2	458	1431	437	1407	0	1336
C.balansae(4)	C.repens.var.watanabei(2)	92.77	346	20	3	1	345	1	342	3e-133	468
C.balansae(4)	C.repens.var.watanabei(1)	93.74	974	58	2	458	1431	437	1407	0	1336
C.balansae(4)	C.repens.var.watanabei(1)	93.06	346	19	3	1	345	1	342	1e-135	476
C.balansae(4)	C.repens.var.repens(1)	93.85	975	56	3	458	1431	437	1408	0	1334
C.balansae(4)	C.repens.var.repens(1)	92.77	346	20	3	1	345	1	342	3e-133	468
C.balansae(4)	C.repens.var.repens(3)	93.84	974	56	3	458	1431	437	1406	0	1332
C.balansae(4)	C.repens.var.repens(3)	92.77	346	20	3	1	345	1	342	3e-133	468
C.balansae(4)	C.repens.var.repens(2)	93.54	975	59	3	458	1431	437	1408	0	1310
C.balansae(4)	C.repens.var.repens(2)	92.77	346	20	3	1	345	1	342	3e-133	468
C.balansae(4)	C.bungeana(3)	92.41	975	62	4	458	1431	443	1406	0	1237
C.balansae(4)	C.bungeana(3)	91.15	339	17	5	11	345	13	342	5e-116	410
C.balansae(4)	C.bungeana(1)	92.41	975	62	4	458	1431	442	1405	0	1237
C.balansae(4)	C.bungeana(1)	90.86	339	18	5	11	345	12	341	1e-113	402
C.balansae(4)	C.sheareri(3)	92.62	976	61	5	458	1431	446	1412	0	1235
C.balansae(4)	C.sheareri(3)	92.94	354	9	7	1	345	1	347	1e-132	466
C.balansae(4)	C.sheareri(6)	92.52	976	62	5	458	1431	446	1412	0	1227
C.balansae(4)	C.sheareri(6)	96.08	255	3	2	92	345	99	347	5e-119	420
C.balansae(4)	C.sheareri(6)	97.92	48	0	1	1	48	1	47	2e-16	79.8
C.balansae(4)	C.sheareri(5)	92.62	976	60	6	458	1431	445	1410	0	1227
C.balansae(4)	C.sheareri(5)	91.19	352	18	5	1	345	1	346	2e-121	428
C.balansae(4)	C.sheareri(4)	92.52	976	62	5	458	1431	446	1412	0	1227
C.balansae(4)	C.sheareri(4)	92.94	354	9	7	1	345	1	347	1e-132	466
C.balansae(4)	C.sheareri(2)	92.52	976	62	5	458	1431	442	1408	0	1227
C.balansae(4)	C.sheareri(2)	91.71	350	17	5	1	345	1	343	1e-125	442
C.balansae(4)	C.sheareri(1)	92.52	976	62	5	458	1431	446	1412	0	1227
C.balansae(4)	C.sheareri(1)	92.94	354	9	7	1	345	1	347	1e-132	466
C.balansae(4)	C.sheareri(8)	92.42	976	63	5	458	1431	446	1412	0	1219
C.balansae(4)	C.sheareri(8)	92.66	354	10	7	1	345	1	347	2e-130	458
C.balansae(4)	C.sheareri(7)	92.42	976	63	5	458	1431	446	1412	0	1219
C.balansae(4)	C.sheareri(7)	92.66	354	10	7	1	345	1	347	2e-130	458
C.balansae(4)	C.temulifolia(6)	92.31	975	65	4	458	1431	456	1421	0	1217
C.balansae(4)	C.temulifolia(6)	94.62	260	5	2	87	345	99	350	1e-113	402
C.balansae(4)	C.temulifolia(6)	100	32	0	0	1	32	1	32	1e-11	63.9
C.balansae(4)	C.bungeana(2)	92.21	976	62	6	458	1431	444	1407	0	1207
C.balansae(4)	C.bungeana(2)	91.45	339	16	5	11	345	13	342	2e-118	418
C.balansae(4)	C.temulifolia(3)	91.86	983	63	5	458	1431	450	1424	0	1197
C.balansae(4)	C.temulifolia(3)	94.62	260	5	2	87	345	96	347	1e-113	402
C.balansae(4)	C.temulifolia(3)	100	32	0	0	1	32	1	32	1e-11	63.9
C.balansae(4)	C.temulifolia(2)	91.86	983	63	5	458	1431	450	1424	0	1197
C.balansae(4)	C.temulifolia(2)	88	250	21	2	97	345	106	347	1e-70	260
C.balansae(4)	C.temulifolia(2)	100	32	0	0	1	32	1	32	1e-11	63.9
C.balansae(4)	C.temulifolia(1)	91.86	983	63	5	458	1431	450	1424	0	1197
C.balansae(4)	C.temulifolia(1)	92.69	260	10	2	87	345	96	347	4e-104	371
C.balansae(4)	C.temulifolia(1)	100	32	0	0	1	32	1	32	1e-11	63.9
C.balansae(4)	C.decumbens(3)	91.89	974	69	4	458	1431	436	1399	0	1191
C.balansae(4)	C.decumbens(3)	92.26	336	9	6	1	334	1	321	4e-123	434
C.balansae(4)	C.decumbens(1)	91.89	974	69	4	458	1431	436	1399	0	1191
C.balansae(4)	C.decumbens(1)	93.15	336	6	6	1	334	1	321	2e-130	458
C.balansae(4)	C.decumbens(2)	92.63	923	63	3	509	1431	482	1399	0	1178
C.balansae(4)	C.decumbens(2)	92.56	336	8	6	1	334	1	321	1e-125	442
C.balansae(4)	C.decumbens(2)	100	28	0	0	458	485	436	463	3e-09	56
C.balansae(4)	C.temulifolia(5)	91.45	983	64	6	458	1431	450	1421	0	1162
C.balansae(4)	C.temulifolia(5)	94.62	260	5	2	87	345	96	347	1e-113	402
C.balansae(4)	C.temulifolia(5)	100	32	0	0	1	32	1	32	1e-11	63.9
C.balansae(5)	C.balansae(5)	100	974	0	0	458	1431	458	1431	0	1830
C.balansae(5)	C.balansae(5)	100	403	0	0	1	403	1	403	0	716
C.balansae(5)	C.pallida(1)	99.9	974	1	0	458	1431	458	1431	0	1822
C.balansae(5)	C.pallida(1)	100	403	0	0	1	403	1	403	0	716
C.balansae(5)	C.balansae(7)	99.9	974	1	0	458	1431	458	1431	0	1822
C.balansae(5)	C.balansae(7)	100	403	0	0	1	403	1	403	0	716
C.balansae(5)	C.balansae(6)	99.9	974	1	0	458	1431	458	1431	0	1822
C.balansae(5)	C.balansae(6)	100	403	0	0	1	403	1	403	0	716
C.balansae(5)	C.balansae(4)	99.9	974	1	0	458	1431	458	1431	0	1822
C.balansae(5)	C.balansae(4)	100	403	0	0	1	403	1	403	0	716
C.balansae(5)	C.balansae(2)	99.9	974	1	0	458	1431	458	1431	0	1822
C.balansae(5)	C.balansae(2)	100	403	0	0	1	403	1	403	0	716
C.balansae(5)	C.balansae(1)	99.9	974	1	0	458	1431	458	1431	0	1822
C.balansae(5)	C.balansae(1)	100	403	0	0	1	403	1	403	0	716
C.balansae(5)	C.balansae(3)	99.79	974	2	0	458	1431	458	1431	0	1814
C.balansae(5)	C.balansae(3)	100	403	0	0	1	403	1	403	0	716
C.balansae(5)	C.pallida(4)	99.69	974	1	2	458	1431	454	1425	0	1790
C.balansae(5)	C.pallida(4)	99.01	403	0	2	1	403	1	399	0	672
C.balansae(5)	C.pallida(3)	99.08	974	9	0	458	1431	457	1430	0	1758
C.balansae(5)	C.pallida(3)	97.77	403	8	1	1	403	1	402	0	666
C.balansae(5)	C.pallida(2)	99.08	974	9	0	458	1431	457	1430	0	1758
C.balansae(5)	C.pallida(2)	97.77	403	8	1	1	403	1	402	0	666
C.balansae(5)	C.parviflora(4)	96.92	974	20	2	458	1431	453	1416	0	1639
C.balansae(5)	C.parviflora(4)	97.67	344	5	2	2	345	2	342	2e-174	605
C.balansae(5)	C.parviflora(3)	96.92	974	20	2	458	1431	453	1416	0	1639
C.balansae(5)	C.parviflora(3)	97.38	344	6	2	2	345	2	342	4e-172	597
C.balansae(5)	C.parviflora(2)	96.92	974	20	2	458	1431	453	1416	0	1639
C.balansae(5)	C.parviflora(2)	97.39	345	6	2	1	345	1	342	1e-172	599
C.balansae(5)	C.parviflora(1)	96.92	974	20	2	458	1431	453	1416	0	1639
C.balansae(5)	C.parviflora(1)	97.67	344	5	2	2	345	2	342	2e-174	605
C.balansae(5)	C.parviflora(5)	96.82	975	20	3	458	1431	453	1417	0	1626
C.balansae(5)	C.parviflora(5)	97.1	345	7	2	1	345	1	342	3e-170	591
C.balansae(5)	C.edulis(7)	96.94	980	23	2	458	1431	453	1431	0	1598
C.balansae(5)	C.edulis(7)	97.1	345	8	2	1	345	1	343	1e-169	589
C.balansae(5)	C.edulis(7)	92.86	28	2	0	376	403	371	398	0.0002	40.1
C.balansae(5)	C.edulis(6)	96.94	980	23	2	458	1431	453	1431	0	1598
C.balansae(5)	C.edulis(6)	97.1	345	8	2	1	345	1	343	1e-169	589
C.balansae(5)	C.edulis(6)	92.86	28	2	0	376	403	371	398	0.0002	40.1
C.balansae(5)	C.wilsonii(4)	96.92	974	30	0	458	1431	442	1415	0	1592
C.balansae(5)	C.wilsonii(4)	95.66	346	7	4	1	345	1	339	5e-156	543
C.balansae(5)	C.wilsonii(2)	96.92	974	30	0	458	1431	442	1415	0	1592
C.balansae(5)	C.wilsonii(2)	95.66	346	7	4	1	345	1	339	5e-156	543
C.balansae(5)	C.edulis(5)	96.84	980	24	2	458	1431	453	1431	0	1590
C.balansae(5)	C.edulis(5)	96.81	345	9	2	1	345	1	343	2e-167	581
C.balansae(5)	C.edulis(5)	92.86	28	2	0	376	403	371	398	0.0002	40.1
C.balansae(5)	C.edulis(4)	96.84	980	24	2	458	1431	453	1431	0	1590
C.balansae(5)	C.edulis(4)	96.81	345	9	2	1	345	1	343	2e-167	581
C.balansae(5)	C.edulis(4)	92.86	28	2	0	376	403	371	398	0.0002	40.1
C.balansae(5)	C.edulis(3)	96.84	980	24	2	458	1431	453	1431	0	1590
C.balansae(5)	C.edulis(3)	97.1	345	8	2	1	345	1	343	1e-169	589
C.balansae(5)	C.edulis(3)	92.86	28	2	0	376	403	371	398	0.0002	40.1
C.balansae(5)	C.edulis(2)	96.84	980	24	2	458	1431	453	1431	0	1590
C.balansae(5)	C.edulis(2)	97.1	345	8	2	1	345	1	343	1e-169	589
C.balansae(5)	C.edulis(2)	92.86	28	2	0	376	403	371	398	0.0002	40.1
C.balansae(5)	C.edulis(1)	96.84	980	24	2	458	1431	453	1431	0	1590
C.balansae(5)	C.edulis(1)	96.81	345	9	2	1	345	1	343	2e-167	581
C.balansae(5)	C.edulis(1)	92.86	28	2	0	376	403	371	398	0.0002	40.1
C.balansae(5)	C.tomentella(Z3)	96.73	979	25	2	459	1431	459	1436	0	1588
C.balansae(5)	C.tomentella(Z3)	96.55	348	7	4	1	345	1	346	1e-162	565
C.balansae(5)	C.tomentella(Z2)	96.73	979	25	2	459	1431	459	1436	0	1588
C.balansae(5)	C.tomentella(Z2)	96.26	348	8	4	1	345	1	346	4e-160	557
C.balansae(5)	C.tomentella(Z1)	96.73	979	25	2	459	1431	459	1436	0	1588
C.balansae(5)	C.tomentella(Z1)	96.55	348	7	4	1	345	1	346	1e-162	565
C.balansae(5)	C.tomentella(9)	96.73	979	25	2	459	1431	457	1434	0	1588
C.balansae(5)	C.tomentella(9)	97.69	346	5	3	1	345	1	344	1e-172	599
C.balansae(5)	C.tomentella(7)	96.73	979	25	2	459	1431	456	1433	0	1588
C.balansae(5)	C.tomentella(7)	97.11	346	6	3	1	345	1	343	2e-168	585
C.balansae(5)	C.tomentella(6)	96.73	979	25	2	459	1431	456	1433	0	1588
C.balansae(5)	C.tomentella(6)	97.11	346	6	3	1	345	1	343	2e-168	585
C.balansae(5)	C.tomentella(11)	96.73	979	25	2	459	1431	459	1436	0	1588
C.balansae(5)	C.tomentella(11)	96.26	348	8	4	1	345	1	346	4e-160	557
C.balansae(5)	C.tomentella(10)	96.73	979	25	2	459	1431	459	1436	0	1588
C.balansae(5)	C.tomentella(10)	96.55	348	7	4	1	345	1	346	1e-162	565
C.balansae(5)	C.racemosa(3)	96.92	974	29	1	458	1431	443	1415	0	1584
C.balansae(5)	C.racemosa(3)	97.11	346	3	4	1	345	1	340	2e-167	581
C.balansae(5)	C.cheilanthifolia(1)	96.82	974	31	0	458	1431	442	1415	0	1584
C.balansae(5)	C.cheilanthifolia(1)	95.95	346	6	4	1	345	1	339	2e-158	551
C.balansae(5)	C.saxicola(1)	96.63	980	26	2	458	1431	456	1434	0	1582
C.balansae(5)	C.saxicola(1)	97.69	346	4	3	1	345	1	343	3e-173	601
C.balansae(5)	C.saxicola(1)	92.86	28	2	0	376	403	374	401	0.0002	40.1
C.balansae(5)	C.tomentella(8)	96.63	979	26	2	459	1431	458	1435	0	1580
C.balansae(5)	C.tomentella(8)	97.98	346	5	2	1	345	1	345	2e-177	615
C.balansae(5)	C.tomentella(4)	96.63	979	26	2	459	1431	458	1435	0	1580
C.balansae(5)	C.tomentella(4)	97.4	346	7	2	1	345	1	345	1e-172	599
C.balansae(5)	C.tomentella(3)	96.63	979	26	2	459	1431	458	1435	0	1580
C.balansae(5)	C.tomentella(3)	97.69	346	6	2	1	345	1	345	4e-175	607
C.balansae(5)	C.tomentella(2)	96.63	979	26	2	459	1431	458	1435	0	1580
C.balansae(5)	C.tomentella(2)	97.69	346	6	2	1	345	1	345	4e-175	607
C.balansae(5)	C.tomentella(1)	96.63	979	26	2	459	1431	458	1435	0	1580
C.balansae(5)	C.tomentella(1)	97.98	346	5	2	1	345	1	345	2e-177	615
C.balansae(5)	C.cheilanthifolia(2)	96.9	967	30	0	458	1424	442	1408	0	1578
C.balansae(5)	C.cheilanthifolia(2)	95.95	346	6	4	1	345	1	339	2e-158	551
C.balansae(5)	C.wilsonii(3)	96.82	974	30	1	458	1431	442	1414	0	1576
C.balansae(5)	C.wilsonii(3)	95.66	346	7	4	1	345	1	339	5e-156	543
C.balansae(5)	C.wilsonii(1)	96.82	974	30	1	458	1431	442	1414	0	1576
C.balansae(5)	C.wilsonii(1)	95.66	346	7	4	1	345	1	339	5e-156	543
C.balansae(5)	C.racemosa(2)	96.82	974	30	1	458	1431	443	1415	0	1576
C.balansae(5)	C.racemosa(2)	97.11	346	3	4	1	345	1	340	2e-167	581
C.balansae(5)	C.saxicola(3)	96.53	980	27	2	458	1431	456	1434	0	1574
C.balansae(5)	C.saxicola(3)	97.69	346	4	3	1	345	1	343	3e-173	601
C.balansae(5)	C.saxicola(3)	92.86	28	2	0	376	403	374	401	0.0002	40.1
C.balansae(5)	C.tomentella(5)	96.53	979	27	2	459	1431	457	1434	0	1572
C.balansae(5)	C.tomentella(5)	97.4	346	6	3	1	345	1	344	3e-170	591
C.balansae(5)	C.speciosa(3)	96.71	974	30	2	458	1431	440	1411	0	1568
C.balansae(5)	C.speciosa(3)	96.81	345	2	4	1	345	1	336	2e-165	575
C.balansae(5)	C.speciosa(2)	96.71	974	30	2	458	1431	440	1411	0	1568
C.balansae(5)	C.speciosa(2)	96.81	345	2	4	1	345	1	336	2e-165	575
C.balansae(5)	C.saxicola(2)	96.53	981	26	3	458	1431	456	1435	0	1568
C.balansae(5)	C.saxicola(2)	97.69	346	4	3	1	345	1	343	3e-173	601
C.balansae(5)	C.saxicola(2)	92.86	28	2	0	376	403	374	401	0.0002	40.1
C.balansae(5)	C.racemosa(1)	96.81	972	29	2	458	1428	443	1413	0	1564
C.balansae(5)	C.racemosa(1)	97.11	346	3	4	1	345	1	340	2e-167	581
C.balansae(5)	C.speciosa(1)	96.61	974	31	2	458	1431	440	1411	0	1560
C.balansae(5)	C.speciosa(1)	96.81	345	2	4	1	345	1	336	2e-165	575
C.balansae(5)	C.cheilanthifolia(6)	96.61	974	32	1	458	1431	442	1414	0	1560
C.balansae(5)	C.cheilanthifolia(6)	95.95	346	6	4	1	345	1	339	2e-158	551
C.balansae(5)	C.cheilanthifolia(4)	96.61	974	32	1	458	1431	442	1414	0	1560
C.balansae(5)	C.cheilanthifolia(4)	95.95	346	6	4	1	345	1	339	2e-158	551
C.balansae(5)	C.saxicola(9)	96.43	980	28	2	458	1431	456	1434	0	1558
C.balansae(5)	C.saxicola(9)	96.23	345	9	3	1	344	1	342	9e-161	559
C.balansae(5)	C.saxicola(9)	96.88	32	1	0	372	403	370	401	3e-09	56
C.balansae(5)	C.saxicola(7)	96.43	980	28	2	458	1431	456	1434	0	1558
C.balansae(5)	C.saxicola(7)	96.23	345	9	3	1	344	1	342	9e-161	559
C.balansae(5)	C.saxicola(7)	96.88	32	1	0	372	403	370	401	3e-09	56
C.balansae(5)	C.saxicola(5)	96.43	980	28	2	458	1431	456	1434	0	1558
C.balansae(5)	C.saxicola(5)	96.23	345	9	3	1	344	1	342	9e-161	559
C.balansae(5)	C.saxicola(5)	96.88	32	1	0	372	403	370	401	3e-09	56
C.balansae(5)	C.saxicola(13)	96.43	980	28	2	458	1431	456	1434	0	1558
C.balansae(5)	C.saxicola(13)	96.23	345	9	3	1	344	1	342	9e-161	559
C.balansae(5)	C.saxicola(13)	96.88	32	1	0	372	403	370	401	3e-09	56
C.balansae(5)	C.saxicola(12)	96.43	980	28	2	458	1431	456	1434	0	1558
C.balansae(5)	C.saxicola(12)	96.23	345	9	3	1	344	1	342	9e-161	559
C.balansae(5)	C.saxicola(12)	96.88	32	1	0	372	403	370	401	3e-09	56
C.balansae(5)	C.racemosa(4)	96.51	974	33	1	458	1431	443	1415	0	1552
C.balansae(5)	C.racemosa(4)	97.11	346	3	4	1	345	1	340	2e-167	581
C.balansae(5)	C.fangshanensis(7)	96.43	981	27	3	458	1431	453	1432	0	1552
C.balansae(5)	C.fangshanensis(7)	98.26	345	5	1	1	345	1	344	0	628
C.balansae(5)	C.fangshanensis(7)	89.47	38	4	0	366	403	361	398	1e-05	44.1
C.balansae(5)	C.fangshanensis(5)	96.43	981	27	3	458	1431	453	1432	0	1552
C.balansae(5)	C.fangshanensis(5)	98.26	345	5	1	1	345	1	344	0	628
C.balansae(5)	C.fangshanensis(5)	89.47	38	4	0	366	403	361	398	1e-05	44.1
C.balansae(5)	C.fangshanensis(4)	96.43	981	27	3	458	1431	453	1432	0	1552
C.balansae(5)	C.fangshanensis(4)	98.26	345	5	1	1	345	1	344	0	628
C.balansae(5)	C.fangshanensis(4)	89.47	38	4	0	366	403	361	398	1e-05	44.1
C.balansae(5)	C.fangshanensis(3)	96.43	981	27	3	458	1431	453	1432	0	1552
C.balansae(5)	C.fangshanensis(3)	98.26	345	5	1	1	345	1	344	0	628
C.balansae(5)	C.fangshanensis(3)	89.47	38	4	0	366	403	361	398	1e-05	44.1
C.balansae(5)	C.fangshanensis(2)	96.43	981	27	3	458	1431	453	1432	0	1552
C.balansae(5)	C.fangshanensis(2)	98.26	345	5	1	1	345	1	344	0	628
C.balansae(5)	C.fangshanensis(2)	89.47	38	4	0	366	403	361	398	1e-05	44.1
C.balansae(5)	C.saxicola(8)	96.33	980	29	2	458	1431	456	1434	0	1550
C.balansae(5)	C.saxicola(8)	96.23	345	9	3	1	344	1	342	9e-161	559
C.balansae(5)	C.saxicola(8)	96.88	32	1	0	372	403	370	401	3e-09	56
C.balansae(5)	C.saxicola(6)	96.33	980	29	2	458	1431	456	1434	0	1550
C.balansae(5)	C.saxicola(6)	96.23	345	9	3	1	344	1	342	9e-161	559
C.balansae(5)	C.saxicola(6)	93.75	32	2	0	372	403	370	401	8e-07	48.1
C.balansae(5)	C.saxicola(4)	96.33	980	29	2	458	1431	451	1429	0	1550
C.balansae(5)	C.saxicola(4)	96.52	345	10	2	1	345	1	343	6e-165	573
C.balansae(5)	C.saxicola(4)	96.43	28	1	0	372	399	365	392	8e-07	48.1
C.balansae(5)	C.saxicola(11)	96.33	981	28	3	458	1431	456	1435	0	1544
C.balansae(5)	C.saxicola(11)	95.94	345	10	3	1	344	1	342	1e-159	555
C.balansae(5)	C.saxicola(11)	96.88	32	1	0	372	403	370	401	3e-09	56
C.balansae(5)	C.fangshanensis(9)	96.33	981	28	3	458	1431	453	1432	0	1544
C.balansae(5)	C.fangshanensis(9)	98.26	345	5	1	1	345	1	344	0	628
C.balansae(5)	C.fangshanensis(9)	89.47	38	4	0	366	403	361	398	1e-05	44.1
C.balansae(5)	C.fangshanensis(8)	96.33	981	28	3	458	1431	453	1432	0	1544
C.balansae(5)	C.fangshanensis(8)	98.26	345	5	1	1	345	1	344	0	628
C.balansae(5)	C.fangshanensis(8)	89.47	38	4	0	366	403	361	398	1e-05	44.1
C.balansae(5)	C.fangshanensis(1)	96.33	981	28	3	458	1431	453	1432	0	1544
C.balansae(5)	C.fangshanensis(1)	97.97	345	6	1	1	345	1	344	3e-179	620
C.balansae(5)	C.fangshanensis(1)	89.47	38	4	0	366	403	361	398	1e-05	44.1
C.balansae(5)	C.cheilanthifolia(3)	96.69	966	30	2	458	1423	442	1405	0	1544
C.balansae(5)	C.cheilanthifolia(3)	95.95	346	6	4	1	345	1	339	2e-158	551
C.balansae(5)	C.saxicola(10)	96.22	980	30	2	458	1431	456	1434	0	1542
C.balansae(5)	C.saxicola(10)	96.23	345	9	3	1	344	1	342	9e-161	559
C.balansae(5)	C.saxicola(10)	90.62	32	3	0	372	403	370	401	0.0002	40.1
C.balansae(5)	C.fangshanensis(6)	96.33	982	27	4	458	1431	453	1433	0	1538
C.balansae(5)	C.fangshanensis(6)	98.26	345	5	1	1	345	1	344	0	628
C.balansae(5)	C.fangshanensis(6)	89.47	38	4	0	366	403	361	398	1e-05	44.1
C.balansae(5)	C.cheilanthifolia(5)	96.51	975	31	3	458	1431	442	1414	0	1538
C.balansae(5)	C.cheilanthifolia(5)	95.95	346	6	4	1	345	1	339	2e-158	551
C.balansae(5)	C.capnoides(1)	96.32	978	25	4	458	1429	464	1436	0	1538
C.balansae(5)	C.capnoides(1)	96.99	266	5	2	80	345	108	370	6e-128	450
C.balansae(5)	C.capnoides(1)	100	40	0	0	1	40	1	40	2e-16	79.8
C.balansae(5)	C.capnoides(2)	96.11	978	27	4	458	1429	464	1436	0	1518
C.balansae(5)	C.capnoides(2)	96.99	266	5	2	80	345	108	370	6e-128	450
C.balansae(5)	C.capnoides(2)	100	40	0	0	1	40	1	40	2e-16	79.8
C.balansae(5)	C.tomentella(12)	95.1	979	25	2	459	1431	457	1418	0	1493
C.balansae(5)	C.tomentella(12)	97.69	346	5	3	1	345	1	344	1e-172	599
C.balansae(5)	C.racemosa(5)	94.56	975	36	3	458	1431	444	1402	0	1419
C.balansae(5)	C.racemosa(5)	95.09	346	11	4	1	345	1	341	2e-152	531
C.balansae(5)	C.nobilis(2)	94.76	974	44	4	458	1431	404	1370	0	1411
C.balansae(5)	C.nobilis(2)	100	169	0	0	177	345	138	306	2e-93	335
C.balansae(5)	C.nobilis(2)	89.12	147	6	5	1	146	1	138	5e-33	135
C.balansae(5)	C.nobilis(1)	94.56	974	48	3	458	1431	404	1372	0	1394
C.balansae(5)	C.nobilis(1)	100	160	0	0	177	336	141	300	6e-88	317
C.balansae(5)	C.nobilis(1)	90.48	147	4	5	1	146	4	141	8e-38	151
C.balansae(5)	C.turtschaninovii(2)	94.46	974	50	2	458	1431	442	1411	0	1390
C.balansae(5)	C.turtschaninovii(2)	93.39	348	19	3	1	345	1	347	1e-138	486
C.balansae(5)	C.turtschaninovii(4)	94.35	974	51	2	458	1431	456	1425	0	1382
C.balansae(5)	C.turtschaninovii(4)	91.09	359	17	6	1	345	1	358	2e-121	428
C.balansae(5)	C.turtschaninovii(3)	94.35	974	51	2	458	1431	442	1411	0	1382
C.balansae(5)	C.turtschaninovii(3)	93.39	348	19	3	1	345	1	347	1e-138	486
C.balansae(5)	C.turtschaninovii(1)	94.26	975	51	3	458	1431	442	1412	0	1368
C.balansae(5)	C.turtschaninovii(1)	93.39	348	19	3	1	345	1	347	1e-138	486
[truncated: 29,490 more rows]

## Sheet: TABLE S5
TABLE S5 Query coverage and similarity of ITS2+matK in BLAST
[truncated: 19,735 more rows]

## Sheet: TABLE S6
TABLE S6 Query coverage and similarity of matK in BLAST
[truncated: 14,642 more rows]
